# Supplementary material for: Geoelectrical resistivity data sets for subsurface characterisation and aquifer delineation in Iyesi, southwestern Nigeria
Source: Data Brief. 2017 Oct 26;15:828–32. doi: 10.1016/j.dib.2017.10.057 (PMC5676085; doi:10.1016/j.dib.2017.10.057)
Supplement: Supplementary file 2 — Supplementary material [file mmc2.zip]

Archive with 60 entries (60 files):
- VES9.DAT
- VES10.DAT
- VES11.DAT
- VES12.DAT
- VES13.DAT
- VES14.DAT
- VES15.DAT
- VES16.DAT
- VES17.DAT
- VES18.DAT
- VES19.DAT
- VES20.DAT
- VES21.DAT
- VES22.DAT
- VES23.DAT
- VES24.DAT
- VES25.DAT
- VES26.DAT
- VES27.DAT
- VES28.DAT
- VES29.DAT
- VES30.DAT
- VES 1.RST
- VES 2.RST
- VES 3.RST
- VES 4.RST
- VES 5.RST
- VES 6.RST
- VES 7.RST
- VES 8.RST
- VES 9.RST
- VES 10.RST
- VES 11.RST
- VES 12.RST
- VES 13.RST
- VES 14.RST
- VES 15.RST
- VES 16.RST
- VES 17.RST
- VES 18.RST
- VES 19.RST
- VES 20.RST
- VES 21.RST
- VES 22.RST
- VES 23.RST
- VES 24.RST
- VES 25.RST
- VES 26.RST
- VES 27.RST
- VES 28.RST
- VES 29.RST
- VES 30.RST
- VES1.DAT
- VES2.DAT
- VES3.DAT
- VES4.DAT
- VES5.DAT
- VES6.DAT
- VES7.DAT
- VES8.DAT
