# Supplementary material for: Geoelectrical resistivity data sets for subsurface characterisation and aquifer delineation in Iyesi, southwestern Nigeria
Source: Data Brief. 2017 Oct 26;15:828–32. doi: 10.1016/j.dib.2017.10.057 (PMC5676085; doi:10.1016/j.dib.2017.10.057)
Supplement: Supplementary file 2 — Supplementary material [file mmc2.zip › VES10.DAT]

AB/2	APP RES
1.00	111.11
1.30	122.20
1.80	123.11
2.40	136.20
3.20	170.63
4.20	209.15
4.20	197.48
5.50	241.56
7.50	286.12
10.0	353.76
13.0	432.73
13.0	379.58
18.0	451.92
24.0	539.79
32.0	677.09
42.0	845.47
55.0	959.38
55.0	924.70
75.0	1033.9
100.0	1140.7
130.0	1239.3
130.0	1200.3
180.0	1061.0
240.0	852.47
