# Supplementary material for: Geoelectrical resistivity data sets for subsurface characterisation and aquifer delineation in Iyesi, southwestern Nigeria
Source: Data Brief. 2017 Oct 26;15:828–32. doi: 10.1016/j.dib.2017.10.057 (PMC5676085; doi:10.1016/j.dib.2017.10.057)
Supplement: Supplementary file 2 — Supplementary material [file mmc2.zip › VES 1.RST]

Schlumberger Array
VES 1
7
 Thick+Resis              lowlim               uplim       sigma
       1.348       0.00000000010  100000.00000000000       1.000
       2.709       0.00000000010  100000.00000000000       1.000
       4.790       0.00000000010  100000.00000000000       1.000
      15.426       0.00000000010  100000.00000000000       1.000
      12.098       0.00000000010  100000.00000000000       1.000
      12.141       0.00000000010  100000.00000000000       1.000
      89.342       0.00000000010  100000.00000000000       1.000
     152.910       0.00000000010  100000.00000000000       1.000
    1277.809       0.00000000010  100000.00000000000       1.000
    3421.658       0.00000000010  100000.00000000000       1.000
     348.445       0.00000000010  100000.00000000000       1.000
     120.436       0.00000000010  100000.00000000000       1.000
      53.997       0.00000000010  100000.00000000000       1.000
     Raw Dist     Raw Res.  Smoothed dist Smoothed Res. variances
       1.800      99.366       1.800      99.366 1.000
       2.400     108.650       2.400     108.650 1.000
       3.200     123.090       3.200     123.090 1.000
       4.200     142.940       4.200     139.055 1.000
       4.200     135.170       4.200     139.055 1.000
       5.500     166.450       5.500     166.450 1.000
       7.500     214.550       7.500     214.550 1.000
      10.000     268.770      10.000     268.770 1.000
      13.000     327.580      13.000     316.405 1.000
      13.000     305.230      13.000     316.405 1.000
      18.000     388.560      18.000     388.560 1.000
      24.000     491.340      24.000     491.340 1.000
      32.000     648.640      32.000     648.640 1.000
      42.000     925.440      42.000     925.440 1.000
      55.000     986.240      55.000     968.240 1.000
      55.000     950.240      55.000     968.240 1.000
      75.000     824.660      75.000     824.660 1.000
     100.000     642.480     100.000     642.480 1.000
     130.000     541.790     130.000     547.075 1.000
     130.000     552.360     130.000     547.075 1.000
     180.000     442.360     180.000     442.360 1.000
