# Supplementary material for: Geoelectrical resistivity data sets for subsurface characterisation and aquifer delineation in Iyesi, southwestern Nigeria
Source: Data Brief. 2017 Oct 26;15:828–32. doi: 10.1016/j.dib.2017.10.057 (PMC5676085; doi:10.1016/j.dib.2017.10.057)
Supplement: Supplementary file 2 — Supplementary material [file mmc2.zip › VES 2.RST]

Schlumberger Array
VES 2
7
 Thick+Resis              lowlim               uplim       sigma
       1.184       0.00000000010  100000.00000000000       1.000
       3.376       0.00000000010  100000.00000000000       1.000
       6.030       0.00000000010  100000.00000000000       1.000
      31.745       0.00000000010  100000.00000000000       1.000
      12.078       0.00000000010  100000.00000000000       1.000
      12.020       0.00000000010  100000.00000000000       1.000
      89.827       0.00000000010  100000.00000000000       1.000
     285.708       0.00000000010  100000.00000000000       1.000
    1023.233       0.00000000010  100000.00000000000       1.000
    3403.937       0.00000000010  100000.00000000000       1.000
     382.683       0.00000000010  100000.00000000000       1.000
     120.285       0.00000000010  100000.00000000000       1.000
      45.477       0.00000000010  100000.00000000000       1.000
     Raw Dist     Raw Res.  Smoothed dist Smoothed Res. variances
       1.800     113.400       1.800     113.400 1.000
       2.400     128.510       2.400     128.510 1.000
       3.200     149.750       3.200     149.750 1.000
       4.200     177.710       4.200     177.875 1.000
       4.200     178.040       4.200     177.875 1.000
       5.500     217.920       5.500     217.920 1.000
       7.500     284.940       7.500     284.940 1.000
      10.000     356.150      10.000     356.150 1.000
      13.000     442.400      13.000     433.805 1.000
      13.000     425.210      13.000     433.805 1.000
      18.000     529.520      18.000     529.520 1.000
      24.000     643.100      24.000     643.100 1.000
      32.000     832.270      32.000     832.270 1.000
      42.000     976.110      42.000     976.110 1.000
      55.000    1086.000      55.000    1041.275 1.000
      55.000     996.550      55.000    1041.275 1.000
      75.000    1126.800      75.000    1126.800 1.000
     100.000    1251.900     100.000    1251.900 1.000
     130.000    1086.300     130.000    1066.300 1.000
     130.000    1046.300     130.000    1066.300 1.000
     180.000     917.300     180.000     917.300 1.000
