# Supplementary material for: Geoelectrical resistivity data sets for subsurface characterisation and aquifer delineation in Iyesi, southwestern Nigeria
Source: Data Brief. 2017 Oct 26;15:828–32. doi: 10.1016/j.dib.2017.10.057 (PMC5676085; doi:10.1016/j.dib.2017.10.057)
Supplement: Supplementary file 2 — Supplementary material [file mmc2.zip › VES 3.RST]

Schlumberger Array
VES 3
7
 Thick+Resis              lowlim               uplim       sigma
       1.162       0.00000000010  100000.00000000000       1.000
       2.743       0.00000000010  100000.00000000000       1.000
       4.058       0.00000000010  100000.00000000000       1.000
      23.389       0.00000000010  100000.00000000000       1.000
      12.859       0.00000000010  100000.00000000000       1.000
      12.951       0.00000000010  100000.00000000000       1.000
     128.263       0.00000000010  100000.00000000000       1.000
     225.018       0.00000000010  100000.00000000000       1.000
    2408.210       0.00000000010  100000.00000000000       1.000
    9389.852       0.00000000010  100000.00000000000       1.000
     379.520       0.00000000010  100000.00000000000       1.000
     119.409       0.00000000010  100000.00000000000       1.000
      48.510       0.00000000010  100000.00000000000       1.000
     Raw Dist     Raw Res.  Smoothed dist Smoothed Res. variances
       1.800     150.670       1.800     150.670 1.000
       2.400     160.180       2.400     160.180 1.000
       3.200     185.970       3.200     185.970 1.000
       4.200     223.550       4.200     223.860 1.000
       4.200     224.170       4.200     223.860 1.000
       5.500     269.400       5.500     269.400 1.000
       7.500     322.470       7.500     322.470 1.000
      10.000     363.160      10.000     363.160 1.000
      13.000     513.400      13.000     505.310 1.000
      13.000     497.220      13.000     505.310 1.000
      18.000     694.890      18.000     694.890 1.000
      24.000     961.620      24.000     961.620 1.000
      32.000     983.410      32.000     983.410 1.000
      42.000    1405.900      42.000    1405.900 1.000
      55.000    1916.700      55.000    1984.250 1.000
      55.000    2051.800      55.000    1984.250 1.000
      75.000    2462.500      75.000    2462.500 1.000
     100.000    2448.800     100.000    2448.800 1.000
     130.000    1797.900     130.000    1784.300 1.000
     130.000    1770.700     130.000    1784.300 1.000
     180.000    1308.300     180.000    1308.300 1.000
     240.000    1077.200     240.000    1077.200 1.000
