# Supplementary material for: Geoelectrical resistivity data sets for subsurface characterisation and aquifer delineation in Iyesi, southwestern Nigeria
Source: Data Brief. 2017 Oct 26;15:828–32. doi: 10.1016/j.dib.2017.10.057 (PMC5676085; doi:10.1016/j.dib.2017.10.057)
Supplement: Supplementary file 2 — Supplementary material [file mmc2.zip › VES 4.RST]

Schlumberger Array
VES 4
5
 Thick+Resis              lowlim               uplim       sigma
       1.191       0.00000000010  100000.00000000000       1.000
       8.617       0.00000000010  100000.00000000000       1.000
      13.093       0.00000000010  100000.00000000000       1.000
      27.897       0.00000000010  100000.00000000000       1.000
      49.622       0.00000000010  100000.00000000000       1.000
     981.767       0.00000000010  100000.00000000000       1.000
    1156.699       0.00000000010  100000.00000000000       1.000
    3680.140       0.00000000010  100000.00000000000       1.000
     545.672       0.00000000010  100000.00000000000       1.000
     Raw Dist     Raw Res.  Smoothed dist Smoothed Res. variances
       1.800      73.352       1.800      73.352 1.000
       2.400      97.044       2.400      97.044 1.000
       3.200     105.210       3.200     105.210 1.000
       4.200     174.770       4.200     167.020 1.000
       4.200     159.270       4.200     167.020 1.000
       5.500     194.290       5.500     194.290 1.000
       7.500     246.540       7.500     246.540 1.000
      10.000     316.480      10.000     316.480 1.000
      13.000     384.510      13.000     371.670 1.000
      13.000     358.830      13.000     371.670 1.000
      18.000     465.870      18.000     465.870 1.000
      24.000     572.290      24.000     572.290 1.000
      32.000     677.770      32.000     677.770 1.000
      42.000     818.530      42.000     818.530 1.000
      55.000     946.000      55.000     948.195 1.000
      55.000     950.390      55.000     948.195 1.000
      75.000     988.200      75.000     988.200 1.000
     100.000    1287.730     100.000    1287.730 1.000
     130.000    1383.730     130.000    1370.380 1.000
     130.000    1357.030     130.000    1370.380 1.000
     180.000    1074.200     180.000    1074.200 1.000
