# Supplementary material for: Geoelectrical resistivity data sets for subsurface characterisation and aquifer delineation in Iyesi, southwestern Nigeria
Source: Data Brief. 2017 Oct 26;15:828–32. doi: 10.1016/j.dib.2017.10.057 (PMC5676085; doi:10.1016/j.dib.2017.10.057)
Supplement: Supplementary file 2 — Supplementary material [file mmc2.zip › VES 5.RST]

Schlumberger Array
VES 5
7
 Thick+Resis              lowlim               uplim       sigma
       0.875       0.00000000010  100000.00000000000       1.000
       3.875       0.00000000010  100000.00000000000       1.000
       8.215       0.00000000010  100000.00000000000       1.000
      11.688       0.00000000010  100000.00000000000       1.000
      20.699       0.00000000010  100000.00000000000       1.000
      11.965       0.00000000010  100000.00000000000       1.000
      24.560       0.00000000010  100000.00000000000       1.000
     978.983       0.00000000010  100000.00000000000       1.000
     174.108       0.00000000010  100000.00000000000       1.000
    1815.013       0.00000000010  100000.00000000000       1.000
    3255.478       0.00000000010  100000.00000000000       1.000
     354.259       0.00000000010  100000.00000000000       1.000
      39.051       0.00000000010  100000.00000000000       1.000
     Raw Dist     Raw Res.  Smoothed dist Smoothed Res. variances
       1.800      45.385       1.800      45.385 1.000
       2.400      56.638       2.400      56.638 1.000
       3.200      67.558       3.200      67.558 1.000
       4.200      90.628       4.200     103.374 1.000
       4.200     116.120       4.200     103.374 1.000
       5.500     148.460       5.500     148.460 1.000
       7.500     190.370       7.500     190.370 1.000
      10.000     258.260      10.000     258.260 1.000
      13.000     249.590      13.000     241.525 1.000
      13.000     233.460      13.000     241.525 1.000
      18.000     274.380      18.000     274.380 1.000
      24.000     285.660      24.000     285.660 1.000
      32.000     347.120      32.000     347.120 1.000
      42.000     382.400      42.000     382.400 1.000
      55.000     407.630      55.000     409.850 1.000
      55.000     412.070      55.000     409.850 1.000
      75.000     533.400      75.000     533.400 1.000
     100.000     756.780     100.000     756.780 1.000
     130.000     768.770     130.000     792.345 1.000
     130.000     815.920     130.000     792.345 1.000
     180.000     727.720     180.000     727.720 1.000
     240.000     474.420     240.000     474.420 1.000
     320.000     291.060     320.000     291.060 1.000
