# Supplementary material for: Geoelectrical resistivity data sets for subsurface characterisation and aquifer delineation in Iyesi, southwestern Nigeria
Source: Data Brief. 2017 Oct 26;15:828–32. doi: 10.1016/j.dib.2017.10.057 (PMC5676085; doi:10.1016/j.dib.2017.10.057)
Supplement: Supplementary file 2 — Supplementary material [file mmc2.zip › VES 6.RST]

Schlumberger Array
VES 6
7
 Thick+Resis              lowlim               uplim       sigma
       1.505       0.00000000010  100000.00000000000       1.000
       4.701       0.00000000010  100000.00000000000       1.000
      16.010       0.00000000010  100000.00000000000       1.000
      30.700       0.00000000010  100000.00000000000       1.000
      48.815       0.00000000010  100000.00000000000       1.000
      19.446       0.00000000010  100000.00000000000       1.000
      71.910       0.00000000010  100000.00000000000       1.000
     600.250       0.00000000010  100000.00000000000       1.000
    1725.404       0.00000000010  100000.00000000000       1.000
    2986.654       0.00000000010  100000.00000000000       1.000
   12205.791       0.00000000010  100000.00000000000       1.000
     706.161       0.00000000010  100000.00000000000       1.000
     144.587       0.00000000010  100000.00000000000       1.000
     Raw Dist     Raw Res.  Smoothed dist Smoothed Res. variances
       1.800      87.859       1.800      87.859 1.000
       2.400     110.990       2.400     110.990 1.000
       3.200     134.020       3.200     134.020 1.000
       4.200     158.880       4.200     159.335 1.000
       4.200     159.790       4.200     159.335 1.000
       5.500     200.460       5.500     200.460 1.000
       7.500     249.510       7.500     249.510 1.000
      10.000     301.670      10.000     301.670 1.000
      13.000     367.270      13.000     353.790 1.000
      13.000     340.310      13.000     353.790 1.000
      18.000     580.310      18.000     580.310 1.000
      24.000     675.690      24.000     675.690 1.000
      32.000     789.180      32.000     789.180 1.000
      42.000     945.540      42.000     945.540 1.000
      55.000    1287.500      55.000    1187.200 1.000
      55.000    1086.900      55.000    1187.200 1.000
      75.000    1294.100      75.000    1294.100 1.000
     100.000    1580.000     100.000    1580.000 1.000
     130.000    1881.800     130.000    1841.650 1.000
     130.000    1801.500     130.000    1841.650 1.000
     180.000    2698.600     180.000    2698.600 1.000
     240.000    2843.500     240.000    2843.500 1.000
     320.000    2547.000     320.000    2547.000 1.000
     420.000    1882.800     420.000    1882.800 1.000
