# Supplementary material for: Geoelectrical resistivity data sets for subsurface characterisation and aquifer delineation in Iyesi, southwestern Nigeria
Source: Data Brief. 2017 Oct 26;15:828–32. doi: 10.1016/j.dib.2017.10.057 (PMC5676085; doi:10.1016/j.dib.2017.10.057)
Supplement: Supplementary file 2 — Supplementary material [file mmc2.zip › VES 7.RST]

Schlumberger Array
VES 7
8
 Thick+Resis              lowlim               uplim       sigma
       1.009       0.00000000010  100000.00000000000       1.000
       1.919       0.00000000010  100000.00000000000       1.000
       2.813       0.00000000010  100000.00000000000       1.000
       6.652       0.00000000010  100000.00000000000       1.000
      21.669       0.00000000010  100000.00000000000       1.000
      12.233       0.00000000010  100000.00000000000       1.000
      12.016       0.00000000010  100000.00000000000       1.000
     203.293       0.00000000010  100000.00000000000       1.000
      54.733       0.00000000010  100000.00000000000       1.000
     678.573       0.00000000010  100000.00000000000       1.000
    2655.273       0.00000000010  100000.00000000000       1.000
    5117.853       0.00000000010  100000.00000000000       1.000
     364.638       0.00000000010  100000.00000000000       1.000
     120.892       0.00000000010  100000.00000000000       1.000
      43.691       0.00000000010  100000.00000000000       1.000
     Raw Dist     Raw Res.  Smoothed dist Smoothed Res. variances
       1.800     144.300       1.800     144.300 1.000
       2.400     125.610       2.400     125.610 1.000
       3.200     113.330       3.200     113.330 1.000
       4.200     107.520       4.200     105.380 1.000
       4.200     103.240       4.200     105.380 1.000
       5.500     117.900       5.500     117.900 1.000
       7.500     159.130       7.500     159.130 1.000
      10.000     214.820      10.000     214.820 1.000
      13.000     276.400      13.000     262.345 1.000
      13.000     248.290      13.000     262.345 1.000
      18.000     293.160      18.000     293.160 1.000
      24.000     424.540      24.000     424.540 1.000
      32.000     628.070      32.000     628.070 1.000
      42.000     839.560      42.000     839.560 1.000
      55.000     957.420      55.000     982.410 1.000
      55.000    1007.400      55.000     982.410 1.000
      75.000    1161.300      75.000    1161.300 1.000
     100.000    1262.600     100.000    1262.600 1.000
     130.000    1164.000     130.000    1115.300 1.000
     130.000    1066.600     130.000    1115.300 1.000
     180.000     743.960     180.000     743.960 1.000
     240.000     650.730     240.000     650.730 1.000
