# Supplementary material for: Geoelectrical resistivity data sets for subsurface characterisation and aquifer delineation in Iyesi, southwestern Nigeria
Source: Data Brief. 2017 Oct 26;15:828–32. doi: 10.1016/j.dib.2017.10.057 (PMC5676085; doi:10.1016/j.dib.2017.10.057)
Supplement: Supplementary file 2 — Supplementary material [file mmc2.zip › VES 8.RST]

Schlumberger Array
VES 8
6
 Thick+Resis              lowlim               uplim       sigma
       1.352       0.00000000010  100000.00000000000       1.000
       4.738       0.00000000010  100000.00000000000       1.000
      16.606       0.00000000010  100000.00000000000       1.000
      30.317       0.00000000010  100000.00000000000       1.000
      12.801       0.00000000010  100000.00000000000       1.000
      84.460       0.00000000010  100000.00000000000       1.000
     279.122       0.00000000010  100000.00000000000       1.000
     731.276       0.00000000010  100000.00000000000       1.000
    3084.015       0.00000000010  100000.00000000000       1.000
     484.007       0.00000000010  100000.00000000000       1.000
     170.946       0.00000000010  100000.00000000000       1.000
     Raw Dist     Raw Res.  Smoothed dist Smoothed Res. variances
       1.800      92.328       1.800      92.328 1.000
       2.400     113.530       2.400     113.530 1.000
       3.200     140.200       3.200     140.200 1.000
       4.200     164.020       4.200     163.835 1.000
       4.200     163.650       4.200     163.835 1.000
       5.500     192.430       5.500     192.430 1.000
       7.500     227.110       7.500     227.110 1.000
      10.000     275.960      10.000     275.960 1.000
      13.000     322.050      13.000     306.415 1.000
      13.000     290.780      13.000     306.415 1.000
      18.000     359.220      18.000     359.220 1.000
      24.000     445.340      24.000     445.340 1.000
      32.000     555.060      32.000     555.060 1.000
      42.000     631.470      42.000     631.470 1.000
      55.000     678.560      55.000     682.975 1.000
      55.000     687.390      55.000     682.975 1.000
      75.000     812.500      75.000     812.500 1.000
     100.000     838.720     100.000     838.720 1.000
     130.000     878.220     130.000     873.070 1.000
     130.000     867.920     130.000     873.070 1.000
     180.000     849.160     180.000     849.160 1.000
     240.000     725.280     240.000     725.280 1.000
