# Supplementary material for: Geoelectrical resistivity data sets for subsurface characterisation and aquifer delineation in Iyesi, southwestern Nigeria
Source: Data Brief. 2017 Oct 26;15:828–32. doi: 10.1016/j.dib.2017.10.057 (PMC5676085; doi:10.1016/j.dib.2017.10.057)
Supplement: Supplementary file 2 — Supplementary material [file mmc2.zip › VES 9.RST]

Schlumberger Array
VES 9
8
 Thick+Resis              lowlim               uplim       sigma
       0.869       0.00000000010  100000.00000000000       1.000
       2.332       0.00000000010  100000.00000000000       1.000
       4.377       0.00000000010  100000.00000000000       1.000
       7.056       0.00000000010  100000.00000000000       1.000
      23.913       0.00000000010  100000.00000000000       1.000
      13.631       0.00000000010  100000.00000000000       1.000
      12.990       0.00000000010  100000.00000000000       1.000
     194.473       0.00000000010  100000.00000000000       1.000
      99.534       0.00000000010  100000.00000000000       1.000
     877.306       0.00000000010  100000.00000000000       1.000
    1831.376       0.00000000010  100000.00000000000       1.000
    3915.183       0.00000000010  100000.00000000000       1.000
     363.287       0.00000000010  100000.00000000000       1.000
     104.520       0.00000000010  100000.00000000000       1.000
     236.592       0.00000000010  100000.00000000000       1.000
     Raw Dist     Raw Res.  Smoothed dist Smoothed Res. variances
       1.800     157.540       1.800     157.540 1.000
       2.400     142.920       2.400     142.920 1.000
       3.200     145.490       3.200     145.490 1.000
       4.200     158.880       4.200     156.105 1.000
       4.200     153.330       4.200     156.105 1.000
       5.500     175.550       5.500     175.550 1.000
       7.500     210.630       7.500     210.630 1.000
      10.000     282.310      10.000     282.310 1.000
      13.000     322.410      13.000     337.525 1.000
      13.000     352.640      13.000     337.525 1.000
      18.000     480.240      18.000     480.240 1.000
      24.000     600.650      24.000     600.650 1.000
      32.000     673.670      32.000     673.670 1.000
      42.000     899.020      42.000     899.020 1.000
      55.000    1045.000      55.000    1112.450 1.000
      55.000    1179.900      55.000    1112.450 1.000
      75.000    1206.400      75.000    1206.400 1.000
     100.000    1128.300     100.000    1128.300 1.000
     130.000    1052.900     130.000    1045.750 1.000
     130.000    1038.600     130.000    1045.750 1.000
     180.000     766.590     180.000     766.590 1.000
     240.000     673.330     240.000     673.330 1.000
     320.000     483.610     320.000     483.610 1.000
     420.000     313.610     420.000     313.610 1.000
