# Supplementary material for: Geoelectrical resistivity data sets for subsurface characterisation and aquifer delineation in Iyesi, southwestern Nigeria
Source: Data Brief. 2017 Oct 26;15:828–32. doi: 10.1016/j.dib.2017.10.057 (PMC5676085; doi:10.1016/j.dib.2017.10.057)
Supplement: Supplementary file 2 — Supplementary material [file mmc2.zip › VES 10.RST]

Schlumberger Array
VES 10
7
 Thick+Resis              lowlim               uplim       sigma
       1.903       0.00000000010  100000.00000000000       1.000
       8.179       0.00000000010  100000.00000000000       1.000
      15.994       0.00000000010  100000.00000000000       1.000
      31.828       0.00000000010  100000.00000000000       1.000
      13.733       0.00000000010  100000.00000000000       1.000
      13.226       0.00000000010  100000.00000000000       1.000
     119.881       0.00000000010  100000.00000000000       1.000
     501.367       0.00000000010  100000.00000000000       1.000
    1329.586       0.00000000010  100000.00000000000       1.000
    4063.107       0.00000000010  100000.00000000000       1.000
     379.177       0.00000000010  100000.00000000000       1.000
     122.892       0.00000000010  100000.00000000000       1.000
      68.418       0.00000000010  100000.00000000000       1.000
     Raw Dist     Raw Res.  Smoothed dist Smoothed Res. variances
       1.800     123.110       1.800     123.110 1.000
       2.400     136.200       2.400     136.200 1.000
       3.200     170.630       3.200     170.630 1.000
       4.200     209.150       4.200     203.315 1.000
       4.200     197.480       4.200     203.315 1.000
       5.500     241.560       5.500     241.560 1.000
       7.500     286.120       7.500     286.120 1.000
      10.000     353.760      10.000     353.760 1.000
      13.000     432.730      13.000     406.155 1.000
      13.000     379.580      13.000     406.155 1.000
      18.000     451.920      18.000     451.920 1.000
      24.000     539.790      24.000     539.790 1.000
      32.000     677.090      32.000     677.090 1.000
      42.000     845.470      42.000     845.470 1.000
      55.000     959.380      55.000     942.040 1.000
      55.000     924.700      55.000     942.040 1.000
      75.000    1033.900      75.000    1033.900 1.000
     100.000    1140.700     100.000    1140.700 1.000
     130.000    1239.300     130.000    1219.800 1.000
     130.000    1200.300     130.000    1219.800 1.000
     180.000    1061.000     180.000    1061.000 1.000
     240.000     852.470     240.000     852.470 1.000
