# Supplementary material for: Geoelectrical resistivity data sets for subsurface characterisation and aquifer delineation in Iyesi, southwestern Nigeria
Source: Data Brief. 2017 Oct 26;15:828–32. doi: 10.1016/j.dib.2017.10.057 (PMC5676085; doi:10.1016/j.dib.2017.10.057)
Supplement: Supplementary file 2 — Supplementary material [file mmc2.zip › VES 11.RST]

Schlumberger Array
VES 11
8
 Thick+Resis              lowlim               uplim       sigma
       1.590       0.00000000010  100000.00000000000       1.000
       2.404       0.00000000010  100000.00000000000       1.000
       6.115       0.00000000010  100000.00000000000       1.000
      14.193       0.00000000010  100000.00000000000       1.000
      29.847       0.00000000010  100000.00000000000       1.000
      14.250       0.00000000010  100000.00000000000       1.000
      13.031       0.00000000010  100000.00000000000       1.000
     322.086       0.00000000010  100000.00000000000       1.000
     174.832       0.00000000010  100000.00000000000       1.000
     570.331       0.00000000010  100000.00000000000       1.000
    1750.886       0.00000000010  100000.00000000000       1.000
    8176.956       0.00000000010  100000.00000000000       1.000
     408.015       0.00000000010  100000.00000000000       1.000
     120.917       0.00000000010  100000.00000000000       1.000
      88.533       0.00000000010  100000.00000000000       1.000
     Raw Dist     Raw Res.  Smoothed dist Smoothed Res. variances
       1.800     302.290       1.800     302.290 1.000
       2.400     287.310       2.400     287.310 1.000
       3.200     277.970       3.200     277.970 1.000
       4.200     276.540       4.200     261.170 1.000
       4.200     245.800       4.200     261.170 1.000
       5.500     265.510       5.500     265.510 1.000
       7.500     295.550       7.500     295.550 1.000
      10.000     367.840      10.000     367.840 1.000
      13.000     453.460      13.000     426.270 1.000
      13.000     399.080      13.000     426.270 1.000
      18.000     515.470      18.000     515.470 1.000
      24.000     648.140      24.000     648.140 1.000
      32.000     821.490      32.000     821.490 1.000
      42.000     980.370      42.000     980.370 1.000
      55.000    1134.900      55.000    1153.350 1.000
      55.000    1171.800      55.000    1153.350 1.000
      75.000    1307.700      75.000    1307.700 1.000
     100.000    1549.400     100.000    1549.400 1.000
     130.000    1862.900     130.000    1871.950 1.000
     130.000    1881.000     130.000    1871.950 1.000
     180.000    1787.480     180.000    1787.480 1.000
     240.000    1591.680     240.000    1591.680 1.000
     320.000     933.700     320.000     933.700 1.000
