# Supplementary material for: Geoelectrical resistivity data sets for subsurface characterisation and aquifer delineation in Iyesi, southwestern Nigeria
Source: Data Brief. 2017 Oct 26;15:828–32. doi: 10.1016/j.dib.2017.10.057 (PMC5676085; doi:10.1016/j.dib.2017.10.057)
Supplement: Supplementary file 2 — Supplementary material [file mmc2.zip › VES 12.RST]

Schlumberger Array
VES 12
8
 Thick+Resis              lowlim               uplim       sigma
       1.903       0.00000000010  100000.00000000000       1.000
       2.076       0.00000000010  100000.00000000000       1.000
       6.901       0.00000000010  100000.00000000000       1.000
      25.508       0.00000000010  100000.00000000000       1.000
      20.502       0.00000000010  100000.00000000000       1.000
      13.502       0.00000000010  100000.00000000000       1.000
      13.133       0.00000000010  100000.00000000000       1.000
     107.697       0.00000000010  100000.00000000000       1.000
     276.603       0.00000000010  100000.00000000000       1.000
    1088.890       0.00000000010  100000.00000000000       1.000
     852.292       0.00000000010  100000.00000000000       1.000
    2335.845       0.00000000010  100000.00000000000       1.000
     407.114       0.00000000010  100000.00000000000       1.000
     123.108       0.00000000010  100000.00000000000       1.000
     116.899       0.00000000010  100000.00000000000       1.000
     Raw Dist     Raw Res.  Smoothed dist Smoothed Res. variances
       1.800     122.040       1.800     122.040 1.000
       2.400     128.260       2.400     128.260 1.000
       3.200     140.330       3.200     140.330 1.000
       4.200     161.330       4.200     159.680 1.000
       4.200     158.030       4.200     159.680 1.000
       5.500     187.670       5.500     187.670 1.000
       7.500     246.600       7.500     246.600 1.000
      10.000     333.530      10.000     333.530 1.000
      13.000     399.490      13.000     390.650 1.000
      13.000     381.810      13.000     390.650 1.000
      18.000     436.770      18.000     436.770 1.000
      24.000     520.870      24.000     520.870 1.000
      32.000     620.130      32.000     620.130 1.000
      42.000     748.540      42.000     748.540 1.000
      55.000     760.430      55.000     786.150 1.000
      55.000     811.870      55.000     786.150 1.000
      75.000     809.110      75.000     809.110 1.000
     100.000     720.680     100.000     720.680 1.000
     130.000     653.400     130.000     650.150 1.000
     130.000     646.900     130.000     650.150 1.000
     180.000     617.260     180.000     617.260 1.000
     240.000     455.210     240.000     455.210 1.000
