# Supplementary material for: Geoelectrical resistivity data sets for subsurface characterisation and aquifer delineation in Iyesi, southwestern Nigeria
Source: Data Brief. 2017 Oct 26;15:828–32. doi: 10.1016/j.dib.2017.10.057 (PMC5676085; doi:10.1016/j.dib.2017.10.057)
Supplement: Supplementary file 2 — Supplementary material [file mmc2.zip › VES 13.RST]

Schlumberger Array
VES 13
7
 Thick+Resis              lowlim               uplim       sigma
       0.987       0.00000000010  100000.00000000000       1.000
       1.927       0.00000000010  100000.00000000000       1.000
      25.785       0.00000000010  100000.00000000000       1.000
      27.877       0.00000000010  100000.00000000000       1.000
      14.098       0.00000000010  100000.00000000000       1.000
      13.015       0.00000000010  100000.00000000000       1.000
      62.981       0.00000000010  100000.00000000000       1.000
     337.989       0.00000000010  100000.00000000000       1.000
     831.931       0.00000000010  100000.00000000000       1.000
    3354.324       0.00000000010  100000.00000000000       1.000
     403.258       0.00000000010  100000.00000000000       1.000
     120.312       0.00000000010  100000.00000000000       1.000
      70.436       0.00000000010  100000.00000000000       1.000
     Raw Dist     Raw Res.  Smoothed dist Smoothed Res. variances
       1.800      89.232       1.800      89.232 1.000
       2.400     124.150       2.400     124.150 1.000
       3.200     133.990       3.200     133.990 1.000
       4.200     179.500       4.200     184.005 1.000
       4.200     188.510       4.200     184.005 1.000
       5.500     217.430       5.500     217.430 1.000
       7.500     282.060       7.500     282.060 1.000
      10.000     356.190      10.000     356.190 1.000
      13.000     454.170      13.000     423.755 1.000
      13.000     393.340      13.000     423.755 1.000
      18.000     481.730      18.000     481.730 1.000
      24.000     517.680      24.000     517.680 1.000
      32.000     584.300      32.000     584.300 1.000
      42.000     709.830      42.000     709.830 1.000
      55.000     861.160      55.000     838.065 1.000
      55.000     814.970      55.000     838.065 1.000
      75.000     926.360      75.000     926.360 1.000
     100.000     945.030     100.000     945.030 1.000
     130.000     996.550     130.000    1027.725 1.000
     130.000    1058.900     130.000    1027.725 1.000
     180.000     866.180     180.000     866.180 1.000
     240.000     562.810     240.000     562.810 1.000
