# Supplementary material for: Geoelectrical resistivity data sets for subsurface characterisation and aquifer delineation in Iyesi, southwestern Nigeria
Source: Data Brief. 2017 Oct 26;15:828–32. doi: 10.1016/j.dib.2017.10.057 (PMC5676085; doi:10.1016/j.dib.2017.10.057)
Supplement: Supplementary file 2 — Supplementary material [file mmc2.zip › VES 14.RST]

Schlumberger Array
VES 14
7
 Thick+Resis              lowlim               uplim       sigma
       1.384       0.00000000010  100000.00000000000       1.000
       2.013       0.00000000010  100000.00000000000       1.000
      33.329       0.00000000010  100000.00000000000       1.000
      25.749       0.00000000010  100000.00000000000       1.000
      14.103       0.00000000010  100000.00000000000       1.000
      13.320       0.00000000010  100000.00000000000       1.000
      47.365       0.00000000010  100000.00000000000       1.000
     187.538       0.00000000010  100000.00000000000       1.000
    1072.137       0.00000000010  100000.00000000000       1.000
    1669.042       0.00000000010  100000.00000000000       1.000
     379.198       0.00000000010  100000.00000000000       1.000
     125.585       0.00000000010  100000.00000000000       1.000
     132.290       0.00000000010  100000.00000000000       1.000
     Raw Dist     Raw Res.  Smoothed dist Smoothed Res. variances
       1.800      59.708       1.800      59.708 1.000
       2.400      71.275       2.400      71.275 1.000
       3.200      84.096       3.200      84.096 1.000
       4.200      99.293       4.200      96.582 1.000
       4.200      93.870       4.200      96.582 1.000
       5.500     112.630       5.500     112.630 1.000
       7.500     148.460       7.500     148.460 1.000
      10.000     212.530      10.000     212.530 1.000
      13.000     278.710      13.000     283.560 1.000
      13.000     288.410      13.000     283.560 1.000
      18.000     378.700      18.000     378.700 1.000
      24.000     457.970      24.000     457.970 1.000
      32.000     522.240      32.000     522.240 1.000
      42.000     579.850      42.000     579.850 1.000
      55.000     666.340      55.000     655.865 1.000
      55.000     645.390      55.000     655.865 1.000
      75.000     687.130      75.000     687.130 1.000
     100.000     665.450     100.000     665.450 1.000
     130.000     632.950     130.000     671.975 1.000
     130.000     711.000     130.000     671.975 1.000
     180.000     630.220     180.000     630.220 1.000
     240.000     456.630     240.000     456.630 1.000
     320.000     353.120     320.000     353.120 1.000
