# Supplementary material for: Geoelectrical resistivity data sets for subsurface characterisation and aquifer delineation in Iyesi, southwestern Nigeria
Source: Data Brief. 2017 Oct 26;15:828–32. doi: 10.1016/j.dib.2017.10.057 (PMC5676085; doi:10.1016/j.dib.2017.10.057)
Supplement: Supplementary file 2 — Supplementary material [file mmc2.zip › VES 15.RST]

Schlumberger Array
VES 15
7
 Thick+Resis              lowlim               uplim       sigma
       1.986       0.00000000010  100000.00000000000       1.000
       2.975       0.00000000010  100000.00000000000       1.000
      16.959       0.00000000010  100000.00000000000       1.000
      27.536       0.00000000010  100000.00000000000       1.000
      16.613       0.00000000010  100000.00000000000       1.000
      14.094       0.00000000010  100000.00000000000       1.000
     105.487       0.00000000010  100000.00000000000       1.000
     407.156       0.00000000010  100000.00000000000       1.000
    1349.801       0.00000000010  100000.00000000000       1.000
    3412.330       0.00000000010  100000.00000000000       1.000
     395.134       0.00000000010  100000.00000000000       1.000
     121.843       0.00000000010  100000.00000000000       1.000
      84.823       0.00000000010  100000.00000000000       1.000
     Raw Dist     Raw Res.  Smoothed dist Smoothed Res. variances
       1.800     120.860       1.800     120.860 1.000
       2.400     126.800       2.400     126.800 1.000
       3.200     141.700       3.200     141.700 1.000
       4.200     149.720       4.200     163.570 1.000
       4.200     177.420       4.200     163.570 1.000
       5.500     202.200       5.500     202.200 1.000
       7.500     245.600       7.500     245.600 1.000
      10.000     327.440      10.000     327.440 1.000
      13.000     423.680      13.000     428.265 1.000
      13.000     432.850      13.000     428.265 1.000
      18.000     521.010      18.000     521.010 1.000
      24.000     628.290      24.000     628.290 1.000
      32.000     737.520      32.000     737.520 1.000
      42.000     853.670      42.000     853.670 1.000
      55.000     983.260      55.000     978.730 1.000
      55.000     974.200      55.000     978.730 1.000
      75.000    1214.200      75.000    1214.200 1.000
     100.000    1217.800     100.000    1217.800 1.000
     130.000     975.950     130.000     962.205 1.000
     130.000     948.460     130.000     962.205 1.000
     180.000     804.610     180.000     804.610 1.000
     240.000     643.750     240.000     643.750 1.000
     320.000     345.680     320.000     345.680 1.000
