# Supplementary material for: Geoelectrical resistivity data sets for subsurface characterisation and aquifer delineation in Iyesi, southwestern Nigeria
Source: Data Brief. 2017 Oct 26;15:828–32. doi: 10.1016/j.dib.2017.10.057 (PMC5676085; doi:10.1016/j.dib.2017.10.057)
Supplement: Supplementary file 2 — Supplementary material [file mmc2.zip › VES 16.RST]

Schlumberger Array
VES 16
8
 Thick+Resis              lowlim               uplim       sigma
       0.871       0.00000000010  100000.00000000000       1.000
       1.582       0.00000000010  100000.00000000000       1.000
       3.007       0.00000000010  100000.00000000000       1.000
      13.802       0.00000000010  100000.00000000000       1.000
      22.381       0.00000000010  100000.00000000000       1.000
      14.183       0.00000000010  100000.00000000000       1.000
      13.040       0.00000000010  100000.00000000000       1.000
      51.786       0.00000000010  100000.00000000000       1.000
      39.161       0.00000000010  100000.00000000000       1.000
     187.412       0.00000000010  100000.00000000000       1.000
    1356.156       0.00000000010  100000.00000000000       1.000
    2182.889       0.00000000010  100000.00000000000       1.000
     365.993       0.00000000010  100000.00000000000       1.000
     120.545       0.00000000010  100000.00000000000       1.000
      47.088       0.00000000010  100000.00000000000       1.000
     Raw Dist     Raw Res.  Smoothed dist Smoothed Res. variances
       1.800      50.320       1.800      50.320 1.000
       2.400      53.038       2.400      53.038 1.000
       3.200      54.585       3.200      54.585 1.000
       4.200      59.864       4.200      61.343 1.000
       4.200      62.821       4.200      61.343 1.000
       5.500      71.983       5.500      71.983 1.000
       7.500      90.703       7.500      90.703 1.000
      10.000     118.290      10.000     118.290 1.000
      13.000     153.810      13.000     161.855 1.000
      13.000     169.900      13.000     161.855 1.000
      18.000     235.880      18.000     235.880 1.000
      24.000     295.810      24.000     295.810 1.000
      32.000     359.080      32.000     359.080 1.000
      42.000     442.450      42.000     442.450 1.000
      55.000     482.200      55.000     481.445 1.000
      55.000     480.690      55.000     481.445 1.000
      75.000     569.490      75.000     569.490 1.000
     100.000     583.990     100.000     583.990 1.000
     130.000     604.680     130.000     607.255 1.000
     130.000     609.830     130.000     607.255 1.000
     180.000     508.420     180.000     508.420 1.000
     240.000     346.390     240.000     346.390 1.000
     320.000     250.030     320.000     250.030 1.000
