# Supplementary material for: Geoelectrical resistivity data sets for subsurface characterisation and aquifer delineation in Iyesi, southwestern Nigeria
Source: Data Brief. 2017 Oct 26;15:828–32. doi: 10.1016/j.dib.2017.10.057 (PMC5676085; doi:10.1016/j.dib.2017.10.057)
Supplement: Supplementary file 2 — Supplementary material [file mmc2.zip › VES 17.RST]

Schlumberger Array
VES 17
7
 Thick+Resis              lowlim               uplim       sigma
       1.487       0.00000000010  100000.00000000000       1.000
       2.229       0.00000000010  100000.00000000000       1.000
       9.093       0.00000000010  100000.00000000000       1.000
      18.677       0.00000000010  100000.00000000000       1.000
      14.152       0.00000000010  100000.00000000000       1.000
      13.849       0.00000000010  100000.00000000000       1.000
      68.872       0.00000000010  100000.00000000000       1.000
     458.017       0.00000000010  100000.00000000000       1.000
    2431.833       0.00000000010  100000.00000000000       1.000
    3435.361       0.00000000010  100000.00000000000       1.000
     399.194       0.00000000010  100000.00000000000       1.000
     117.695       0.00000000010  100000.00000000000       1.000
      35.550       0.00000000010  100000.00000000000       1.000
     Raw Dist     Raw Res.  Smoothed dist Smoothed Res. variances
       1.800      86.560       1.800      86.560 1.000
       2.400     107.050       2.400     107.050 1.000
       3.200     122.200       3.200     122.200 1.000
       4.200     155.650       4.200     145.840 1.000
       4.200     136.030       4.200     145.840 1.000
       5.500     189.280       5.500     189.280 1.000
       7.500     280.390       7.500     280.390 1.000
      10.000     383.680      10.000     383.680 1.000
      13.000     478.350      13.000     455.320 1.000
      13.000     432.290      13.000     455.320 1.000
      18.000     531.900      18.000     531.900 1.000
      24.000     587.510      24.000     587.510 1.000
      32.000     742.750      32.000     742.750 1.000
      42.000     906.360      42.000     906.360 1.000
      55.000    1159.400      55.000    1064.055 1.000
      55.000     968.710      55.000    1064.055 1.000
      75.000    1212.300      75.000    1212.300 1.000
     100.000    1177.570     100.000    1177.570 1.000
     130.000     953.780     130.000     945.405 1.000
     130.000     937.030     130.000     945.405 1.000
     180.000     503.630     180.000     503.630 1.000
