# Supplementary material for: Geoelectrical resistivity data sets for subsurface characterisation and aquifer delineation in Iyesi, southwestern Nigeria
Source: Data Brief. 2017 Oct 26;15:828–32. doi: 10.1016/j.dib.2017.10.057 (PMC5676085; doi:10.1016/j.dib.2017.10.057)
Supplement: Supplementary file 2 — Supplementary material [file mmc2.zip › VES 18.RST]

Schlumberger Array
VES 18
7
 Thick+Resis              lowlim               uplim       sigma
       1.848       0.00000000010  100000.00000000000       1.000
       3.967       0.00000000010  100000.00000000000       1.000
      11.372       0.00000000010  100000.00000000000       1.000
      21.400       0.00000000010  100000.00000000000       1.000
      14.668       0.00000000010  100000.00000000000       1.000
      13.865       0.00000000010  100000.00000000000       1.000
      94.496       0.00000000010  100000.00000000000       1.000
     328.867       0.00000000010  100000.00000000000       1.000
    1840.863       0.00000000010  100000.00000000000       1.000
    3509.878       0.00000000010  100000.00000000000       1.000
     363.743       0.00000000010  100000.00000000000       1.000
     118.640       0.00000000010  100000.00000000000       1.000
      51.984       0.00000000010  100000.00000000000       1.000
     Raw Dist     Raw Res.  Smoothed dist Smoothed Res. variances
       1.800     101.950       1.800     101.950 1.000
       2.400     115.870       2.400     115.870 1.000
       3.200     138.490       3.200     138.490 1.000
       4.200     158.320       4.200     157.620 1.000
       4.200     156.920       4.200     157.620 1.000
       5.500     185.690       5.500     185.690 1.000
       7.500     223.780       7.500     223.780 1.000
      10.000     275.910      10.000     275.910 1.000
      13.000     329.230      13.000     350.365 1.000
      13.000     371.500      13.000     350.365 1.000
      18.000     471.840      18.000     471.840 1.000
      24.000     560.260      24.000     560.260 1.000
      32.000     678.830      32.000     678.830 1.000
      42.000     870.890      42.000     870.890 1.000
      55.000     915.390      55.000     941.480 1.000
      55.000     967.570      55.000     941.480 1.000
      75.000     994.510      75.000     994.510 1.000
     100.000    1038.700     100.000    1038.700 1.000
     130.000     989.470     130.000    1027.685 1.000
     130.000    1065.900     130.000    1027.685 1.000
     180.000     859.580     180.000     859.580 1.000
     240.000     345.290     240.000     345.290 1.000
