# Supplementary material for: Geoelectrical resistivity data sets for subsurface characterisation and aquifer delineation in Iyesi, southwestern Nigeria
Source: Data Brief. 2017 Oct 26;15:828–32. doi: 10.1016/j.dib.2017.10.057 (PMC5676085; doi:10.1016/j.dib.2017.10.057)
Supplement: Supplementary file 2 — Supplementary material [file mmc2.zip › VES 19.RST]

Schlumberger Array
VES 19
7
 Thick+Resis              lowlim               uplim       sigma
       1.264       0.00000000010  100000.00000000000       1.000
       3.923       0.00000000010  100000.00000000000       1.000
      17.534       0.00000000010  100000.00000000000       1.000
      26.400       0.00000000010  100000.00000000000       1.000
      15.467       0.00000000010  100000.00000000000       1.000
      14.079       0.00000000010  100000.00000000000       1.000
     141.472       0.00000000010  100000.00000000000       1.000
     540.230       0.00000000010  100000.00000000000       1.000
    1216.677       0.00000000010  100000.00000000000       1.000
    3815.289       0.00000000010  100000.00000000000       1.000
     411.428       0.00000000010  100000.00000000000       1.000
     121.717       0.00000000010  100000.00000000000       1.000
      97.402       0.00000000010  100000.00000000000       1.000
     Raw Dist     Raw Res.  Smoothed dist Smoothed Res. variances
       1.800     169.770       1.800     169.770 1.000
       2.400     202.590       2.400     202.590 1.000
       3.200     240.470       3.200     240.470 1.000
       4.200     284.470       4.200     291.625 1.000
       4.200     298.780       4.200     291.625 1.000
       5.500     346.090       5.500     346.090 1.000
       7.500     439.500       7.500     439.500 1.000
      10.000     530.180      10.000     530.180 1.000
      13.000     611.240      13.000     592.990 1.000
      13.000     574.740      13.000     592.990 1.000
      18.000     646.410      18.000     646.410 1.000
      24.000     776.860      24.000     776.860 1.000
      32.000     950.160      32.000     950.160 1.000
      42.000    1075.000      42.000    1075.000 1.000
      55.000    1223.900      55.000    1198.000 1.000
      55.000    1172.100      55.000    1198.000 1.000
      75.000    1325.500      75.000    1325.500 1.000
     100.000    1310.100     100.000    1310.100 1.000
     130.000    1161.000     130.000    1145.000 1.000
     130.000    1129.000     130.000    1145.000 1.000
     180.000     803.290     180.000     803.290 1.000
     240.000     524.880     240.000     524.880 1.000
     320.000     362.550     320.000     362.550 1.000
