# Supplementary material for: Geoelectrical resistivity data sets for subsurface characterisation and aquifer delineation in Iyesi, southwestern Nigeria
Source: Data Brief. 2017 Oct 26;15:828–32. doi: 10.1016/j.dib.2017.10.057 (PMC5676085; doi:10.1016/j.dib.2017.10.057)
Supplement: Supplementary file 2 — Supplementary material [file mmc2.zip › VES 20.RST]

Schlumberger Array
VES 20
8
 Thick+Resis              lowlim               uplim       sigma
       1.680       0.00000000010  100000.00000000000       1.000
       3.175       0.00000000010  100000.00000000000       1.000
       4.369       0.00000000010  100000.00000000000       1.000
       8.518       0.00000000010  100000.00000000000       1.000
      21.355       0.00000000010  100000.00000000000       1.000
      14.561       0.00000000010  100000.00000000000       1.000
      13.754       0.00000000010  100000.00000000000       1.000
      85.127       0.00000000010  100000.00000000000       1.000
     103.715       0.00000000010  100000.00000000000       1.000
     457.542       0.00000000010  100000.00000000000       1.000
    1359.815       0.00000000010  100000.00000000000       1.000
    3120.555       0.00000000010  100000.00000000000       1.000
     364.509       0.00000000010  100000.00000000000       1.000
     118.307       0.00000000010  100000.00000000000       1.000
      46.394       0.00000000010  100000.00000000000       1.000
     Raw Dist     Raw Res.  Smoothed dist Smoothed Res. variances
       1.800      85.309       1.800      85.309 1.000
       2.400      92.463       2.400      92.463 1.000
       3.200      96.022       3.200      96.022 1.000
       4.200      97.640       4.200     103.925 1.000
       4.200     110.210       4.200     103.925 1.000
       5.500     116.080       5.500     116.080 1.000
       7.500     131.540       7.500     131.540 1.000
      10.000     158.570      10.000     158.570 1.000
      13.000     190.820      13.000     204.850 1.000
      13.000     218.880      13.000     204.850 1.000
      18.000     257.190      18.000     257.190 1.000
      24.000     312.900      24.000     312.900 1.000
      32.000     382.580      32.000     382.580 1.000
      42.000     463.330      42.000     463.330 1.000
      55.000     513.370      55.000     569.240 1.000
      55.000     625.110      55.000     569.240 1.000
      75.000     816.200      75.000     816.200 1.000
     100.000     819.790     100.000     819.790 1.000
     130.000     797.990     130.000     866.010 1.000
     130.000     934.030     130.000     866.010 1.000
     180.000     669.330     180.000     669.330 1.000
     240.000     328.650     240.000     328.650 1.000
