# Supplementary material for: Geoelectrical resistivity data sets for subsurface characterisation and aquifer delineation in Iyesi, southwestern Nigeria
Source: Data Brief. 2017 Oct 26;15:828–32. doi: 10.1016/j.dib.2017.10.057 (PMC5676085; doi:10.1016/j.dib.2017.10.057)
Supplement: Supplementary file 2 — Supplementary material [file mmc2.zip › VES 21.RST]

Schlumberger Array
VES 21
8
 Thick+Resis              lowlim               uplim       sigma
       0.862       0.00000000010  100000.00000000000       1.000
       1.591       0.00000000010  100000.00000000000       1.000
       6.004       0.00000000010  100000.00000000000       1.000
      11.734       0.00000000010  100000.00000000000       1.000
      23.820       0.00000000010  100000.00000000000       1.000
      13.823       0.00000000010  100000.00000000000       1.000
      13.748       0.00000000010  100000.00000000000       1.000
      22.470       0.00000000010  100000.00000000000       1.000
     239.595       0.00000000010  100000.00000000000       1.000
     654.660       0.00000000010  100000.00000000000       1.000
    1842.617       0.00000000010  100000.00000000000       1.000
    4064.482       0.00000000010  100000.00000000000       1.000
     368.230       0.00000000010  100000.00000000000       1.000
     119.302       0.00000000010  100000.00000000000       1.000
      35.992       0.00000000010  100000.00000000000       1.000
     Raw Dist     Raw Res.  Smoothed dist Smoothed Res. variances
       1.800      38.867       1.800      38.867 1.000
       2.400      50.389       2.400      50.389 1.000
       3.200      67.872       3.200      67.872 1.000
       4.200      88.018       4.200      92.170 1.000
       4.200      96.322       4.200      92.170 1.000
       5.500     123.840       5.500     123.840 1.000
       7.500     161.100       7.500     161.100 1.000
      10.000     191.440      10.000     191.440 1.000
      13.000     217.930      13.000     208.860 1.000
      13.000     199.790      13.000     208.860 1.000
      18.000     267.880      18.000     267.880 1.000
      24.000     343.680      24.000     343.680 1.000
      32.000     446.920      32.000     446.920 1.000
      42.000     541.740      42.000     541.740 1.000
      55.000     652.030      55.000     652.975 1.000
      55.000     653.920      55.000     652.975 1.000
      75.000     784.950      75.000     784.950 1.000
     100.000     910.510     100.000     910.510 1.000
     130.000    1193.900     130.000    1207.850 1.000
     130.000    1221.800     130.000    1207.850 1.000
     180.000    1091.500     180.000    1091.500 1.000
     240.000     774.720     240.000     774.720 1.000
     320.000     283.460     320.000     283.460 1.000
