# Supplementary material for: Geoelectrical resistivity data sets for subsurface characterisation and aquifer delineation in Iyesi, southwestern Nigeria
Source: Data Brief. 2017 Oct 26;15:828–32. doi: 10.1016/j.dib.2017.10.057 (PMC5676085; doi:10.1016/j.dib.2017.10.057)
Supplement: Supplementary file 2 — Supplementary material [file mmc2.zip › VES 22.RST]

Schlumberger Array
VES 22
7
 Thick+Resis              lowlim               uplim       sigma
       1.060       0.00000000010  100000.00000000000       1.000
      14.041       0.00000000010  100000.00000000000       1.000
      21.337       0.00000000010  100000.00000000000       1.000
      24.879       0.00000000010  100000.00000000000       1.000
      15.048       0.00000000010  100000.00000000000       1.000
      14.021       0.00000000010  100000.00000000000       1.000
      76.712       0.00000000010  100000.00000000000       1.000
     410.702       0.00000000010  100000.00000000000       1.000
    1102.155       0.00000000010  100000.00000000000       1.000
    2887.623       0.00000000010  100000.00000000000       1.000
     369.966       0.00000000010  100000.00000000000       1.000
     120.225       0.00000000010  100000.00000000000       1.000
      73.571       0.00000000010  100000.00000000000       1.000
     Raw Dist     Raw Res.  Smoothed dist Smoothed Res. variances
       1.800     103.600       1.800     103.600 1.000
       2.400     127.260       2.400     127.260 1.000
       3.200     166.210       3.200     166.210 1.000
       4.200     209.360       4.200     204.315 1.000
       4.200     199.270       4.200     204.315 1.000
       5.500     238.980       5.500     238.980 1.000
       7.500     270.080       7.500     270.080 1.000
      10.000     289.900      10.000     289.900 1.000
      13.000     326.470      13.000     308.935 1.000
      13.000     291.400      13.000     308.935 1.000
      18.000     349.190      18.000     349.190 1.000
      24.000     445.560      24.000     445.560 1.000
      32.000     529.620      32.000     529.620 1.000
      42.000     621.670      42.000     621.670 1.000
      55.000     700.810      55.000     709.740 1.000
      55.000     718.670      55.000     709.740 1.000
      75.000     745.080      75.000     745.080 1.000
     100.000     786.720     100.000     786.720 1.000
     130.000     745.290     130.000     749.745 1.000
     130.000     754.200     130.000     749.745 1.000
     180.000     675.480     180.000     675.480 1.000
     240.000     586.620     240.000     586.620 1.000
     320.000     363.040     320.000     363.040 1.000
