# Supplementary material for: Geoelectrical resistivity data sets for subsurface characterisation and aquifer delineation in Iyesi, southwestern Nigeria
Source: Data Brief. 2017 Oct 26;15:828–32. doi: 10.1016/j.dib.2017.10.057 (PMC5676085; doi:10.1016/j.dib.2017.10.057)
Supplement: Supplementary file 2 — Supplementary material [file mmc2.zip › VES 23.RST]

Schlumberger Array
VES 23
8
 Thick+Resis              lowlim               uplim       sigma
       1.282       0.00000000010  100000.00000000000       1.000
       1.948       0.00000000010  100000.00000000000       1.000
       5.693       0.00000000010  100000.00000000000       1.000
      15.441       0.00000000010  100000.00000000000       1.000
      30.356       0.00000000010  100000.00000000000       1.000
      15.087       0.00000000010  100000.00000000000       1.000
      13.992       0.00000000010  100000.00000000000       1.000
     223.619       0.00000000010  100000.00000000000       1.000
     167.036       0.00000000010  100000.00000000000       1.000
    1375.461       0.00000000010  100000.00000000000       1.000
    1791.232       0.00000000010  100000.00000000000       1.000
    3991.949       0.00000000010  100000.00000000000       1.000
     380.504       0.00000000010  100000.00000000000       1.000
     120.172       0.00000000010  100000.00000000000       1.000
      62.934       0.00000000010  100000.00000000000       1.000
     Raw Dist     Raw Res.  Smoothed dist Smoothed Res. variances
       1.800     211.700       1.800     211.700 1.000
       2.400     232.890       2.400     232.890 1.000
       3.200     227.320       3.200     227.320 1.000
       4.200     238.830       4.200     240.730 1.000
       4.200     242.630       4.200     240.730 1.000
       5.500     268.630       5.500     268.630 1.000
       7.500     332.850       7.500     332.850 1.000
      10.000     450.560      10.000     450.560 1.000
      13.000     557.530      13.000     581.360 1.000
      13.000     605.190      13.000     581.360 1.000
      18.000     734.250      18.000     734.250 1.000
      24.000     812.130      24.000     812.130 1.000
      32.000     901.750      32.000     901.750 1.000
      42.000    1050.280      42.000    1050.280 1.000
      55.000    1229.700      55.000    1219.850 1.000
      55.000    1210.000      55.000    1219.850 1.000
      75.000    1407.500      75.000    1407.500 1.000
     100.000    1627.000     100.000    1627.000 1.000
     130.000    1667.900     130.000    1523.150 1.000
     130.000    1378.400     130.000    1523.150 1.000
     180.000    1019.900     180.000    1019.900 1.000
     240.000     705.880     240.000     705.880 1.000
