# Supplementary material for: Geoelectrical resistivity data sets for subsurface characterisation and aquifer delineation in Iyesi, southwestern Nigeria
Source: Data Brief. 2017 Oct 26;15:828–32. doi: 10.1016/j.dib.2017.10.057 (PMC5676085; doi:10.1016/j.dib.2017.10.057)
Supplement: Supplementary file 2 — Supplementary material [file mmc2.zip › VES 24.RST]

Schlumberger Array
VES 24
7
 Thick+Resis              lowlim               uplim       sigma
       1.110       0.00000000010  100000.00000000000       1.000
       4.575       0.00000000010  100000.00000000000       1.000
      14.978       0.00000000010  100000.00000000000       1.000
      21.992       0.00000000010  100000.00000000000       1.000
      14.865       0.00000000010  100000.00000000000       1.000
      13.811       0.00000000010  100000.00000000000       1.000
      55.115       0.00000000010  100000.00000000000       1.000
     662.236       0.00000000010  100000.00000000000       1.000
    1026.244       0.00000000010  100000.00000000000       1.000
    2966.396       0.00000000010  100000.00000000000       1.000
     362.362       0.00000000010  100000.00000000000       1.000
     119.323       0.00000000010  100000.00000000000       1.000
      47.517       0.00000000010  100000.00000000000       1.000
     Raw Dist     Raw Res.  Smoothed dist Smoothed Res. variances
       1.800      83.632       1.800      83.632 1.000
       2.400     106.430       2.400     106.430 1.000
       3.200     138.730       3.200     138.730 1.000
       4.200     167.360       4.200     158.495 1.000
       4.200     149.630       4.200     158.495 1.000
       5.500     199.660       5.500     199.660 1.000
       7.500     255.980       7.500     255.980 1.000
      10.000     331.090      10.000     331.090 1.000
      13.000     427.960      13.000     404.860 1.000
      13.000     381.760      13.000     404.860 1.000
      18.000     487.890      18.000     487.890 1.000
      24.000     575.790      24.000     575.790 1.000
      32.000     622.500      32.000     622.500 1.000
      42.000     729.060      42.000     729.060 1.000
      55.000     851.690      55.000     831.575 1.000
      55.000     811.460      55.000     831.575 1.000
      75.000     940.150      75.000     940.150 1.000
     100.000     987.160     100.000     987.160 1.000
     130.000     959.810     130.000     943.105 1.000
     130.000     926.400     130.000     943.105 1.000
     180.000     528.220     180.000     528.220 1.000
     240.000     353.560     240.000     353.560 1.000
