# Supplementary material for: Geoelectrical resistivity data sets for subsurface characterisation and aquifer delineation in Iyesi, southwestern Nigeria
Source: Data Brief. 2017 Oct 26;15:828–32. doi: 10.1016/j.dib.2017.10.057 (PMC5676085; doi:10.1016/j.dib.2017.10.057)
Supplement: Supplementary file 2 — Supplementary material [file mmc2.zip › VES 25.RST]

Schlumberger Array
VES 25
7
 Thick+Resis              lowlim               uplim       sigma
       1.701       0.00000000010  100000.00000000000       1.000
       5.518       0.00000000010  100000.00000000000       1.000
      16.408       0.00000000010  100000.00000000000       1.000
      28.088       0.00000000010  100000.00000000000       1.000
      15.502       0.00000000010  100000.00000000000       1.000
      14.112       0.00000000010  100000.00000000000       1.000
     159.826       0.00000000010  100000.00000000000       1.000
     558.233       0.00000000010  100000.00000000000       1.000
    1488.858       0.00000000010  100000.00000000000       1.000
    3571.355       0.00000000010  100000.00000000000       1.000
     373.172       0.00000000010  100000.00000000000       1.000
     121.521       0.00000000010  100000.00000000000       1.000
      57.227       0.00000000010  100000.00000000000       1.000
     Raw Dist     Raw Res.  Smoothed dist Smoothed Res. variances
       1.800     170.210       1.800     170.210 1.000
       2.400     194.090       2.400     194.090 1.000
       3.200     221.890       3.200     221.890 1.000
       4.200     254.790       4.200     264.565 1.000
       4.200     274.340       4.200     264.565 1.000
       5.500     322.640       5.500     322.640 1.000
       7.500     390.660       7.500     390.660 1.000
      10.000     459.290      10.000     459.290 1.000
      13.000     534.910      13.000     526.540 1.000
      13.000     518.170      13.000     526.540 1.000
      18.000     646.530      18.000     646.530 1.000
      24.000     738.520      24.000     738.520 1.000
      32.000     940.270      32.000     940.270 1.000
      42.000    1068.100      42.000    1068.100 1.000
      55.000    1224.700      55.000    1205.850 1.000
      55.000    1187.000      55.000    1205.850 1.000
      75.000    1269.300      75.000    1269.300 1.000
     100.000    1321.100     100.000    1321.100 1.000
     130.000    1232.200     130.000    1215.300 1.000
     130.000    1198.400     130.000    1215.300 1.000
     180.000     941.360     180.000     941.360 1.000
     240.000     531.130     240.000     531.130 1.000
