# Supplementary material for: Geoelectrical resistivity data sets for subsurface characterisation and aquifer delineation in Iyesi, southwestern Nigeria
Source: Data Brief. 2017 Oct 26;15:828–32. doi: 10.1016/j.dib.2017.10.057 (PMC5676085; doi:10.1016/j.dib.2017.10.057)
Supplement: Supplementary file 2 — Supplementary material [file mmc2.zip › VES 26.RST]

Schlumberger Array
VES 26
8
 Thick+Resis              lowlim               uplim       sigma
       1.174       0.00000000010  100000.00000000000       1.000
       2.475       0.00000000010  100000.00000000000       1.000
       5.973       0.00000000010  100000.00000000000       1.000
      14.108       0.00000000010  100000.00000000000       1.000
      25.191       0.00000000010  100000.00000000000       1.000
      15.257       0.00000000010  100000.00000000000       1.000
      14.031       0.00000000010  100000.00000000000       1.000
      53.492       0.00000000010  100000.00000000000       1.000
     166.004       0.00000000010  100000.00000000000       1.000
     966.250       0.00000000010  100000.00000000000       1.000
    1953.132       0.00000000010  100000.00000000000       1.000
    3490.456       0.00000000010  100000.00000000000       1.000
     369.357       0.00000000010  100000.00000000000       1.000
     120.729       0.00000000010  100000.00000000000       1.000
      54.551       0.00000000010  100000.00000000000       1.000
     Raw Dist     Raw Res.  Smoothed dist Smoothed Res. variances
       1.800      67.874       1.800      67.874 1.000
       2.400      80.500       2.400      80.500 1.000
       3.200      98.218       3.200      98.218 1.000
       4.200     121.680       4.200     117.515 1.000
       4.200     113.350       4.200     117.515 1.000
       5.500     147.010       5.500     147.010 1.000
       7.500     158.870       7.500     158.870 1.000
      10.000     226.620      10.000     226.620 1.000
      13.000     245.410      13.000     266.335 1.000
      13.000     287.260      13.000     266.335 1.000
      18.000     438.800      18.000     438.800 1.000
      24.000     471.350      24.000     471.350 1.000
      32.000     585.510      32.000     585.510 1.000
      42.000     678.580      42.000     678.580 1.000
      55.000     737.190      55.000     754.015 1.000
      55.000     770.840      55.000     754.015 1.000
      75.000     967.840      75.000     967.840 1.000
     100.000    1089.300     100.000    1089.300 1.000
     130.000    1033.500     130.000    1010.540 1.000
     130.000     987.580     130.000    1010.540 1.000
     180.000     884.930     180.000     884.930 1.000
     240.000     599.660     240.000     599.660 1.000
