# Supplementary material for: Geoelectrical resistivity data sets for subsurface characterisation and aquifer delineation in Iyesi, southwestern Nigeria
Source: Data Brief. 2017 Oct 26;15:828–32. doi: 10.1016/j.dib.2017.10.057 (PMC5676085; doi:10.1016/j.dib.2017.10.057)
Supplement: Supplementary file 2 — Supplementary material [file mmc2.zip › VES 27.RST]

Schlumberger Array
VES 27
8
 Thick+Resis              lowlim               uplim       sigma
       1.403       0.00000000010  100000.00000000000       1.000
       3.424       0.00000000010  100000.00000000000       1.000
       7.409       0.00000000010  100000.00000000000       1.000
      14.888       0.00000000010  100000.00000000000       1.000
      21.331       0.00000000010  100000.00000000000       1.000
      15.086       0.00000000010  100000.00000000000       1.000
      14.017       0.00000000010  100000.00000000000       1.000
      56.421       0.00000000010  100000.00000000000       1.000
     150.807       0.00000000010  100000.00000000000       1.000
     769.637       0.00000000010  100000.00000000000       1.000
    1365.923       0.00000000010  100000.00000000000       1.000
    2713.722       0.00000000010  100000.00000000000       1.000
     372.626       0.00000000010  100000.00000000000       1.000
     120.247       0.00000000010  100000.00000000000       1.000
      55.510       0.00000000010  100000.00000000000       1.000
     Raw Dist     Raw Res.  Smoothed dist Smoothed Res. variances
       1.800      67.793       1.800      67.793 1.000
       2.400      73.639       2.400      73.639 1.000
       3.200      80.638       3.200      80.638 1.000
       4.200      92.636       4.200      93.316 1.000
       4.200      93.995       4.200      93.316 1.000
       5.500     109.830       5.500     109.830 1.000
       7.500     143.290       7.500     143.290 1.000
      10.000     184.220      10.000     184.220 1.000
      13.000     224.740      13.000     216.290 1.000
      13.000     207.840      13.000     216.290 1.000
      18.000     282.500      18.000     282.500 1.000
      24.000     382.500      24.000     382.500 1.000
      32.000     486.540      32.000     486.540 1.000
      42.000     575.950      42.000     575.950 1.000
      55.000     654.540      55.000     639.900 1.000
      55.000     625.260      55.000     639.900 1.000
      75.000     701.500      75.000     701.500 1.000
     100.000     748.920     100.000     748.920 1.000
     130.000     715.920     130.000     722.420 1.000
     130.000     728.920     130.000     722.420 1.000
     180.000     562.970     180.000     562.970 1.000
     240.000     477.140     240.000     477.140 1.000
     320.000     282.520     320.000     282.520 1.000
