# Supplementary material for: Geoelectrical resistivity data sets for subsurface characterisation and aquifer delineation in Iyesi, southwestern Nigeria
Source: Data Brief. 2017 Oct 26;15:828–32. doi: 10.1016/j.dib.2017.10.057 (PMC5676085; doi:10.1016/j.dib.2017.10.057)
Supplement: Supplementary file 2 — Supplementary material [file mmc2.zip › VES 28.RST]

Schlumberger Array
VES 28
8
 Thick+Resis              lowlim               uplim       sigma
       1.344       0.00000000010  100000.00000000000       1.000
       3.036       0.00000000010  100000.00000000000       1.000
       5.409       0.00000000010  100000.00000000000       1.000
      13.457       0.00000000010  100000.00000000000       1.000
      23.693       0.00000000010  100000.00000000000       1.000
      15.195       0.00000000010  100000.00000000000       1.000
      14.121       0.00000000010  100000.00000000000       1.000
     185.417       0.00000000010  100000.00000000000       1.000
     280.602       0.00000000010  100000.00000000000       1.000
     970.282       0.00000000010  100000.00000000000       1.000
    2179.004       0.00000000010  100000.00000000000       1.000
    2896.117       0.00000000010  100000.00000000000       1.000
     368.937       0.00000000010  100000.00000000000       1.000
     120.643       0.00000000010  100000.00000000000       1.000
      50.147       0.00000000010  100000.00000000000       1.000
     Raw Dist     Raw Res.  Smoothed dist Smoothed Res. variances
       1.800     200.360       1.800     200.360 1.000
       2.400     213.430       2.400     213.430 1.000
       3.200     237.260       3.200     237.260 1.000
       4.200     265.380       4.200     254.935 1.000
       4.200     244.490       4.200     254.935 1.000
       5.500     289.080       5.500     289.080 1.000
       7.500     367.280       7.500     367.280 1.000
      10.000     406.710      10.000     406.710 1.000
      13.000     463.530      13.000     474.785 1.000
      13.000     486.040      13.000     474.785 1.000
      18.000     576.240      18.000     576.240 1.000
      24.000     764.500      24.000     764.500 1.000
      32.000     984.720      32.000     984.720 1.000
      42.000    1217.300      42.000    1217.300 1.000
      55.000    1347.600      55.000    1257.700 1.000
      55.000    1167.800      55.000    1257.700 1.000
      75.000    1135.100      75.000    1135.100 1.000
     100.000     986.450     100.000     986.450 1.000
     130.000     897.670     130.000     924.325 1.000
     130.000     950.980     130.000     924.325 1.000
     180.000     789.540     180.000     789.540 1.000
     240.000     393.050     240.000     393.050 1.000
     320.000     185.140     320.000     185.140 1.000
