# Supplementary material for: Geoelectrical resistivity data sets for subsurface characterisation and aquifer delineation in Iyesi, southwestern Nigeria
Source: Data Brief. 2017 Oct 26;15:828–32. doi: 10.1016/j.dib.2017.10.057 (PMC5676085; doi:10.1016/j.dib.2017.10.057)
Supplement: Supplementary file 2 — Supplementary material [file mmc2.zip › VES 29.RST]

Schlumberger Array
VES 29
8
 Thick+Resis              lowlim               uplim       sigma
       1.020       0.00000000010  100000.00000000000       1.000
       2.499       0.00000000010  100000.00000000000       1.000
       6.505       0.00000000010  100000.00000000000       1.000
      16.708       0.00000000010  100000.00000000000       1.000
      30.780       0.00000000010  100000.00000000000       1.000
      15.402       0.00000000010  100000.00000000000       1.000
      14.070       0.00000000010  100000.00000000000       1.000
      72.020       0.00000000010  100000.00000000000       1.000
     720.659       0.00000000010  100000.00000000000       1.000
    1289.834       0.00000000010  100000.00000000000       1.000
    1573.312       0.00000000010  100000.00000000000       1.000
    3572.343       0.00000000010  100000.00000000000       1.000
     371.338       0.00000000010  100000.00000000000       1.000
     121.284       0.00000000010  100000.00000000000       1.000
      63.313       0.00000000010  100000.00000000000       1.000
     Raw Dist     Raw Res.  Smoothed dist Smoothed Res. variances
       1.800     106.370       1.800     106.370 1.000
       2.400     140.260       2.400     140.260 1.000
       3.200     177.040       3.200     177.040 1.000
       4.200     220.780       4.200     223.175 1.000
       4.200     225.570       4.200     223.175 1.000
       5.500     288.710       5.500     288.710 1.000
       7.500     374.260       7.500     374.260 1.000
      10.000     480.890      10.000     480.890 1.000
      13.000     608.280      13.000     578.395 1.000
      13.000     548.510      13.000     578.395 1.000
      18.000     686.370      18.000     686.370 1.000
      24.000     789.280      24.000     789.280 1.000
      32.000     945.290      32.000     945.290 1.000
      42.000    1044.800      42.000    1044.800 1.000
      55.000    1102.600      55.000    1121.250 1.000
      55.000    1139.900      55.000    1121.250 1.000
      75.000    1247.300      75.000    1247.300 1.000
     100.000    1279.400     100.000    1279.400 1.000
     130.000    1237.600     130.000    1275.300 1.000
     130.000    1313.000     130.000    1275.300 1.000
     180.000    1122.300     180.000    1122.300 1.000
     240.000     710.960     240.000     710.960 1.000
     320.000     348.230     320.000     348.230 1.000
