# Supplementary material for: Geoelectrical resistivity data sets for subsurface characterisation and aquifer delineation in Iyesi, southwestern Nigeria
Source: Data Brief. 2017 Oct 26;15:828–32. doi: 10.1016/j.dib.2017.10.057 (PMC5676085; doi:10.1016/j.dib.2017.10.057)
Supplement: Supplementary file 2 — Supplementary material [file mmc2.zip › VES 30.RST]

Schlumberger Array
VES 30
8
 Thick+Resis              lowlim               uplim       sigma
       1.311       0.00000000010  100000.00000000000       1.000
       2.693       0.00000000010  100000.00000000000       1.000
       6.172       0.00000000010  100000.00000000000       1.000
      13.902       0.00000000010  100000.00000000000       1.000
      29.879       0.00000000010  100000.00000000000       1.000
      15.367       0.00000000010  100000.00000000000       1.000
      14.067       0.00000000010  100000.00000000000       1.000
      89.751       0.00000000010  100000.00000000000       1.000
     316.527       0.00000000010  100000.00000000000       1.000
    1011.257       0.00000000010  100000.00000000000       1.000
    2012.732       0.00000000010  100000.00000000000       1.000
    3885.178       0.00000000010  100000.00000000000       1.000
     371.445       0.00000000010  100000.00000000000       1.000
     121.077       0.00000000010  100000.00000000000       1.000
      55.658       0.00000000010  100000.00000000000       1.000
     Raw Dist     Raw Res.  Smoothed dist Smoothed Res. variances
       1.800     113.070       1.800     113.070 1.000
       2.400     130.290       2.400     130.290 1.000
       3.200     157.540       3.200     157.540 1.000
       4.200     183.840       4.200     169.040 1.000
       4.200     154.240       4.200     169.040 1.000
       5.500     204.730       5.500     204.730 1.000
       7.500     271.240       7.500     271.240 1.000
      10.000     348.770      10.000     348.770 1.000
      13.000     430.920      13.000     416.155 1.000
      13.000     401.390      13.000     416.155 1.000
      18.000     526.270      18.000     526.270 1.000
      24.000     645.470      24.000     645.470 1.000
      32.000     753.380      32.000     753.380 1.000
      42.000     973.590      42.000     973.590 1.000
      55.000    1241.900      55.000    1267.300 1.000
      55.000    1292.700      55.000    1267.300 1.000
      75.000    1418.900      75.000    1418.900 1.000
     100.000    1355.100     100.000    1355.100 1.000
     130.000    1239.500     130.000    1246.300 1.000
     130.000    1253.100     130.000    1246.300 1.000
     180.000    1109.400     180.000    1109.400 1.000
     240.000     690.710     240.000     690.710 1.000
     320.000     410.720     320.000     410.720 1.000
