# Supplementary material for: Geoelectrical resistivity data sets for subsurface characterisation and aquifer delineation in Iyesi, southwestern Nigeria
Source: Data Brief. 2017 Oct 26;15:828–32. doi: 10.1016/j.dib.2017.10.057 (PMC5676085; doi:10.1016/j.dib.2017.10.057)
Supplement: Supplementary file 3 — Supplementary material [file mmc3.zip]

Archive with 8 entries (8 files):
- Traverse 4.inv
- Traverse 1.DAT
- Traverse 1.inv
- Traverse 2.DAT
- Traverse 2.inv
- Traverse 3.DAT
- Traverse 3.inv
- Traverse 4.DAT
