# Supplementary material for: Geoelectrical resistivity data sets for subsurface characterisation and aquifer delineation in Iyesi, southwestern Nigeria
Source: Data Brief. 2017 Oct 26;15:828–32. doi: 10.1016/j.dib.2017.10.057 (PMC5676085; doi:10.1016/j.dib.2017.10.057)
Supplement: Supplementary file 3 — Supplementary material [file mmc3.zip › Traverse 4.inv]

Traverse 4
     10.0000
1
408
1
0
     15.0000,      10.0000,      482.17
     25.0000,      10.0000,      550.72
     35.0000,      10.0000,      499.03
     45.0000,      10.0000,      463.45
     55.0000,      10.0000,      534.73
     65.0000,      10.0000,      517.54
     75.0000,      10.0000,      684.43
     85.0000,      10.0000,      578.14
     95.0000,      10.0000,      595.36
    105.0000,      10.0000,      546.41
    115.0000,      10.0000,      518.19
    125.0000,      10.0000,      470.17
    135.0000,      10.0000,      483.50
    145.0000,      10.0000,      516.84
    155.0000,      10.0000,      423.60
    165.0000,      10.0000,      395.62
    175.0000,      10.0000,      425.82
    185.0000,      10.0000,      523.26
    195.0000,      10.0000,      543.51
    205.0000,      10.0000,      569.08
    215.0000,      10.0000,      423.82
    225.0000,      10.0000,      575.96
    235.0000,      10.0000,      575.26
    245.0000,      10.0000,      684.31
    255.0000,      10.0000,      548.62
    265.0000,      10.0000,      611.77
    275.0000,      10.0000,      584.61
    285.0000,      10.0000,      630.48
    295.0000,      10.0000,      796.94
    305.0000,      10.0000,      713.68
    315.0000,      10.0000,      742.66
    325.0000,      10.0000,      730.50
    335.0000,      10.0000,      743.55
    345.0000,      10.0000,      702.48
    355.0000,      10.0000,      546.91
    365.0000,      10.0000,      604.06
    375.0000,      10.0000,      652.23
    385.0000,      10.0000,      741.53
    395.0000,      10.0000,      701.05
    405.0000,      10.0000,      781.55
    415.0000,      10.0000,      796.50
    425.0000,      10.0000,      778.70
    435.0000,      10.0000,      756.29
    445.0000,      10.0000,      690.16
    455.0000,      10.0000,      676.42
    465.0000,      10.0000,      515.53
    475.0000,      10.0000,      512.66
    485.0000,      10.0000,      370.27
     30.0000,      20.0000,      881.53
     40.0000,      20.0000,      829.44
     50.0000,      20.0000,      824.02
     60.0000,      20.0000,      914.24
     70.0000,      20.0000,      942.28
     80.0000,      20.0000,      827.55
     90.0000,      20.0000,      800.56
    100.0000,      20.0000,      774.62
    110.0000,      20.0000,      847.24
    120.0000,      20.0000,      864.06
    130.0000,      20.0000,      745.16
    140.0000,      20.0000,      542.60
    150.0000,      20.0000,      529.97
    160.0000,      20.0000,      626.31
    170.0000,      20.0000,      765.05
    180.0000,      20.0000,      907.75
    190.0000,      20.0000,      909.64
    200.0000,      20.0000,      727.25
    210.0000,      20.0000,      699.30
    220.0000,      20.0000,      867.62
    230.0000,      20.0000,      988.78
    240.0000,      20.0000,      919.63
    250.0000,      20.0000,      892.48
    260.0000,      20.0000,      869.22
    270.0000,      20.0000,      956.69
    280.0000,      20.0000,      1106.4
    290.0000,      20.0000,      1166.3
    300.0000,      20.0000,      980.24
    310.0000,      20.0000,      993.24
    320.0000,      20.0000,      1125.3
    330.0000,      20.0000,      1117.5
    340.0000,      20.0000,      903.51
    350.0000,      20.0000,      925.61
    360.0000,      20.0000,      925.82
    370.0000,      20.0000,      1103.2
    380.0000,      20.0000,      1125.6
    390.0000,      20.0000,      1041.6
    400.0000,      20.0000,      1034.7
    410.0000,      20.0000,      1086.5
    420.0000,      20.0000,      1107.3
    430.0000,      20.0000,      1081.4
    440.0000,      20.0000,      973.17
    450.0000,      20.0000,      798.56
    460.0000,      20.0000,      666.06
    470.0000,      20.0000,      743.38
     45.0000,      30.0000,      1012.8
     55.0000,      30.0000,      1030.2
     65.0000,      30.0000,      1124.7
     75.0000,      30.0000,      1183.4
     85.0000,      30.0000,      1122.1
     95.0000,      30.0000,      948.16
    105.0000,      30.0000,      959.72
    115.0000,      30.0000,      1095.4
    125.0000,      30.0000,      1244.1
    135.0000,      30.0000,      1123.8
    145.0000,      30.0000,      838.81
    155.0000,      30.0000,      675.95
    165.0000,      30.0000,      728.92
    175.0000,      30.0000,      754.84
    185.0000,      30.0000,      1202.0
    195.0000,      30.0000,      1272.0
    205.0000,      30.0000,      1016.7
    215.0000,      30.0000,      954.70
    225.0000,      30.0000,      940.15
    235.0000,      30.0000,      1174.5
    245.0000,      30.0000,      1224.2
    255.0000,      30.0000,      1149.3
    265.0000,      30.0000,      1025.4
    275.0000,      30.0000,      1095.0
    285.0000,      30.0000,      1243.0
    295.0000,      30.0000,      1323.5
    305.0000,      30.0000,      1315.7
    315.0000,      30.0000,      1267.4
    325.0000,      30.0000,      1259.0
    335.0000,      30.0000,      1283.8
    345.0000,      30.0000,      1215.6
    355.0000,      30.0000,      1187.1
    365.0000,      30.0000,      1195.9
    375.0000,      30.0000,      1337.6
    385.0000,      30.0000,      1289.8
    395.0000,      30.0000,      1265.3
    405.0000,      30.0000,      1227.5
    415.0000,      30.0000,      1285.0
    425.0000,      30.0000,      1234.5
    435.0000,      30.0000,      1057.9
    445.0000,      30.0000,      861.77
    455.0000,      30.0000,      848.62
     60.0000,      40.0000,      1274.5
     70.0000,      40.0000,      1231.9
     80.0000,      40.0000,      1227.0
     90.0000,      40.0000,      1236.0
    100.0000,      40.0000,      1229.0
    110.0000,      40.0000,      1353.0
    120.0000,      40.0000,      1354.7
    130.0000,      40.0000,      1275.9
    140.0000,      40.0000,      1120.3
    150.0000,      40.0000,      917.16
    160.0000,      40.0000,      873.42
    170.0000,      40.0000,      975.32
    180.0000,      40.0000,      1245.6
    190.0000,      40.0000,      1433.5
    200.0000,      40.0000,      1386.2
    210.0000,      40.0000,      1296.7
    220.0000,      40.0000,      1189.8
    230.0000,      40.0000,      1204.7
    240.0000,      40.0000,      1205.0
    250.0000,      40.0000,      1203.5
    260.0000,      40.0000,      1279.3
    270.0000,      40.0000,      1274.6
    280.0000,      40.0000,      1304.5
    290.0000,      40.0000,      1339.1
    300.0000,      40.0000,      1403.0
    310.0000,      40.0000,      1510.8
    320.0000,      40.0000,      1461.7
    330.0000,      40.0000,      1357.0
    340.0000,      40.0000,      1314.9
    350.0000,      40.0000,      1318.6
    360.0000,      40.0000,      1298.5
    370.0000,      40.0000,      1313.2
    380.0000,      40.0000,      1326.9
    390.0000,      40.0000,      1341.2
    400.0000,      40.0000,      1408.5
    410.0000,      40.0000,      1341.4
    420.0000,      40.0000,      1208.8
    430.0000,      40.0000,      1020.9
    440.0000,      40.0000,      1023.8
     75.0000,      50.0000,      1262.2
     85.0000,      50.0000,      1358.8
     95.0000,      50.0000,      1508.7
    105.0000,      50.0000,      1515.1
    115.0000,      50.0000,      1371.6
    125.0000,      50.0000,      1291.7
    135.0000,      50.0000,      1167.3
    145.0000,      50.0000,      1131.6
    155.0000,      50.0000,      1061.1
    165.0000,      50.0000,      1046.7
    175.0000,      50.0000,      1198.7
    185.0000,      50.0000,      1378.1
    195.0000,      50.0000,      1435.6
    205.0000,      50.0000,      1539.4
    215.0000,      50.0000,      1483.2
    225.0000,      50.0000,      1362.6
    235.0000,      50.0000,      1189.3
    245.0000,      50.0000,      1231.5
    255.0000,      50.0000,      1257.4
    265.0000,      50.0000,      1296.7
    275.0000,      50.0000,      1383.6
    285.0000,      50.0000,      1461.5
    295.0000,      50.0000,      1433.4
    305.0000,      50.0000,      1523.0
    315.0000,      50.0000,      1570.5
    325.0000,      50.0000,      1523.4
    335.0000,      50.0000,      1391.2
    345.0000,      50.0000,      1352.3
    355.0000,      50.0000,      1309.3
    365.0000,      50.0000,      1285.2
    375.0000,      50.0000,      1328.8
    385.0000,      50.0000,      1399.4
    395.0000,      50.0000,      1389.7
    405.0000,      50.0000,      1331.6
    415.0000,      50.0000,      1383.2
    425.0000,      50.0000,      1366.4
     90.0000,      60.0000,      1493.0
    100.0000,      60.0000,      1514.4
    110.0000,      60.0000,      1493.8
    120.0000,      60.0000,      1339.6
    130.0000,      60.0000,      1229.2
    140.0000,      60.0000,      1197.7
    150.0000,      60.0000,      1175.2
    160.0000,      60.0000,      1127.5
    170.0000,      60.0000,      1202.2
    180.0000,      60.0000,      1305.6
    190.0000,      60.0000,      1326.1
    200.0000,      60.0000,      1442.8
    210.0000,      60.0000,      1454.5
    220.0000,      60.0000,      1500.9
    230.0000,      60.0000,      1376.5
    240.0000,      60.0000,      1306.5
    250.0000,      60.0000,      1292.1
    260.0000,      60.0000,      1300.8
    270.0000,      60.0000,      1398.0
    280.0000,      60.0000,      1400.4
    290.0000,      60.0000,      1497.2
    300.0000,      60.0000,      1557.9
    310.0000,      60.0000,      1602.4
    320.0000,      60.0000,      1568.0
    330.0000,      60.0000,      1354.4
    340.0000,      60.0000,      1357.9
    350.0000,      60.0000,      1304.3
    360.0000,      60.0000,      1312.9
    370.0000,      60.0000,      1561.9
    380.0000,      60.0000,      1501.2
    390.0000,      60.0000,      1445.2
    400.0000,      60.0000,      1406.4
    410.0000,      60.0000,      1178.1
    105.0000,      70.0000,      1466.0
    115.0000,      70.0000,      1403.0
    125.0000,      70.0000,      1256.3
    135.0000,      70.0000,      1209.9
    145.0000,      70.0000,      1222.5
    155.0000,      70.0000,      1202.9
    165.0000,      70.0000,      1231.3
    175.0000,      70.0000,      1265.5
    185.0000,      70.0000,      1241.1
    195.0000,      70.0000,      1276.9
    205.0000,      70.0000,      1373.0
    215.0000,      70.0000,      1459.3
    225.0000,      70.0000,      1448.9
    235.0000,      70.0000,      1410.4
    245.0000,      70.0000,      1369.7
    255.0000,      70.0000,      1406.4
    265.0000,      70.0000,      1394.2
    275.0000,      70.0000,      1384.1
    285.0000,      70.0000,      1378.4
    295.0000,      70.0000,      1467.9
    305.0000,      70.0000,      1550.3
    315.0000,      70.0000,      1558.9
    325.0000,      70.0000,      1391.8
    335.0000,      70.0000,      1297.1
    345.0000,      70.0000,      1291.1
    355.0000,      70.0000,      1309.5
    365.0000,      70.0000,      1206.1
    375.0000,      70.0000,      1100.1
    385.0000,      70.0000,      1029.4
    395.0000,      70.0000,      1120.2
    120.0000,      80.0000,      1254.9
    130.0000,      80.0000,      1182.3
    140.0000,      80.0000,      1179.4
    150.0000,      80.0000,      1246.6
    160.0000,      80.0000,      1303.1
    170.0000,      80.0000,      1258.9
    180.0000,      80.0000,      1086.4
    190.0000,      80.0000,      1280.1
    200.0000,      80.0000,      1326.6
    210.0000,      80.0000,      1360.8
    220.0000,      80.0000,      1405.5
    230.0000,      80.0000,      1358.7
    240.0000,      80.0000,      1401.9
    250.0000,      80.0000,      1374.3
    260.0000,      80.0000,      1477.0
    270.0000,      80.0000,      1443.0
    280.0000,      80.0000,      1397.7
    290.0000,      80.0000,      1353.8
    300.0000,      80.0000,      1377.8
    310.0000,      80.0000,      1353.2
    320.0000,      80.0000,      1351.9
    330.0000,      80.0000,      1365.6
    340.0000,      80.0000,      1221.5
    350.0000,      80.0000,      1187.3
    360.0000,      80.0000,      1093.1
    370.0000,      80.0000,      1003.9
    380.0000,      80.0000,      1057.4
    135.0000,      90.0000,      1135.2
    145.0000,      90.0000,      1163.3
    155.0000,      90.0000,      1265.7
    165.0000,      90.0000,      1242.9
    175.0000,      90.0000,      1078.0
    185.0000,      90.0000,      1035.5
    195.0000,      90.0000,      1057.5
    205.0000,      90.0000,      1216.7
    215.0000,      90.0000,      1293.5
    225.0000,      90.0000,      1367.7
    235.0000,      90.0000,      1350.8
    245.0000,      90.0000,      1325.6
    255.0000,      90.0000,      1235.2
    265.0000,      90.0000,      1426.5
    275.0000,      90.0000,      1414.3
    285.0000,      90.0000,      1378.0
    295.0000,      90.0000,      1271.6
    305.0000,      90.0000,      1212.2
    315.0000,      90.0000,      1194.1
    325.0000,      90.0000,      1183.6
    335.0000,      90.0000,      1202.3
    345.0000,      90.0000,      1118.0
    355.0000,      90.0000,      977.49
    365.0000,      90.0000,      998.43
    150.0000,     100.0000,      1084.0
    160.0000,     100.0000,      1158.1
    170.0000,     100.0000,      1078.2
    180.0000,     100.0000,      1029.9
    190.0000,     100.0000,      987.65
    200.0000,     100.0000,      1065.8
    210.0000,     100.0000,      1123.6
    220.0000,     100.0000,      1226.7
    230.0000,     100.0000,      1285.2
    240.0000,     100.0000,      1268.7
    250.0000,     100.0000,      1309.0
    260.0000,     100.0000,      1223.9
    270.0000,     100.0000,      1284.2
    280.0000,     100.0000,      1308.5
    290.0000,     100.0000,      1279.5
    300.0000,     100.0000,      1231.0
    310.0000,     100.0000,      1110.0
    320.0000,     100.0000,      1035.8
    330.0000,     100.0000,      1010.1
    340.0000,     100.0000,      944.31
    350.0000,     100.0000,      997.12
    165.0000,     110.0000,      999.27
    175.0000,     110.0000,      984.72
    185.0000,     110.0000,      967.92
    195.0000,     110.0000,      993.05
    205.0000,     110.0000,      1025.0
    215.0000,     110.0000,      1100.6
    225.0000,     110.0000,      1124.3
    235.0000,     110.0000,      1200.0
    245.0000,     110.0000,      1205.1
    255.0000,     110.0000,      1129.3
    265.0000,     110.0000,      1139.4
    275.0000,     110.0000,      1098.2
    285.0000,     110.0000,      1177.1
    295.0000,     110.0000,      1169.5
    305.0000,     110.0000,      1060.9
    315.0000,     110.0000,      983.08
    325.0000,     110.0000,      851.45
    335.0000,     110.0000,      924.70
    180.0000,     120.0000,      886.19
    190.0000,     120.0000,      864.12
    200.0000,     120.0000,      890.58
    210.0000,     120.0000,      887.88
    220.0000,     120.0000,      1023.5
    230.0000,     120.0000,      1052.5
    240.0000,     120.0000,      1058.5
    250.0000,     120.0000,      1028.3
    260.0000,     120.0000,      1002.6
    270.0000,     120.0000,      998.09
    280.0000,     120.0000,      1015.5
    290.0000,     120.0000,      986.92
    300.0000,     120.0000,      927.82
    310.0000,     120.0000,      872.35
    320.0000,     120.0000,      949.74
    195.0000,     130.0000,      867.31
    205.0000,     130.0000,      883.14
    215.0000,     130.0000,      884.66
    225.0000,     130.0000,      900.77
    235.0000,     130.0000,      924.63
    245.0000,     130.0000,      917.54
    255.0000,     130.0000,      880.35
    265.0000,     130.0000,      910.38
    275.0000,     130.0000,      865.68
    285.0000,     130.0000,      867.88
    295.0000,     130.0000,      770.03
    305.0000,     130.0000,      829.92
    210.0000,     140.0000,      749.07
    220.0000,     140.0000,      763.86
    230.0000,     140.0000,      769.20
    240.0000,     140.0000,      802.23
    250.0000,     140.0000,      807.01
    260.0000,     140.0000,      704.97
    270.0000,     140.0000,      693.31
    280.0000,     140.0000,      713.70
    290.0000,     140.0000,      742.64
    225.0000,     150.0000,      639.15
    235.0000,     150.0000,      668.05
    245.0000,     150.0000,      684.72
    255.0000,     150.0000,      654.05
    265.0000,     150.0000,      632.15
    275.0000,     150.0000,      655.87
    240.0000,     160.0000,      541.99
    250.0000,     160.0000,      570.97
    260.0000,     160.0000,      561.19
INVERSION RESULTS
Initial RMS error
 26.56
NUMBER OF LAYERS
17
NUMBER OF BLOCKS
468
ITERATION 1
MODEL RESISTIVITY
LAYER 1
48,       5.0000
     20.0000,      577.26
     30.0000,      638.27
     40.0000,      601.85
     50.0000,      542.73
     60.0000,      584.99
     70.0000,      649.12
     80.0000,      694.63
     90.0000,      611.22
    100.0000,      598.57
    110.0000,      617.23
    120.0000,      723.83
    130.0000,      764.37
    140.0000,      615.48
    150.0000,      446.77
    160.0000,      364.92
    170.0000,      396.40
    180.0000,      537.88
    190.0000,      724.62
    200.0000,      784.99
    210.0000,      670.09
    220.0000,      566.32
    230.0000,      643.04
    240.0000,      621.92
    250.0000,      625.81
    260.0000,      582.12
    270.0000,      649.95
    280.0000,      714.17
    290.0000,      780.46
    300.0000,      762.79
    310.0000,      673.90
    320.0000,      749.80
    330.0000,      788.07
    340.0000,      689.06
    350.0000,      601.22
    360.0000,      554.38
    370.0000,      621.26
    380.0000,      698.50
    390.0000,      724.58
    400.0000,      685.24
    410.0000,      751.41
    420.0000,      769.93
    430.0000,      803.79
    440.0000,      784.12
    450.0000,      685.41
    460.0000,      671.38
    470.0000,      735.80
    480.0000,      746.65
                   541.34
LAYER 2
48,      10.0500
     20.0000,      599.89
     30.0000,      653.54
     40.0000,      633.24
     50.0000,      582.59
     60.0000,      610.03
     70.0000,      685.63
     80.0000,      725.84
     90.0000,      661.92
    100.0000,      626.76
    110.0000,      628.90
    120.0000,      721.04
    130.0000,      765.24
    140.0000,      629.23
    150.0000,      470.13
    160.0000,      396.02
    170.0000,      425.83
    180.0000,      559.55
    190.0000,      738.44
    200.0000,      835.31
    210.0000,      720.92
    220.0000,      588.59
    230.0000,      618.01
    240.0000,      632.78
    250.0000,      658.36
    260.0000,      642.45
    270.0000,      679.04
    280.0000,      725.68
    290.0000,      802.41
    300.0000,      804.72
    310.0000,      729.18
    320.0000,      762.62
    330.0000,      797.93
    340.0000,      732.76
    350.0000,      664.79
    360.0000,      620.79
    370.0000,      667.04
    380.0000,      753.14
    390.0000,      807.03
    400.0000,      800.62
    410.0000,      850.51
    420.0000,      862.21
    430.0000,      894.27
    440.0000,      862.23
    450.0000,      764.02
    460.0000,      733.23
    470.0000,      765.32
    480.0000,      702.04
                   472.79
LAYER 3
46,      15.1505
     30.0000,      675.00
     40.0000,      714.68
     50.0000,      700.73
     60.0000,      732.84
     70.0000,      825.22
     80.0000,      879.09
     90.0000,      824.68
    100.0000,      762.84
    110.0000,      747.04
    120.0000,      823.24
    130.0000,      837.67
    140.0000,      669.51
    150.0000,      498.94
    160.0000,      431.29
    170.0000,      470.49
    180.0000,      611.26
    190.0000,      813.99
    200.0000,      973.58
    210.0000,      869.91
    220.0000,      677.18
    230.0000,      649.18
    240.0000,      693.22
    250.0000,      770.27
    260.0000,      807.93
    270.0000,      844.06
    280.0000,      886.60
    290.0000,      973.90
    300.0000,      990.83
    310.0000,      899.27
    320.0000,      871.55
    330.0000,      887.46
    340.0000,      864.44
    350.0000,      829.17
    360.0000,      791.68
    370.0000,      828.20
    380.0000,      935.37
    390.0000,      1044.3
    400.0000,      1091.9
    410.0000,      1136.4
    420.0000,      1149.8
    430.0000,      1186.6
    440.0000,      1134.9
    450.0000,      996.79
    460.0000,      880.19
    470.0000,      738.44
                   497.32
LAYER 4
44,      20.3020
     40.0000,      807.56
     50.0000,      893.97
     60.0000,      968.27
     70.0000,      1107.5
     80.0000,      1202.9
     90.0000,      1143.3
    100.0000,      1038.2
    110.0000,      990.95
    120.0000,      1048.3
    130.0000,      1004.0
    140.0000,      753.81
    150.0000,      544.70
    160.0000,      477.10
    170.0000,      532.22
    180.0000,      694.34
    190.0000,      939.36
    200.0000,      1175.7
    210.0000,      1083.2
    220.0000,      819.54
    230.0000,      755.92
    240.0000,      845.10
    250.0000,      1017.5
    260.0000,      1150.8
    270.0000,      1226.2
    280.0000,      1278.3
    290.0000,      1383.4
    300.0000,      1389.6
    310.0000,      1224.5
    320.0000,      1113.4
    330.0000,      1102.0
    340.0000,      1111.9
    350.0000,      1110.2
    360.0000,      1073.9
    370.0000,      1104.4
    380.0000,      1239.3
    390.0000,      1411.8
    400.0000,      1515.9
    410.0000,      1568.8
    420.0000,      1594.6
    430.0000,      1654.2
    440.0000,      1566.2
    450.0000,      1321.0
    460.0000,      971.54
                   484.08
LAYER 5
42,      25.5050
     50.0000,      1455.5
     60.0000,      1758.6
     70.0000,      1991.4
     80.0000,      2202.6
     90.0000,      2174.5
    100.0000,      1997.6
    110.0000,      1831.8
    120.0000,      1709.4
    130.0000,      1463.8
    140.0000,      1103.6
    150.0000,      850.66
    160.0000,      776.57
    170.0000,      847.13
    180.0000,      1023.3
    190.0000,      1277.5
    200.0000,      1530.2
    210.0000,      1538.6
    220.0000,      1362.9
    230.0000,      1353.7
    240.0000,      1607.4
    250.0000,      2079.4
    260.0000,      2574.8
    270.0000,      2894.1
    280.0000,      3010.0
    290.0000,      3023.5
    300.0000,      2829.2
    310.0000,      2428.5
    320.0000,      2095.9
    330.0000,      1961.2
    340.0000,      1968.1
    350.0000,      2003.6
    360.0000,      1987.8
    370.0000,      1999.2
    380.0000,      2109.9
    390.0000,      2280.1
    400.0000,      2402.9
    410.0000,      2438.9
    420.0000,      2412.8
    430.0000,      2278.0
    440.0000,      1876.4
    450.0000,      1398.8
                   588.77
LAYER 6
38,      30.7601
     70.0000,      2392.4
     80.0000,      2775.8
     90.0000,      2807.2
    100.0000,      2635.1
    110.0000,      2396.8
    120.0000,      2147.1
    130.0000,      1825.8
    140.0000,      1479.3
    150.0000,      1244.4
    160.0000,      1170.9
    170.0000,      1229.1
    180.0000,      1372.2
    190.0000,      1568.5
    200.0000,      1766.0
    210.0000,      1851.2
    220.0000,      1853.3
    230.0000,      1991.7
    240.0000,      2401.4
    250.0000,      3066.4
    260.0000,      3782.9
    270.0000,      4266.3
    280.0000,      4393.8
    290.0000,      4239.8
    300.0000,      3842.0
    310.0000,      3313.5
    320.0000,      2873.0
    330.0000,      2642.1
    340.0000,      2587.6
    350.0000,      2595.5
    360.0000,      2576.0
    370.0000,      2548.7
    380.0000,      2561.3
    390.0000,      2598.5
    400.0000,      2599.1
    410.0000,      2511.0
    420.0000,      2314.7
    430.0000,      1854.1
                   1122.3
LAYER 7
36,      36.0677
     80.0000,      3081.6
     90.0000,      3045.8
    100.0000,      2907.9
    110.0000,      2654.1
    120.0000,      2390.6
    130.0000,      2095.3
    140.0000,      1818.5
    150.0000,      1632.3
    160.0000,      1566.0
    170.0000,      1597.3
    180.0000,      1688.0
    190.0000,      1814.2
    200.0000,      1953.1
    210.0000,      2068.9
    220.0000,      2188.7
    230.0000,      2432.9
    240.0000,      2893.7
    250.0000,      3547.0
    260.0000,      4217.0
    270.0000,      4657.7
    280.0000,      4739.3
    290.0000,      4513.8
    300.0000,      4083.5
    310.0000,      3588.4
    320.0000,      3175.1
    330.0000,      2925.9
    340.0000,      2824.5
    350.0000,      2788.7
    360.0000,      2744.3
    370.0000,      2675.6
    380.0000,      2599.3
    390.0000,      2507.9
    400.0000,      2381.9
    410.0000,      2156.5
    420.0000,      1908.6
                   1333.4
LAYER 8
32,      41.4284
    100.0000,      3060.8
    110.0000,      2751.5
    120.0000,      2543.4
    130.0000,      2291.2
    140.0000,      2085.2
    150.0000,      1944.6
    160.0000,      1883.9
    170.0000,      1885.3
    180.0000,      1924.4
    190.0000,      1989.6
    200.0000,      2076.8
    210.0000,      2183.9
    220.0000,      2334.6
    230.0000,      2588.8
    240.0000,      2986.1
    250.0000,      3489.7
    260.0000,      3971.9
    270.0000,      4272.0
    280.0000,      4305.0
    290.0000,      4107.5
    300.0000,      3768.7
    310.0000,      3396.1
    320.0000,      3079.8
    330.0000,      2870.3
    340.0000,      2760.6
    350.0000,      2699.1
    360.0000,      2631.9
    370.0000,      2531.8
    380.0000,      2402.4
    390.0000,      2219.7
    400.0000,      2041.2
                   1644.0
LAYER 9
28,      46.8426
    120.0000,      2727.2
    130.0000,      2432.6
    140.0000,      2283.6
    150.0000,      2161.5
    160.0000,      2098.1
    170.0000,      2068.9
    180.0000,      2063.0
    190.0000,      2078.5
    200.0000,      2118.9
    210.0000,      2192.0
    220.0000,      2314.2
    230.0000,      2510.9
    240.0000,      2790.2
    250.0000,      3115.9
    260.0000,      3407.9
    270.0000,      3578.5
    280.0000,      3584.7
    290.0000,      3450.1
    300.0000,      3230.0
    310.0000,      2989.7
    320.0000,      2780.4
    330.0000,      2631.0
    340.0000,      2538.8
    350.0000,      2472.6
    360.0000,      2394.2
    370.0000,      2270.6
    380.0000,      2133.3
                   1840.1
LAYER 10
24,      52.3111
    140.0000,      2466.2
    150.0000,      2297.7
    160.0000,      2229.5
    170.0000,      2162.9
    180.0000,      2114.9
    190.0000,      2088.9
    200.0000,      2085.5
    210.0000,      2113.1
    220.0000,      2181.3
    230.0000,      2298.7
    240.0000,      2460.8
    250.0000,      2640.7
    260.0000,      2794.3
    270.0000,      2879.1
    280.0000,      2876.8
    290.0000,      2800.8
    300.0000,      2679.2
    310.0000,      2545.8
    320.0000,      2426.3
    330.0000,      2334.2
    340.0000,      2268.9
    350.0000,      2211.4
    360.0000,      2138.9
                   1966.2
LAYER 11
20,      57.8342
    160.0000,      2337.1
    170.0000,      2200.4
    180.0000,      2106.5
    190.0000,      2046.8
    200.0000,      2000.7
    210.0000,      1979.9
    220.0000,      1991.2
    230.0000,      2034.5
    240.0000,      2103.7
    250.0000,      2182.3
    260.0000,      2248.5
    270.0000,      2284.3
    280.0000,      2283.3
    290.0000,      2251.7
    300.0000,      2200.5
    310.0000,      2145.2
    320.0000,      2095.1
    330.0000,      2049.8
    340.0000,      2011.2
                   1965.7
LAYER 12
18,      63.4125
    170.0000,      2196.3
    180.0000,      2058.4
    190.0000,      1987.1
    200.0000,      1892.5
    210.0000,      1822.5
    220.0000,      1783.4
    230.0000,      1766.7
    240.0000,      1768.6
    250.0000,      1781.3
    260.0000,      1795.0
    270.0000,      1804.3
    280.0000,      1809.2
    290.0000,      1810.5
    300.0000,      1807.7
    310.0000,      1809.9
    320.0000,      1818.1
    330.0000,      1806.9
                   1793.5
LAYER 13
14,      69.0466
    190.0000,      1968.7
    200.0000,      1780.4
    210.0000,      1657.6
    220.0000,      1580.9
    230.0000,      1516.0
    240.0000,      1469.0
    250.0000,      1439.1
    260.0000,      1420.4
    270.0000,      1414.4
    280.0000,      1428.0
    290.0000,      1456.7
    300.0000,      1485.2
    310.0000,      1532.3
                   1609.6
LAYER 14
12,      74.7371
    200.0000,      1645.5
    210.0000,      1482.3
    220.0000,      1399.2
    230.0000,      1286.8
    240.0000,      1201.4
    250.0000,      1144.5
    260.0000,      1103.2
    270.0000,      1083.9
    280.0000,      1109.3
    290.0000,      1170.4
    300.0000,      1208.3
                   1281.4
LAYER 15
8,      80.4845
    220.0000,      1274.8
    230.0000,      1072.4
    240.0000,      954.17
    250.0000,      887.76
    260.0000,      827.35
    270.0000,      785.11
    280.0000,      825.46
                   953.27
LAYER 16
6,      86.2893
    230.0000,      836.89
    240.0000,      711.59
    250.0000,      670.93
    260.0000,      592.19
    270.0000,      498.11
                   544.94
LAYER 17
4, 
    240.0000,      462.79
    250.0000,      519.90
    260.0000,      423.73
                   230.15
CALCULATED APPARENT RESISTIVITY
     15.0000,      10.0000,      627.59
     25.0000,      10.0000,      661.49
     35.0000,      10.0000,      650.37
     45.0000,      10.0000,      637.22
     55.0000,      10.0000,      673.19
     65.0000,      10.0000,      692.73
     75.0000,      10.0000,      733.16
     85.0000,      10.0000,      693.28
     95.0000,      10.0000,      709.13
    105.0000,      10.0000,      695.83
    115.0000,      10.0000,      720.05
    125.0000,      10.0000,      705.66
    135.0000,      10.0000,      622.76
    145.0000,      10.0000,      531.50
    155.0000,      10.0000,      476.30
    165.0000,      10.0000,      498.62
    175.0000,      10.0000,      590.19
    185.0000,      10.0000,      688.43
    195.0000,      10.0000,      743.28
    205.0000,      10.0000,      725.60
    215.0000,      10.0000,      655.50
    225.0000,      10.0000,      696.28
    235.0000,      10.0000,      666.34
    245.0000,      10.0000,      713.74
    255.0000,      10.0000,      694.24
    265.0000,      10.0000,      742.36
    275.0000,      10.0000,      764.51
    285.0000,      10.0000,      825.73
    295.0000,      10.0000,      848.42
    305.0000,      10.0000,      792.64
    315.0000,      10.0000,      808.32
    325.0000,      10.0000,      811.64
    335.0000,      10.0000,      755.72
    345.0000,      10.0000,      725.70
    355.0000,      10.0000,      687.91
    365.0000,      10.0000,      727.55
    375.0000,      10.0000,      773.10
    385.0000,      10.0000,      815.54
    395.0000,      10.0000,      804.61
    405.0000,      10.0000,      873.49
    415.0000,      10.0000,      864.61
    425.0000,      10.0000,      874.98
    435.0000,      10.0000,      852.57
    445.0000,      10.0000,      785.51
    455.0000,      10.0000,      745.61
    465.0000,      10.0000,      699.02
    475.0000,      10.0000,      676.21
    485.0000,      10.0000,      541.28
     30.0000,      20.0000,      829.41
     40.0000,      20.0000,      796.97
     50.0000,      20.0000,      786.68
     60.0000,      20.0000,      853.82
     70.0000,      20.0000,      916.13
     80.0000,      20.0000,      904.91
     90.0000,      20.0000,      851.38
    100.0000,      20.0000,      811.10
    110.0000,      20.0000,      819.89
    120.0000,      20.0000,      857.67
    130.0000,      20.0000,      831.33
    140.0000,      20.0000,      723.51
    150.0000,      20.0000,      634.75
    160.0000,      20.0000,      613.90
    170.0000,      20.0000,      667.63
    180.0000,      20.0000,      782.67
    190.0000,      20.0000,      884.27
    200.0000,      20.0000,      847.13
    210.0000,      20.0000,      763.95
    220.0000,      20.0000,      791.21
    230.0000,      20.0000,      900.19
    240.0000,      20.0000,      946.70
    250.0000,      20.0000,      923.93
    260.0000,      20.0000,      880.47
    270.0000,      20.0000,      893.52
    280.0000,      20.0000,      1000.3
    290.0000,      20.0000,      1084.2
    300.0000,      20.0000,      1019.1
    310.0000,      20.0000,      964.95
    320.0000,      20.0000,      1018.2
    330.0000,      20.0000,      1034.7
    340.0000,      20.0000,      954.03
    350.0000,      20.0000,      886.36
    360.0000,      20.0000,      900.83
    370.0000,      20.0000,      990.40
    380.0000,      20.0000,      1028.7
    390.0000,      20.0000,      989.93
    400.0000,      20.0000,      989.62
    410.0000,      20.0000,      1024.7
    420.0000,      20.0000,      1041.5
    430.0000,      20.0000,      1016.9
    440.0000,      20.0000,      925.29
    450.0000,      20.0000,      813.20
    460.0000,      20.0000,      805.03
    470.0000,      20.0000,      788.42
     45.0000,      30.0000,      945.96
     55.0000,      30.0000,      980.59
     65.0000,      30.0000,      1061.1
     75.0000,      30.0000,      1073.7
     85.0000,      30.0000,      1014.4
     95.0000,      30.0000,      924.18
    105.0000,      30.0000,      937.14
    115.0000,      30.0000,      1010.2
    125.0000,      30.0000,      1059.8
    135.0000,      30.0000,      980.48
    145.0000,      30.0000,      818.99
    155.0000,      30.0000,      707.00
    165.0000,      30.0000,      737.94
    175.0000,      30.0000,      901.72
    185.0000,      30.0000,      1049.1
    195.0000,      30.0000,      1067.6
    205.0000,      30.0000,      968.32
    215.0000,      30.0000,      925.96
    225.0000,      30.0000,      975.17
    235.0000,      30.0000,      1113.0
    245.0000,      30.0000,      1128.7
    255.0000,      30.0000,      1076.8
    265.0000,      30.0000,      1033.0
    275.0000,      30.0000,      1106.8
    285.0000,      30.0000,      1189.4
    295.0000,      30.0000,      1231.3
    305.0000,      30.0000,      1221.4
    315.0000,      30.0000,      1217.1
    325.0000,      30.0000,      1223.3
    335.0000,      30.0000,      1190.6
    345.0000,      30.0000,      1101.3
    355.0000,      30.0000,      1066.2
    365.0000,      30.0000,      1099.8
    375.0000,      30.0000,      1168.9
    385.0000,      30.0000,      1160.0
    395.0000,      30.0000,      1131.1
    405.0000,      30.0000,      1104.7
    415.0000,      30.0000,      1133.0
    425.0000,      30.0000,      1117.0
    435.0000,      30.0000,      1043.7
    445.0000,      30.0000,      964.94
    455.0000,      30.0000,      905.99
     60.0000,      40.0000,      1142.3
     70.0000,      40.0000,      1131.8
     80.0000,      40.0000,      1110.5
     90.0000,      40.0000,      1101.9
    100.0000,      40.0000,      1109.7
    110.0000,      40.0000,      1156.3
    120.0000,      40.0000,      1166.0
    130.0000,      40.0000,      1121.1
    140.0000,      40.0000,      1008.1
    150.0000,      40.0000,      873.34
    160.0000,      40.0000,      850.71
    170.0000,      40.0000,      947.76
    180.0000,      40.0000,      1108.6
    190.0000,      40.0000,      1206.7
    200.0000,      40.0000,      1213.8
    210.0000,      40.0000,      1186.3
    220.0000,      40.0000,      1141.1
    230.0000,      40.0000,      1135.8
    240.0000,      40.0000,      1143.7
    250.0000,      40.0000,      1166.2
    260.0000,      40.0000,      1188.8
    270.0000,      40.0000,      1199.0
    280.0000,      40.0000,      1244.3
    290.0000,      40.0000,      1295.9
    300.0000,      40.0000,      1383.9
    310.0000,      40.0000,      1433.3
    320.0000,      40.0000,      1378.2
    330.0000,      40.0000,      1323.2
    340.0000,      40.0000,      1255.0
    350.0000,      40.0000,      1199.1
    360.0000,      40.0000,      1192.5
    370.0000,      40.0000,      1182.4
    380.0000,      40.0000,      1186.3
    390.0000,      40.0000,      1226.2
    400.0000,      40.0000,      1228.1
    410.0000,      40.0000,      1204.4
    420.0000,      40.0000,      1174.7
    430.0000,      40.0000,      1141.2
    440.0000,      40.0000,      1099.7
     75.0000,      50.0000,      1195.1
     85.0000,      50.0000,      1232.2
     95.0000,      50.0000,      1276.0
    105.0000,      50.0000,      1298.3
    115.0000,      50.0000,      1262.3
    125.0000,      50.0000,      1166.2
    135.0000,      50.0000,      1091.1
    145.0000,      50.0000,      1033.5
    155.0000,      50.0000,      993.71
    165.0000,      50.0000,      1032.9
    175.0000,      50.0000,      1134.1
    185.0000,      50.0000,      1230.9
    195.0000,      50.0000,      1301.3
    205.0000,      50.0000,      1372.6
    215.0000,      50.0000,      1343.2
    225.0000,      50.0000,      1256.7
    235.0000,      50.0000,      1188.2
    245.0000,      50.0000,      1170.2
    255.0000,      50.0000,      1162.7
    265.0000,      50.0000,      1231.3
    275.0000,      50.0000,      1314.1
    285.0000,      50.0000,      1373.7
    295.0000,      50.0000,      1423.6
    305.0000,      50.0000,      1490.5
    315.0000,      50.0000,      1479.2
    325.0000,      50.0000,      1425.8
    335.0000,      50.0000,      1348.4
    345.0000,      50.0000,      1278.0
    355.0000,      50.0000,      1210.2
    365.0000,      50.0000,      1182.9
    375.0000,      50.0000,      1183.1
    385.0000,      50.0000,      1217.7
    395.0000,      50.0000,      1245.7
    405.0000,      50.0000,      1264.5
    415.0000,      50.0000,      1278.0
    425.0000,      50.0000,      1254.1
     90.0000,      60.0000,      1377.2
    100.0000,      60.0000,      1386.7
    110.0000,      60.0000,      1306.9
    120.0000,      60.0000,      1234.2
    130.0000,      60.0000,      1171.3
    140.0000,      60.0000,      1119.3
    150.0000,      60.0000,      1097.5
    160.0000,      60.0000,      1113.4
    170.0000,      60.0000,      1190.6
    180.0000,      60.0000,      1255.2
    190.0000,      60.0000,      1303.6
    200.0000,      60.0000,      1361.7
    210.0000,      60.0000,      1391.9
    220.0000,      60.0000,      1391.5
    230.0000,      60.0000,      1299.7
    240.0000,      60.0000,      1214.4
    250.0000,      60.0000,      1193.0
    260.0000,      60.0000,      1219.4
    270.0000,      60.0000,      1294.2
    280.0000,      60.0000,      1351.9
    290.0000,      60.0000,      1436.1
    300.0000,      60.0000,      1495.6
    310.0000,      60.0000,      1500.0
    320.0000,      60.0000,      1443.8
    330.0000,      60.0000,      1352.0
    340.0000,      60.0000,      1303.1
    350.0000,      60.0000,      1243.8
    360.0000,      60.0000,      1184.6
    370.0000,      60.0000,      1148.6
    380.0000,      60.0000,      1171.5
    390.0000,      60.0000,      1224.3
    400.0000,      60.0000,      1281.7
    410.0000,      60.0000,      1308.1
    105.0000,      70.0000,      1368.1
    115.0000,      70.0000,      1295.1
    125.0000,      70.0000,      1219.7
    135.0000,      70.0000,      1176.9
    145.0000,      70.0000,      1175.1
    155.0000,      70.0000,      1203.6
    165.0000,      70.0000,      1236.4
    175.0000,      70.0000,      1255.8
    185.0000,      70.0000,      1261.0
    195.0000,      70.0000,      1299.5
    205.0000,      70.0000,      1359.7
    215.0000,      70.0000,      1389.6
    225.0000,      70.0000,      1343.5
    235.0000,      70.0000,      1281.9
    245.0000,      70.0000,      1255.1
    255.0000,      70.0000,      1297.3
    265.0000,      70.0000,      1321.5
    275.0000,      70.0000,      1310.8
    285.0000,      70.0000,      1325.1
    295.0000,      70.0000,      1408.2
    305.0000,      70.0000,      1458.3
    315.0000,      70.0000,      1436.9
    325.0000,      70.0000,      1329.2
    335.0000,      70.0000,      1244.2
    345.0000,      70.0000,      1225.3
    355.0000,      70.0000,      1211.6
    365.0000,      70.0000,      1153.1
    375.0000,      70.0000,      1132.6
    385.0000,      70.0000,      1171.5
    395.0000,      70.0000,      1249.8
    120.0000,      80.0000,      1262.4
    130.0000,      80.0000,      1206.0
    140.0000,      80.0000,      1206.0
    150.0000,      80.0000,      1268.8
    160.0000,      80.0000,      1308.3
    170.0000,      80.0000,      1254.1
    180.0000,      80.0000,      1189.0
    190.0000,      80.0000,      1215.7
    200.0000,      80.0000,      1279.5
    210.0000,      80.0000,      1329.6
    220.0000,      80.0000,      1335.1
    230.0000,      80.0000,      1308.1
    240.0000,      80.0000,      1290.4
    250.0000,      80.0000,      1324.3
    260.0000,      80.0000,      1365.3
    270.0000,      80.0000,      1338.9
    280.0000,      80.0000,      1318.8
    290.0000,      80.0000,      1297.9
    300.0000,      80.0000,      1294.9
    310.0000,      80.0000,      1298.2
    320.0000,      80.0000,      1290.3
    330.0000,      80.0000,      1245.4
    340.0000,      80.0000,      1183.7
    350.0000,      80.0000,      1166.0
    360.0000,      80.0000,      1144.0
    370.0000,      80.0000,      1152.6
    380.0000,      80.0000,      1160.5
    135.0000,      90.0000,      1232.1
    145.0000,      90.0000,      1274.8
    155.0000,      90.0000,      1307.3
    165.0000,      90.0000,      1267.7
    175.0000,      90.0000,      1188.1
    185.0000,      90.0000,      1150.8
    195.0000,      90.0000,      1160.7
    205.0000,      90.0000,      1221.6
    215.0000,      90.0000,      1283.6
    225.0000,      90.0000,      1319.4
    235.0000,      90.0000,      1313.6
    245.0000,      90.0000,      1298.9
    255.0000,      90.0000,      1315.5
    265.0000,      90.0000,      1341.6
    275.0000,      90.0000,      1326.7
    285.0000,      90.0000,      1291.7
    295.0000,      90.0000,      1218.4
    305.0000,      90.0000,      1159.9
    315.0000,      90.0000,      1139.2
    325.0000,      90.0000,      1163.4
    335.0000,      90.0000,      1175.2
    345.0000,      90.0000,      1145.2
    355.0000,      90.0000,      1130.7
    365.0000,      90.0000,      1136.4
    150.0000,     100.0000,      1266.1
    160.0000,     100.0000,      1254.4
    170.0000,     100.0000,      1188.7
    180.0000,     100.0000,      1129.2
    190.0000,     100.0000,      1107.6
    200.0000,     100.0000,      1135.6
    210.0000,     100.0000,      1187.3
    220.0000,     100.0000,      1245.5
    230.0000,     100.0000,      1285.2
    240.0000,     100.0000,      1292.4
    250.0000,     100.0000,      1280.6
    260.0000,     100.0000,      1251.2
    270.0000,     100.0000,      1257.2
    280.0000,     100.0000,      1249.3
    290.0000,     100.0000,      1204.5
    300.0000,     100.0000,      1140.0
    310.0000,     100.0000,      1087.8
    320.0000,     100.0000,      1060.1
    330.0000,     100.0000,      1069.1
    340.0000,     100.0000,      1105.0
    350.0000,     100.0000,      1118.6
    165.0000,     110.0000,      1164.7
    175.0000,     110.0000,      1126.4
    185.0000,     110.0000,      1091.6
    195.0000,     110.0000,      1101.4
    205.0000,     110.0000,      1120.0
    215.0000,     110.0000,      1144.8
    225.0000,     110.0000,      1180.6
    235.0000,     110.0000,      1230.2
    245.0000,     110.0000,      1242.2
    255.0000,     110.0000,      1194.8
    265.0000,     110.0000,      1157.9
    275.0000,     110.0000,      1148.9
    285.0000,     110.0000,      1139.5
    295.0000,     110.0000,      1125.8
    305.0000,     110.0000,      1083.4
    315.0000,     110.0000,      1052.9
    325.0000,     110.0000,      1049.4
    335.0000,     110.0000,      1049.9
    180.0000,     120.0000,      1105.0
    190.0000,     120.0000,      1084.4
    200.0000,     120.0000,      1060.1
    210.0000,     120.0000,      1065.0
    220.0000,     120.0000,      1094.3
    230.0000,     120.0000,      1127.7
    240.0000,     120.0000,      1146.7
    250.0000,     120.0000,      1120.4
    260.0000,     120.0000,      1085.9
    270.0000,     120.0000,      1072.1
    280.0000,     120.0000,      1072.0
    290.0000,     120.0000,      1053.1
    300.0000,     120.0000,      1040.1
    310.0000,     120.0000,      1049.4
    320.0000,     120.0000,      1060.9
    195.0000,     130.0000,      1029.7
    205.0000,     130.0000,      1004.8
    215.0000,     130.0000,      1000.9
    225.0000,     130.0000,      1029.1
    235.0000,     130.0000,      1049.8
    245.0000,     130.0000,      1036.0
    255.0000,     130.0000,      1018.1
    265.0000,     130.0000,      1003.5
    275.0000,     130.0000,      999.22
    285.0000,     130.0000,      1000.0
    295.0000,     130.0000,      1000.7
    305.0000,     130.0000,      1002.6
    210.0000,     140.0000,      931.66
    220.0000,     140.0000,      930.26
    230.0000,     140.0000,      944.35
    240.0000,     140.0000,      961.96
    250.0000,     140.0000,      970.84
    260.0000,     140.0000,      956.54
    270.0000,     140.0000,      931.49
    280.0000,     140.0000,      936.11
    290.0000,     140.0000,      955.92
    225.0000,     150.0000,      866.58
    235.0000,     150.0000,      882.52
    245.0000,     150.0000,      901.67
    255.0000,     150.0000,      918.89
    265.0000,     150.0000,      919.06
    275.0000,     150.0000,      894.90
    240.0000,     160.0000,      835.64
    250.0000,     160.0000,      872.48
    260.0000,     160.0000,      887.72
  10.23
ITERATION 2
MODEL RESISTIVITY
LAYER 1
48,       5.0000
     20.0000,      415.57
     30.0000,      485.36
     40.0000,      451.42
     50.0000,      408.24
     60.0000,      459.44
     70.0000,      502.47
     80.0000,      561.08
     90.0000,      456.30
    100.0000,      472.01
    110.0000,      509.73
    120.0000,      642.53
    130.0000,      678.92
    140.0000,      475.44
    150.0000,      373.25
    160.0000,      297.93
    170.0000,      322.67
    180.0000,      416.62
    190.0000,      548.40
    200.0000,      601.73
    210.0000,      499.51
    220.0000,      407.50
    230.0000,      542.15
    240.0000,      495.59
    250.0000,      530.71
    260.0000,      458.68
    270.0000,      535.77
    280.0000,      581.13
    290.0000,      614.84
    300.0000,      641.57
    310.0000,      565.57
    320.0000,      672.23
    330.0000,      701.65
    340.0000,      609.08
    350.0000,      523.18
    360.0000,      475.27
    370.0000,      558.87
    380.0000,      611.33
    390.0000,      642.46
    400.0000,      580.93
    410.0000,      655.05
    420.0000,      680.94
    430.0000,      667.76
    440.0000,      651.19
    450.0000,      556.28
    460.0000,      530.14
    470.0000,      581.19
    480.0000,      670.99
                   393.00
LAYER 2
48,      10.0500
     20.0000,      492.67
     30.0000,      548.42
     40.0000,      532.86
     50.0000,      482.69
     60.0000,      514.65
     70.0000,      602.58
     80.0000,      657.76
     90.0000,      573.38
    100.0000,      528.97
    110.0000,      504.84
    120.0000,      589.78
    130.0000,      663.69
    140.0000,      543.93
    150.0000,      399.37
    160.0000,      335.74
    170.0000,      343.55
    180.0000,      427.86
    190.0000,      577.95
    200.0000,      717.39
    210.0000,      596.09
    220.0000,      447.87
    230.0000,      532.55
    240.0000,      552.27
    250.0000,      630.86
    260.0000,      593.65
    270.0000,      612.62
    280.0000,      643.99
    290.0000,      720.89
    300.0000,      772.05
    310.0000,      663.10
    320.0000,      684.25
    330.0000,      746.10
    340.0000,      695.41
    350.0000,      618.20
    360.0000,      556.80
    370.0000,      600.67
    380.0000,      677.87
    390.0000,      748.89
    400.0000,      725.28
    410.0000,      792.79
    420.0000,      824.33
    430.0000,      792.87
    440.0000,      749.10
    450.0000,      677.49
    460.0000,      666.39
    470.0000,      702.22
    480.0000,      619.70
                   288.49
LAYER 3
46,      15.1505
     30.0000,      724.95
     40.0000,      809.91
     50.0000,      782.63
     60.0000,      821.53
     70.0000,      974.83
     80.0000,      1060.3
     90.0000,      943.41
    100.0000,      800.37
    110.0000,      707.58
    120.0000,      772.74
    130.0000,      802.76
    140.0000,      604.79
    150.0000,      410.24
    160.0000,      349.35
    170.0000,      369.06
    180.0000,      487.29
    190.0000,      722.29
    200.0000,      1014.4
    210.0000,      900.38
    220.0000,      627.88
    230.0000,      645.53
    240.0000,      747.02
    250.0000,      932.46
    260.0000,      980.26
    270.0000,      1004.6
    280.0000,      1059.9
    290.0000,      1204.2
    300.0000,      1244.7
    310.0000,      986.97
    320.0000,      867.21
    330.0000,      938.35
    340.0000,      986.82
    350.0000,      953.80
    360.0000,      878.70
    370.0000,      902.41
    380.0000,      1010.5
    390.0000,      1117.9
    400.0000,      1119.9
    410.0000,      1159.1
    420.0000,      1173.0
    430.0000,      1118.9
    440.0000,      1066.2
    450.0000,      1064.7
    460.0000,      1085.2
    470.0000,      822.78
                   372.69
LAYER 4
44,      20.3020
     40.0000,      1312.3
     50.0000,      1400.2
     60.0000,      1482.8
     70.0000,      1770.1
     80.0000,      1932.0
     90.0000,      1702.0
    100.0000,      1390.7
    110.0000,      1203.1
    120.0000,      1267.4
    130.0000,      1171.6
    140.0000,      748.27
    150.0000,      462.16
    160.0000,      389.94
    170.0000,      431.94
    180.0000,      613.15
    190.0000,      970.41
    200.0000,      1458.8
    210.0000,      1368.9
    220.0000,      928.36
    230.0000,      900.93
    240.0000,      1112.2
    250.0000,      1475.6
    260.0000,      1662.3
    270.0000,      1767.9
    280.0000,      1915.8
    290.0000,      2187.2
    300.0000,      2151.3
    310.0000,      1570.4
    320.0000,      1253.4
    330.0000,      1359.6
    340.0000,      1590.6
    350.0000,      1663.4
    360.0000,      1549.6
    370.0000,      1512.0
    380.0000,      1605.7
    390.0000,      1724.5
    400.0000,      1744.5
    410.0000,      1770.1
    420.0000,      1785.1
    430.0000,      1740.7
    440.0000,      1708.9
    450.0000,      1774.8
    460.0000,      1554.4
                   528.65
LAYER 5
42,      25.5050
     50.0000,      3523.6
     60.0000,      3575.6
     70.0000,      3865.3
     80.0000,      3926.6
     90.0000,      3454.6
    100.0000,      2861.0
    110.0000,      2530.3
    120.0000,      2551.4
    130.0000,      2393.6
    140.0000,      1821.2
    150.0000,      1368.3
    160.0000,      1211.4
    170.0000,      1280.3
    180.0000,      1562.5
    190.0000,      1983.7
    200.0000,      2403.3
    210.0000,      2342.1
    220.0000,      1944.0
    230.0000,      1922.5
    240.0000,      2291.1
    250.0000,      2829.1
    260.0000,      3168.3
    270.0000,      3347.5
    280.0000,      3556.0
    290.0000,      3826.1
    300.0000,      3686.7
    310.0000,      3012.3
    320.0000,      2594.5
    330.0000,      2814.9
    340.0000,      3464.2
    350.0000,      3907.3
    360.0000,      3752.9
    370.0000,      3395.3
    380.0000,      3238.7
    390.0000,      3360.1
    400.0000,      3627.4
    410.0000,      3839.8
    420.0000,      3808.7
    430.0000,      3395.1
    440.0000,      2640.3
    450.0000,      1931.8
                   925.41
LAYER 6
38,      30.7601
     70.0000,      4318.1
     80.0000,      4087.1
     90.0000,      3687.0
    100.0000,      3283.4
    110.0000,      3151.0
    120.0000,      3353.6
    130.0000,      3562.9
    140.0000,      3454.7
    150.0000,      3218.6
    160.0000,      3072.5
    170.0000,      3074.5
    180.0000,      3181.6
    190.0000,      3250.8
    200.0000,      3226.5
    210.0000,      3029.7
    220.0000,      2774.7
    230.0000,      2803.7
    240.0000,      3122.7
    250.0000,      3506.6
    260.0000,      3701.9
    270.0000,      3756.9
    280.0000,      3820.9
    290.0000,      3914.9
    300.0000,      3824.5
    310.0000,      3499.0
    320.0000,      3330.0
    330.0000,      3638.3
    340.0000,      4344.4
    350.0000,      4892.3
    360.0000,      4825.8
    370.0000,      4394.2
    380.0000,      4071.4
    390.0000,      4044.3
    400.0000,      4173.8
    410.0000,      4097.3
    420.0000,      3513.6
    430.0000,      2368.2
                   1171.5
LAYER 7
36,      36.0677
     80.0000,      3178.0
     90.0000,      3046.3
    100.0000,      2941.3
    110.0000,      3086.1
    120.0000,      3511.0
    130.0000,      4156.8
    140.0000,      4742.0
    150.0000,      5126.3
    160.0000,      5268.5
    170.0000,      5204.6
    180.0000,      4944.3
    190.0000,      4493.6
    200.0000,      4002.9
    210.0000,      3598.0
    220.0000,      3338.5
    230.0000,      3311.9
    240.0000,      3446.3
    250.0000,      3570.0
    260.0000,      3553.0
    270.0000,      3461.4
    280.0000,      3393.3
    290.0000,      3375.6
    300.0000,      3342.3
    310.0000,      3269.9
    320.0000,      3307.5
    330.0000,      3620.2
    340.0000,      4172.3
    350.0000,      4623.9
    360.0000,      4664.2
    370.0000,      4377.4
    380.0000,      4052.7
    390.0000,      3833.6
    400.0000,      3615.4
    410.0000,      3106.8
    420.0000,      2443.7
                   1324.8
LAYER 8
32,      41.4284
    100.0000,      2363.4
    110.0000,      2694.5
    120.0000,      3123.4
    130.0000,      3996.9
    140.0000,      4960.4
    150.0000,      5871.5
    160.0000,      6404.4
    170.0000,      6441.5
    180.0000,      6006.8
    190.0000,      5266.8
    200.0000,      4514.3
    210.0000,      3947.0
    220.0000,      3592.2
    230.0000,      3429.5
    240.0000,      3360.4
    250.0000,      3274.0
    260.0000,      3116.8
    270.0000,      2947.8
    280.0000,      2824.3
    290.0000,      2768.6
    300.0000,      2764.5
    310.0000,      2797.2
    320.0000,      2914.7
    330.0000,      3183.0
    340.0000,      3579.0
    350.0000,      3918.5
    360.0000,      4015.1
    370.0000,      3867.0
    380.0000,      3585.4
    390.0000,      3217.2
    400.0000,      2827.3
                   1929.0
LAYER 9
28,      46.8426
    120.0000,      2346.9
    130.0000,      3384.8
    140.0000,      4227.1
    150.0000,      5330.4
    160.0000,      6064.5
    170.0000,      6299.4
    180.0000,      5986.5
    190.0000,      5298.3
    200.0000,      4542.7
    210.0000,      3930.9
    220.0000,      3500.6
    230.0000,      3220.4
    240.0000,      3012.8
    250.0000,      2814.9
    260.0000,      2605.4
    270.0000,      2423.4
    280.0000,      2298.5
    290.0000,      2243.8
    300.0000,      2255.3
    310.0000,      2321.4
    320.0000,      2453.8
    330.0000,      2674.7
    340.0000,      2969.8
    350.0000,      3235.3
    360.0000,      3340.6
    370.0000,      3262.4
    380.0000,      3033.5
                   2470.9
LAYER 10
24,      52.3111
    140.0000,      2939.7
    150.0000,      4194.6
    160.0000,      4837.4
    170.0000,      5235.8
    180.0000,      5163.0
    190.0000,      4702.4
    200.0000,      4100.5
    210.0000,      3552.3
    220.0000,      3118.9
    230.0000,      2794.0
    240.0000,      2535.3
    250.0000,      2310.2
    260.0000,      2108.3
    270.0000,      1950.5
    280.0000,      1849.9
    290.0000,      1812.8
    300.0000,      1837.0
    310.0000,      1914.2
    320.0000,      2043.8
    330.0000,      2230.8
    340.0000,      2475.3
    350.0000,      2713.1
    360.0000,      2791.9
                   2715.5
LAYER 11
20,      57.8342
    160.0000,      3334.7
    170.0000,      3909.7
    180.0000,      4051.3
    190.0000,      3817.6
    200.0000,      3393.5
    210.0000,      2955.3
    220.0000,      2576.9
    230.0000,      2272.2
    240.0000,      2026.2
    250.0000,      1824.5
    260.0000,      1659.7
    270.0000,      1540.7
    280.0000,      1473.0
    290.0000,      1458.7
    300.0000,      1496.1
    310.0000,      1581.1
    320.0000,      1709.0
    330.0000,      1870.9
    340.0000,      2100.5
                   2392.5
LAYER 12
18,      63.4125
    170.0000,      2792.8
    180.0000,      3032.1
    190.0000,      2945.6
    200.0000,      2641.9
    210.0000,      2306.3
    220.0000,      2005.4
    230.0000,      1751.1
    240.0000,      1547.1
    250.0000,      1389.3
    260.0000,      1269.8
    270.0000,      1191.0
    280.0000,      1155.8
    290.0000,      1164.3
    300.0000,      1214.1
    310.0000,      1309.6
    320.0000,      1448.0
    330.0000,      1568.1
                   1782.4
LAYER 13
14,      69.0466
    190.0000,      2244.9
    200.0000,      1968.5
    210.0000,      1711.0
    220.0000,      1490.0
    230.0000,      1286.5
    240.0000,      1128.1
    250.0000,      1016.4
    260.0000,      939.15
    270.0000,      894.78
    280.0000,      887.90
    290.0000,      916.90
    300.0000,      973.39
    310.0000,      1081.6
                   1281.8
LAYER 14
12,      74.7371
    200.0000,      1387.5
    210.0000,      1206.6
    220.0000,      1074.6
    230.0000,      899.87
    240.0000,      777.66
    250.0000,      708.16
    260.0000,      665.38
    270.0000,      645.50
    280.0000,      661.60
    290.0000,      711.67
    300.0000,      757.02
                   852.23
LAYER 15
8,      80.4845
    220.0000,      792.95
    230.0000,      588.24
    240.0000,      492.41
    250.0000,      464.45
    260.0000,      447.45
    270.0000,      437.57
    280.0000,      470.24
                   560.30
LAYER 16
6,      86.2893
    230.0000,      326.64
    240.0000,      265.79
    250.0000,      286.87
    260.0000,      287.47
    270.0000,      266.05
                   299.32
LAYER 17
4, 
    240.0000,      102.66
    250.0000,      180.94
    260.0000,      191.55
                   130.92
CALCULATED APPARENT RESISTIVITY
     15.0000,      10.0000,      518.83
     25.0000,      10.0000,      568.27
     35.0000,      10.0000,      553.45
     45.0000,      10.0000,      542.22
     55.0000,      10.0000,      593.77
     65.0000,      10.0000,      600.84
     75.0000,      10.0000,      669.84
     85.0000,      10.0000,      593.18
     95.0000,      10.0000,      625.42
    105.0000,      10.0000,      602.72
    115.0000,      10.0000,      634.51
    125.0000,      10.0000,      642.86
    135.0000,      10.0000,      523.51
    145.0000,      10.0000,      470.72
    155.0000,      10.0000,      396.83
    165.0000,      10.0000,      416.88
    175.0000,      10.0000,      485.67
    185.0000,      10.0000,      571.69
    195.0000,      10.0000,      630.69
    205.0000,      10.0000,      612.03
    215.0000,      10.0000,      526.58
    225.0000,      10.0000,      631.51
    235.0000,      10.0000,      574.59
    245.0000,      10.0000,      673.24
    255.0000,      10.0000,      611.11
    265.0000,      10.0000,      676.83
    275.0000,      10.0000,      693.27
    285.0000,      10.0000,      739.68
    295.0000,      10.0000,      802.17
    305.0000,      10.0000,      724.21
    315.0000,      10.0000,      768.78
    325.0000,      10.0000,      767.92
    335.0000,      10.0000,      723.48
    345.0000,      10.0000,      691.43
    355.0000,      10.0000,      638.83
    365.0000,      10.0000,      694.47
    375.0000,      10.0000,      714.55
    385.0000,      10.0000,      772.17
    395.0000,      10.0000,      734.18
    405.0000,      10.0000,      807.35
    415.0000,      10.0000,      804.35
    425.0000,      10.0000,      779.84
    435.0000,      10.0000,      766.59
    445.0000,      10.0000,      696.13
    455.0000,      10.0000,      664.57
    465.0000,      10.0000,      588.40
    475.0000,      10.0000,      597.67
    485.0000,      10.0000,      393.32
     30.0000,      20.0000,      817.33
     40.0000,      20.0000,      775.11
     50.0000,      20.0000,      762.73
     60.0000,      20.0000,      843.05
     70.0000,      20.0000,      920.16
     80.0000,      20.0000,      893.94
     90.0000,      20.0000,      814.23
    100.0000,      20.0000,      770.85
    110.0000,      20.0000,      807.11
    120.0000,      20.0000,      858.24
    130.0000,      20.0000,      801.50
    140.0000,      20.0000,      665.84
    150.0000,      20.0000,      592.97
    160.0000,      20.0000,      570.29
    170.0000,      20.0000,      608.55
    180.0000,      20.0000,      722.41
    190.0000,      20.0000,      859.04
    200.0000,      20.0000,      822.96
    210.0000,      20.0000,      708.38
    220.0000,      20.0000,      746.09
    230.0000,      20.0000,      881.71
    240.0000,      20.0000,      935.33
    250.0000,      20.0000,      903.99
    260.0000,      20.0000,      866.26
    270.0000,      20.0000,      883.23
    280.0000,      20.0000,      984.87
    290.0000,      20.0000,      1076.3
    300.0000,      20.0000,      1024.8
    310.0000,      20.0000,      967.73
    320.0000,      20.0000,      1033.4
    330.0000,      20.0000,      1066.6
    340.0000,      20.0000,      976.74
    350.0000,      20.0000,      897.52
    360.0000,      20.0000,      914.34
    370.0000,      20.0000,      1011.9
    380.0000,      20.0000,      1045.8
    390.0000,      20.0000,      982.06
    400.0000,      20.0000,      978.76
    410.0000,      20.0000,      1032.0
    420.0000,      20.0000,      1035.3
    430.0000,      20.0000,      983.39
    440.0000,      20.0000,      900.70
    450.0000,      20.0000,      773.31
    460.0000,      20.0000,      758.84
    470.0000,      20.0000,      762.00
     45.0000,      30.0000,      971.42
     55.0000,      30.0000,      1008.2
     65.0000,      30.0000,      1115.1
     75.0000,      30.0000,      1114.7
     85.0000,      30.0000,      1042.2
     95.0000,      30.0000,      932.23
    105.0000,      30.0000,      965.48
    115.0000,      30.0000,      1061.1
    125.0000,      30.0000,      1105.6
    135.0000,      30.0000,      1005.0
    145.0000,      30.0000,      807.01
    155.0000,      30.0000,      697.18
    165.0000,      30.0000,      718.46
    175.0000,      30.0000,      901.28
    185.0000,      30.0000,      1065.2
    195.0000,      30.0000,      1100.4
    205.0000,      30.0000,      973.02
    215.0000,      30.0000,      930.51
    225.0000,      30.0000,      964.43
    235.0000,      30.0000,      1143.9
    245.0000,      30.0000,      1151.6
    255.0000,      30.0000,      1104.4
    265.0000,      30.0000,      1035.6
    275.0000,      30.0000,      1119.1
    285.0000,      30.0000,      1215.8
    295.0000,      30.0000,      1261.0
    305.0000,      30.0000,      1262.9
    315.0000,      30.0000,      1263.9
    325.0000,      30.0000,      1286.1
    335.0000,      30.0000,      1251.6
    345.0000,      30.0000,      1154.2
    355.0000,      30.0000,      1117.1
    365.0000,      30.0000,      1147.8
    375.0000,      30.0000,      1228.1
    385.0000,      30.0000,      1210.2
    395.0000,      30.0000,      1189.1
    405.0000,      30.0000,      1161.3
    415.0000,      30.0000,      1184.6
    425.0000,      30.0000,      1151.2
    435.0000,      30.0000,      1035.6
    445.0000,      30.0000,      962.42
    455.0000,      30.0000,      912.85
     60.0000,      40.0000,      1220.6
     70.0000,      40.0000,      1197.1
     80.0000,      40.0000,      1178.3
     90.0000,      40.0000,      1170.3
    100.0000,      40.0000,      1171.2
    110.0000,      40.0000,      1245.1
    120.0000,      40.0000,      1247.8
    130.0000,      40.0000,      1203.4
    140.0000,      40.0000,      1063.5
    150.0000,      40.0000,      881.75
    160.0000,      40.0000,      862.78
    170.0000,      40.0000,      954.39
    180.0000,      40.0000,      1149.5
    190.0000,      40.0000,      1254.3
    200.0000,      40.0000,      1247.4
    210.0000,      40.0000,      1236.7
    220.0000,      40.0000,      1166.9
    230.0000,      40.0000,      1180.9
    240.0000,      40.0000,      1189.7
    250.0000,      40.0000,      1209.9
    260.0000,      40.0000,      1248.1
    270.0000,      40.0000,      1235.3
    280.0000,      40.0000,      1289.8
    290.0000,      40.0000,      1339.7
    300.0000,      40.0000,      1435.5
    310.0000,      40.0000,      1513.1
    320.0000,      40.0000,      1449.5
    330.0000,      40.0000,      1395.8
    340.0000,      40.0000,      1322.0
    350.0000,      40.0000,      1265.2
    360.0000,      40.0000,      1248.4
    370.0000,      40.0000,      1240.5
    380.0000,      40.0000,      1252.5
    390.0000,      40.0000,      1304.2
    400.0000,      40.0000,      1322.3
    410.0000,      40.0000,      1274.5
    420.0000,      40.0000,      1218.0
    430.0000,      40.0000,      1188.1
    440.0000,      40.0000,      1134.8
     75.0000,      50.0000,      1289.9
     85.0000,      50.0000,      1327.8
     95.0000,      50.0000,      1386.7
    105.0000,      50.0000,      1420.9
    115.0000,      50.0000,      1374.9
    125.0000,      50.0000,      1255.8
    135.0000,      50.0000,      1165.0
    145.0000,      50.0000,      1090.7
    155.0000,      50.0000,      1013.7
    165.0000,      50.0000,      1054.4
    175.0000,      50.0000,      1157.4
    185.0000,      50.0000,      1259.6
    195.0000,      50.0000,      1326.1
    205.0000,      50.0000,      1440.9
    215.0000,      50.0000,      1417.4
    225.0000,      50.0000,      1328.3
    235.0000,      50.0000,      1247.4
    245.0000,      50.0000,      1250.3
    255.0000,      50.0000,      1236.7
    265.0000,      50.0000,      1307.8
    275.0000,      50.0000,      1392.4
    285.0000,      50.0000,      1448.5
    295.0000,      50.0000,      1485.1
    305.0000,      50.0000,      1568.1
    315.0000,      50.0000,      1562.7
    325.0000,      50.0000,      1505.8
    335.0000,      50.0000,      1411.1
    345.0000,      50.0000,      1331.9
    355.0000,      50.0000,      1261.4
    365.0000,      50.0000,      1234.7
    375.0000,      50.0000,      1236.9
    385.0000,      50.0000,      1275.9
    395.0000,      50.0000,      1308.7
    405.0000,      50.0000,      1312.3
    415.0000,      50.0000,      1334.7
    425.0000,      50.0000,      1329.2
     90.0000,      60.0000,      1518.3
    100.0000,      60.0000,      1546.3
    110.0000,      60.0000,      1414.4
    120.0000,      60.0000,      1329.8
    130.0000,      60.0000,      1254.9
    140.0000,      60.0000,      1181.7
    150.0000,      60.0000,      1136.2
    160.0000,      60.0000,      1115.9
    170.0000,      60.0000,      1215.4
    180.0000,      60.0000,      1269.6
    190.0000,      60.0000,      1307.7
    200.0000,      60.0000,      1397.1
    210.0000,      60.0000,      1453.4
    220.0000,      60.0000,      1502.4
    230.0000,      60.0000,      1392.2
    240.0000,      60.0000,      1310.7
    250.0000,      60.0000,      1304.1
    260.0000,      60.0000,      1317.4
    270.0000,      60.0000,      1407.3
    280.0000,      60.0000,      1440.3
    290.0000,      60.0000,      1534.5
    300.0000,      60.0000,      1587.2
    310.0000,      60.0000,      1584.8
    320.0000,      60.0000,      1527.8
    330.0000,      60.0000,      1395.2
    340.0000,      60.0000,      1351.1
    350.0000,      60.0000,      1280.8
    360.0000,      60.0000,      1224.8
    370.0000,      60.0000,      1175.5
    380.0000,      60.0000,      1191.2
    390.0000,      60.0000,      1244.9
    400.0000,      60.0000,      1301.6
    410.0000,      60.0000,      1346.0
    105.0000,      70.0000,      1492.8
    115.0000,      70.0000,      1392.6
    125.0000,      70.0000,      1290.7
    135.0000,      70.0000,      1232.1
    145.0000,      70.0000,      1204.8
    155.0000,      70.0000,      1212.6
    165.0000,      70.0000,      1231.9
    175.0000,      70.0000,      1255.5
    185.0000,      70.0000,      1258.5
    195.0000,      70.0000,      1313.5
    205.0000,      70.0000,      1393.3
    215.0000,      70.0000,      1467.5
    225.0000,      70.0000,      1451.7
    235.0000,      70.0000,      1402.9
    245.0000,      70.0000,      1372.9
    255.0000,      70.0000,      1432.8
    265.0000,      70.0000,      1454.4
    275.0000,      70.0000,      1435.8
    285.0000,      70.0000,      1428.4
    295.0000,      70.0000,      1519.5
    305.0000,      70.0000,      1565.5
    315.0000,      70.0000,      1514.3
    325.0000,      70.0000,      1378.1
    335.0000,      70.0000,      1277.5
    345.0000,      70.0000,      1246.5
    355.0000,      70.0000,      1231.8
    365.0000,      70.0000,      1154.4
    375.0000,      70.0000,      1114.3
    385.0000,      70.0000,      1164.7
    395.0000,      70.0000,      1249.5
    120.0000,      80.0000,      1322.8
    130.0000,      80.0000,      1238.0
    140.0000,      80.0000,      1216.3
    150.0000,      80.0000,      1270.1
    160.0000,      80.0000,      1303.9
    170.0000,      80.0000,      1231.7
    180.0000,      80.0000,      1160.8
    190.0000,      80.0000,      1209.1
    200.0000,      80.0000,      1300.9
    210.0000,      80.0000,      1387.5
    220.0000,      80.0000,      1416.6
    230.0000,      80.0000,      1411.8
    240.0000,      80.0000,      1406.8
    250.0000,      80.0000,      1455.2
    260.0000,      80.0000,      1523.8
    270.0000,      80.0000,      1479.4
    280.0000,      80.0000,      1458.7
    290.0000,      80.0000,      1418.7
    300.0000,      80.0000,      1398.8
    310.0000,      80.0000,      1381.2
    320.0000,      80.0000,      1352.3
    330.0000,      80.0000,      1289.9
    340.0000,      80.0000,      1188.5
    350.0000,      80.0000,      1160.1
    360.0000,      80.0000,      1109.0
    370.0000,      80.0000,      1131.2
    380.0000,      80.0000,      1142.2
    135.0000,      90.0000,      1227.9
    145.0000,      90.0000,      1254.7
    155.0000,      90.0000,      1289.8
    165.0000,      90.0000,      1239.4
    175.0000,      90.0000,      1142.1
    185.0000,      90.0000,      1127.8
    195.0000,      90.0000,      1154.3
    205.0000,      90.0000,      1249.5
    215.0000,      90.0000,      1340.7
    225.0000,      90.0000,      1403.8
    235.0000,      90.0000,      1415.7
    245.0000,      90.0000,      1400.8
    255.0000,      90.0000,      1440.3
    265.0000,      90.0000,      1499.2
    275.0000,      90.0000,      1473.1
    285.0000,      90.0000,      1428.5
    295.0000,      90.0000,      1330.7
    305.0000,      90.0000,      1254.0
    315.0000,      90.0000,      1202.8
    325.0000,      90.0000,      1201.6
    335.0000,      90.0000,      1192.7
    345.0000,      90.0000,      1121.9
    355.0000,      90.0000,      1093.7
    365.0000,      90.0000,      1104.8
    150.0000,     100.0000,      1225.5
    160.0000,     100.0000,      1213.6
    170.0000,     100.0000,      1138.8
    180.0000,     100.0000,      1089.8
    190.0000,     100.0000,      1084.8
    200.0000,     100.0000,      1133.6
    210.0000,     100.0000,      1204.8
    220.0000,     100.0000,      1288.3
    230.0000,     100.0000,      1365.0
    240.0000,     100.0000,      1384.0
    250.0000,     100.0000,      1383.6
    260.0000,     100.0000,      1353.7
    270.0000,     100.0000,      1381.4
    280.0000,     100.0000,      1384.5
    290.0000,     100.0000,      1331.9
    300.0000,     100.0000,      1237.3
    310.0000,     100.0000,      1156.9
    320.0000,     100.0000,      1100.2
    330.0000,     100.0000,      1071.5
    340.0000,     100.0000,      1099.9
    350.0000,     100.0000,      1098.5
    165.0000,     110.0000,      1108.2
    175.0000,     110.0000,      1078.6
    185.0000,     110.0000,      1042.2
    195.0000,     110.0000,      1081.3
    205.0000,     110.0000,      1108.8
    215.0000,     110.0000,      1151.9
    225.0000,     110.0000,      1208.8
    235.0000,     110.0000,      1286.8
    245.0000,     110.0000,      1332.1
    255.0000,     110.0000,      1272.5
    265.0000,     110.0000,      1239.7
    275.0000,     110.0000,      1247.4
    285.0000,     110.0000,      1240.8
    295.0000,     110.0000,      1226.7
    305.0000,     110.0000,      1145.8
    315.0000,     110.0000,      1088.2
    325.0000,     110.0000,      1069.6
    335.0000,     110.0000,      1058.7
    180.0000,     120.0000,      1047.9
    190.0000,     120.0000,      1034.8
    200.0000,     120.0000,      1023.7
    210.0000,     120.0000,      1043.8
    220.0000,     120.0000,      1092.8
    230.0000,     120.0000,      1140.2
    240.0000,     120.0000,      1182.4
    250.0000,     120.0000,      1173.0
    260.0000,     120.0000,      1148.9
    270.0000,     120.0000,      1134.6
    280.0000,     120.0000,      1141.2
    290.0000,     120.0000,      1106.5
    300.0000,     120.0000,      1081.5
    310.0000,     120.0000,      1089.1
    320.0000,     120.0000,      1091.4
    195.0000,     130.0000,      966.79
    205.0000,     130.0000,      960.09
    215.0000,     130.0000,      965.98
    225.0000,     130.0000,      1005.7
    235.0000,     130.0000,      1048.0
    245.0000,     130.0000,      1048.3
    255.0000,     130.0000,      1045.2
    265.0000,     130.0000,      1031.6
    275.0000,     130.0000,      1031.6
    285.0000,     130.0000,      1026.2
    295.0000,     130.0000,      1022.1
    305.0000,     130.0000,      1024.9
    210.0000,     140.0000,      870.05
    220.0000,     140.0000,      877.93
    230.0000,     140.0000,      907.28
    240.0000,     140.0000,      938.11
    250.0000,     140.0000,      959.62
    260.0000,     140.0000,      951.22
    270.0000,     140.0000,      919.68
    280.0000,     140.0000,      932.74
    290.0000,     140.0000,      970.30
    225.0000,     150.0000,      802.18
    235.0000,     150.0000,      822.92
    245.0000,     150.0000,      848.15
    255.0000,     150.0000,      874.41
    265.0000,     150.0000,      891.53
    275.0000,     150.0000,      870.30
    240.0000,     160.0000,      748.64
    250.0000,     160.0000,      799.87
    260.0000,     160.0000,      832.04
   7.15
ITERATION 3
MODEL RESISTIVITY
LAYER 1
48,       5.0000
     20.0000,      373.06
     30.0000,      444.12
     40.0000,      400.41
     50.0000,      366.28
     60.0000,      426.42
     70.0000,      460.63
     80.0000,      528.91
     90.0000,      417.94
    100.0000,      436.19
    110.0000,      483.56
    120.0000,      611.02
    130.0000,      635.44
    140.0000,      441.73
    150.0000,      350.06
    160.0000,      295.59
    170.0000,      309.43
    180.0000,      391.63
    190.0000,      509.31
    200.0000,      538.79
    210.0000,      454.57
    220.0000,      362.99
    230.0000,      510.80
    240.0000,      474.37
    250.0000,      503.12
    260.0000,      422.68
    270.0000,      508.49
    280.0000,      547.79
    290.0000,      567.01
    300.0000,      609.61
    310.0000,      544.96
    320.0000,      663.64
    330.0000,      687.68
    340.0000,      591.27
    350.0000,      495.22
    360.0000,      429.09
    370.0000,      521.57
    380.0000,      563.40
    390.0000,      593.87
    400.0000,      539.67
    410.0000,      633.67
    420.0000,      684.26
    430.0000,      669.04
    440.0000,      632.46
    450.0000,      527.07
    460.0000,      492.84
    470.0000,      522.44
    480.0000,      662.05
                   404.20
LAYER 2
48,      10.0500
     20.0000,      479.44
     30.0000,      549.47
     40.0000,      524.15
     50.0000,      461.84
     60.0000,      485.31
     70.0000,      595.50
     80.0000,      656.51
     90.0000,      594.49
    100.0000,      524.97
    110.0000,      460.97
    120.0000,      519.92
    130.0000,      601.51
    140.0000,      517.90
    150.0000,      384.88
    160.0000,      330.00
    170.0000,      329.16
    180.0000,      398.73
    190.0000,      508.10
    200.0000,      666.30
    210.0000,      560.76
    220.0000,      400.78
    230.0000,      517.74
    240.0000,      552.54
    250.0000,      645.63
    260.0000,      611.96
    270.0000,      594.55
    280.0000,      614.55
    290.0000,      716.97
    300.0000,      796.57
    310.0000,      666.53
    320.0000,      672.20
    330.0000,      746.31
    340.0000,      709.78
    350.0000,      635.95
    360.0000,      545.78
    370.0000,      583.72
    380.0000,      653.04
    390.0000,      749.32
    400.0000,      717.57
    410.0000,      784.65
    420.0000,      822.33
    430.0000,      786.46
    440.0000,      725.83
    450.0000,      655.82
    460.0000,      648.78
    470.0000,      733.56
    480.0000,      673.77
                   223.84
LAYER 3
46,      15.1505
     30.0000,      863.15
     40.0000,      996.28
     50.0000,      908.41
     60.0000,      892.06
     70.0000,      1048.1
     80.0000,      1100.3
     90.0000,      1004.3
    100.0000,      812.74
    110.0000,      668.31
    120.0000,      766.03
    130.0000,      850.98
    140.0000,      607.48
    150.0000,      377.15
    160.0000,      310.74
    170.0000,      347.68
    180.0000,      495.71
    190.0000,      737.32
    200.0000,      1140.3
    210.0000,      1001.6
    220.0000,      616.07
    230.0000,      631.40
    240.0000,      734.97
    250.0000,      946.97
    260.0000,      1056.3
    270.0000,      1053.9
    280.0000,      1115.0
    290.0000,      1329.3
    300.0000,      1370.7
    310.0000,      997.90
    320.0000,      808.74
    330.0000,      893.66
    340.0000,      1026.7
    350.0000,      1084.0
    360.0000,      1018.7
    370.0000,      1057.2
    380.0000,      1198.7
    390.0000,      1370.2
    400.0000,      1295.4
    410.0000,      1208.1
    420.0000,      1116.6
    430.0000,      1021.4
    440.0000,      969.64
    450.0000,      1034.5
    460.0000,      1188.1
    470.0000,      981.66
                   348.00
LAYER 4
44,      20.3020
     40.0000,      1892.1
     50.0000,      1835.3
     60.0000,      1786.4
     70.0000,      2036.4
     80.0000,      2092.5
     90.0000,      1830.0
    100.0000,      1402.5
    110.0000,      1175.2
    120.0000,      1494.6
    130.0000,      1639.1
    140.0000,      898.21
    150.0000,      441.91
    160.0000,      342.61
    170.0000,      444.99
    180.0000,      776.16
    190.0000,      1298.3
    200.0000,      2101.1
    210.0000,      1853.3
    220.0000,      1025.5
    230.0000,      904.12
    240.0000,      1070.9
    250.0000,      1449.3
    260.0000,      1769.1
    270.0000,      1865.5
    280.0000,      2038.2
    290.0000,      2445.4
    300.0000,      2361.1
    310.0000,      1534.9
    320.0000,      1094.6
    330.0000,      1208.8
    340.0000,      1623.0
    350.0000,      1975.4
    360.0000,      1983.1
    370.0000,      1992.6
    380.0000,      2169.5
    390.0000,      2419.1
    400.0000,      2251.3
    410.0000,      1904.8
    420.0000,      1654.3
    430.0000,      1608.9
    440.0000,      1769.7
    450.0000,      2073.4
    460.0000,      1822.2
                   540.52
LAYER 5
42,      25.5050
     50.0000,      4057.0
     60.0000,      4528.3
     70.0000,      5165.1
     80.0000,      5453.0
     90.0000,      4532.4
    100.0000,      3258.0
    110.0000,      2764.1
    120.0000,      3484.6
    130.0000,      4258.7
    140.0000,      3210.2
    150.0000,      2065.4
    160.0000,      1670.1
    170.0000,      1911.4
    180.0000,      2638.9
    190.0000,      3420.1
    200.0000,      4013.0
    210.0000,      3542.0
    220.0000,      2529.6
    230.0000,      2289.8
    240.0000,      2637.0
    250.0000,      3247.1
    260.0000,      3640.6
    270.0000,      3678.2
    280.0000,      3844.6
    290.0000,      4283.8
    300.0000,      4155.1
    310.0000,      3191.8
    320.0000,      2564.8
    330.0000,      2789.2
    340.0000,      3705.3
    350.0000,      4480.9
    360.0000,      4332.7
    370.0000,      3789.7
    380.0000,      3586.6
    390.0000,      3896.7
    400.0000,      4294.0
    410.0000,      4482.6
    420.0000,      4715.7
    430.0000,      5134.5
    440.0000,      4692.9
    450.0000,      2926.2
                   748.64
LAYER 6
38,      30.7601
     70.0000,      5206.9
     80.0000,      5862.9
     90.0000,      5150.5
    100.0000,      4054.1
    110.0000,      3717.4
    120.0000,      4631.4
    130.0000,      6238.9
    140.0000,      6622.5
    150.0000,      5859.0
    160.0000,      5215.8
    170.0000,      5181.4
    180.0000,      5404.3
    190.0000,      5260.0
    200.0000,      4804.0
    210.0000,      4147.0
    220.0000,      3537.8
    230.0000,      3484.4
    240.0000,      3885.5
    250.0000,      4344.3
    260.0000,      4430.7
    270.0000,      4245.4
    280.0000,      4196.4
    290.0000,      4376.1
    300.0000,      4376.1
    310.0000,      3964.5
    320.0000,      3668.8
    330.0000,      3957.9
    340.0000,      4755.4
    350.0000,      5272.5
    360.0000,      4919.7
    370.0000,      4189.7
    380.0000,      3801.7
    390.0000,      3990.1
    400.0000,      4518.3
    410.0000,      4906.6
    420.0000,      4717.4
    430.0000,      3591.9
                   1627.6
LAYER 7
36,      36.0677
     80.0000,      4456.8
     90.0000,      4256.8
    100.0000,      3814.9
    110.0000,      3768.2
    120.0000,      4594.2
    130.0000,      6356.2
    140.0000,      8082.2
    150.0000,      8848.1
    160.0000,      8702.5
    170.0000,      8167.1
    180.0000,      7288.9
    190.0000,      6047.0
    200.0000,      4905.9
    210.0000,      4164.6
    220.0000,      3808.4
    230.0000,      3872.5
    240.0000,      4164.8
    250.0000,      4351.6
    260.0000,      4195.6
    270.0000,      3898.3
    280.0000,      3723.6
    290.0000,      3738.8
    300.0000,      3802.4
    310.0000,      3762.4
    320.0000,      3760.8
    330.0000,      4010.2
    340.0000,      4461.2
    350.0000,      4667.8
    360.0000,      4372.2
    370.0000,      3860.6
    380.0000,      3550.5
    390.0000,      3601.5
    400.0000,      3834.1
    410.0000,      3816.6
    420.0000,      3330.9
                   2015.9
LAYER 8
32,      41.4284
    100.0000,      3273.4
    110.0000,      3276.4
    120.0000,      3752.4
    130.0000,      5020.8
    140.0000,      6655.6
    150.0000,      8100.7
    160.0000,      8642.8
    170.0000,      8235.0
    180.0000,      7113.6
    190.0000,      5699.5
    200.0000,      4535.5
    210.0000,      3858.4
    220.0000,      3583.6
    230.0000,      3611.1
    240.0000,      3734.0
    250.0000,      3730.3
    260.0000,      3501.4
    270.0000,      3218.9
    280.0000,      3034.2
    290.0000,      2996.7
    300.0000,      3063.2
    310.0000,      3140.6
    320.0000,      3237.1
    330.0000,      3413.5
    340.0000,      3642.0
    350.0000,      3725.6
    360.0000,      3570.6
    370.0000,      3306.3
    380.0000,      3119.8
    390.0000,      3065.2
    400.0000,      3026.2
                   2491.0
LAYER 9
28,      46.8426
    120.0000,      2614.3
    130.0000,      3383.9
    140.0000,      4236.8
    150.0000,      5381.4
    160.0000,      6068.0
    170.0000,      6108.9
    180.0000,      5525.5
    190.0000,      4625.5
    200.0000,      3821.4
    210.0000,      3318.3
    220.0000,      3084.2
    230.0000,      3038.1
    240.0000,      3032.5
    250.0000,      2943.9
    260.0000,      2737.2
    270.0000,      2521.4
    280.0000,      2378.0
    290.0000,      2340.2
    300.0000,      2394.5
    310.0000,      2484.0
    320.0000,      2586.1
    330.0000,      2708.2
    340.0000,      2838.3
    350.0000,      2894.9
    360.0000,      2838.4
    370.0000,      2721.4
    380.0000,      2621.1
                   2450.4
LAYER 10
24,      52.3111
    140.0000,      2205.8
    150.0000,      3022.0
    160.0000,      3472.9
    170.0000,      3776.0
    180.0000,      3721.3
    190.0000,      3370.2
    200.0000,      2960.7
    210.0000,      2655.1
    220.0000,      2474.8
    230.0000,      2390.2
    240.0000,      2324.3
    250.0000,      2219.2
    260.0000,      2063.9
    270.0000,      1918.5
    280.0000,      1825.1
    290.0000,      1803.9
    300.0000,      1850.0
    310.0000,      1928.7
    320.0000,      2016.7
    330.0000,      2106.3
    340.0000,      2195.9
    350.0000,      2252.5
    360.0000,      2239.9
                   2174.5
LAYER 11
20,      57.8342
    160.0000,      1702.0
    170.0000,      2109.0
    180.0000,      2325.7
    190.0000,      2292.0
    200.0000,      2148.5
    210.0000,      1998.1
    220.0000,      1878.3
    230.0000,      1793.0
    240.0000,      1715.6
    250.0000,      1625.2
    260.0000,      1520.2
    270.0000,      1431.5
    280.0000,      1380.6
    290.0000,      1378.4
    300.0000,      1422.2
    310.0000,      1492.1
    320.0000,      1569.1
    330.0000,      1636.4
    340.0000,      1703.5
                   1773.9
LAYER 12
18,      63.4125
    170.0000,      1140.4
    180.0000,      1435.5
    190.0000,      1501.7
    200.0000,      1491.2
    210.0000,      1437.3
    220.0000,      1367.7
    230.0000,      1298.2
    240.0000,      1230.5
    250.0000,      1163.1
    260.0000,      1097.4
    270.0000,      1049.2
    280.0000,      1030.0
    290.0000,      1044.3
    300.0000,      1088.9
    310.0000,      1155.8
    320.0000,      1231.7
    330.0000,      1273.5
                   1308.5
LAYER 13
14,      69.0466
    190.0000,      952.60
    200.0000,      1006.3
    210.0000,      1004.8
    220.0000,      968.79
    230.0000,      913.97
    240.0000,      859.60
    250.0000,      813.02
    260.0000,      774.64
    270.0000,      752.77
    280.0000,      755.64
    290.0000,      783.52
    300.0000,      826.89
    310.0000,      893.76
                   994.64
LAYER 14
12,      74.7371
    200.0000,      674.20
    210.0000,      694.98
    220.0000,      678.59
    230.0000,      627.76
    240.0000,      582.81
    250.0000,      552.83
    260.0000,      531.56
    270.0000,      523.80
    280.0000,      541.88
    290.0000,      583.88
    300.0000,      616.17
                   670.27
LAYER 15
8,      80.4845
    220.0000,      483.89
    230.0000,      418.07
    240.0000,      378.53
    250.0000,      364.28
    260.0000,      352.48
    270.0000,      346.67
    280.0000,      374.45
                   445.55
LAYER 16
6,      86.2893
    230.0000,      259.00
    240.0000,      227.34
    250.0000,      234.96
    260.0000,      227.45
    270.0000,      208.26
                   234.75
LAYER 17
4, 
    240.0000,      115.20
    250.0000,      159.54
    260.0000,      153.26
                   101.70
CALCULATED APPARENT RESISTIVITY
     15.0000,      10.0000,      499.06
     25.0000,      10.0000,      557.89
     35.0000,      10.0000,      531.21
     45.0000,      10.0000,      519.64
     55.0000,      10.0000,      577.30
     65.0000,      10.0000,      576.78
     75.0000,      10.0000,      660.29
     85.0000,      10.0000,      573.05
     95.0000,      10.0000,      603.28
    105.0000,      10.0000,      576.97
    115.0000,      10.0000,      606.34
    125.0000,      10.0000,      618.20
    135.0000,      10.0000,      506.54
    145.0000,      10.0000,      450.09
    155.0000,      10.0000,      389.86
    165.0000,      10.0000,      401.08
    175.0000,      10.0000,      467.45
    185.0000,      10.0000,      551.76
    195.0000,      10.0000,      598.71
    205.0000,      10.0000,      589.50
    215.0000,      10.0000,      490.29
    225.0000,      10.0000,      610.85
    235.0000,      10.0000,      558.82
    245.0000,      10.0000,      662.25
    255.0000,      10.0000,      590.26
    265.0000,      10.0000,      661.85
    275.0000,      10.0000,      675.30
    285.0000,      10.0000,      717.12
    295.0000,      10.0000,      795.52
    305.0000,      10.0000,      710.85
    315.0000,      10.0000,      759.94
    325.0000,      10.0000,      756.10
    335.0000,      10.0000,      717.32
    345.0000,      10.0000,      687.81
    355.0000,      10.0000,      616.13
    365.0000,      10.0000,      686.62
    375.0000,      10.0000,      696.48
    385.0000,      10.0000,      762.20
    395.0000,      10.0000,      719.75
    405.0000,      10.0000,      798.73
    415.0000,      10.0000,      800.04
    425.0000,      10.0000,      771.55
    435.0000,      10.0000,      750.46
    445.0000,      10.0000,      678.92
    455.0000,      10.0000,      655.13
    465.0000,      10.0000,      563.33
    475.0000,      10.0000,      593.77
    485.0000,      10.0000,      372.47
     30.0000,      20.0000,      834.81
     40.0000,      20.0000,      778.85
     50.0000,      20.0000,      765.85
     60.0000,      20.0000,      848.24
     70.0000,      20.0000,      927.88
     80.0000,      20.0000,      900.33
     90.0000,      20.0000,      811.89
    100.0000,      20.0000,      766.19
    110.0000,      20.0000,      804.58
    120.0000,      20.0000,      862.24
    130.0000,      20.0000,      804.83
    140.0000,      20.0000,      661.63
    150.0000,      20.0000,      590.01
    160.0000,      20.0000,      571.95
    170.0000,      20.0000,      610.37
    180.0000,      20.0000,      724.70
    190.0000,      20.0000,      866.75
    200.0000,      20.0000,      832.36
    210.0000,      20.0000,      703.98
    220.0000,      20.0000,      734.81
    230.0000,      20.0000,      882.88
    240.0000,      20.0000,      939.78
    250.0000,      20.0000,      896.76
    260.0000,      20.0000,      863.39
    270.0000,      20.0000,      883.65
    280.0000,      20.0000,      977.40
    290.0000,      20.0000,      1072.9
    300.0000,      20.0000,      1030.2
    310.0000,      20.0000,      965.09
    320.0000,      20.0000,      1025.3
    330.0000,      20.0000,      1073.1
    340.0000,      20.0000,      991.16
    350.0000,      20.0000,      901.51
    360.0000,      20.0000,      919.94
    370.0000,      20.0000,      1033.1
    380.0000,      20.0000,      1068.5
    390.0000,      20.0000,      993.18
    400.0000,      20.0000,      985.93
    410.0000,      20.0000,      1047.4
    420.0000,      20.0000,      1052.1
    430.0000,      20.0000,      987.47
    440.0000,      20.0000,      905.11
    450.0000,      20.0000,      772.75
    460.0000,      20.0000,      749.97
    470.0000,      20.0000,      760.66
     45.0000,      30.0000,      987.09
     55.0000,      30.0000,      1019.8
     65.0000,      30.0000,      1138.0
     75.0000,      30.0000,      1142.6
     85.0000,      30.0000,      1068.4
     95.0000,      30.0000,      943.99
    105.0000,      30.0000,      978.69
    115.0000,      30.0000,      1077.5
    125.0000,      30.0000,      1129.5
    135.0000,      30.0000,      1023.0
    145.0000,      30.0000,      818.61
    155.0000,      30.0000,      703.66
    165.0000,      30.0000,      729.70
    175.0000,      30.0000,      921.91
    185.0000,      30.0000,      1094.0
    195.0000,      30.0000,      1129.9
    205.0000,      30.0000,      987.15
    215.0000,      30.0000,      941.18
    225.0000,      30.0000,      969.22
    235.0000,      30.0000,      1162.1
    245.0000,      30.0000,      1167.9
    255.0000,      30.0000,      1115.7
    265.0000,      30.0000,      1034.8
    275.0000,      30.0000,      1117.7
    285.0000,      30.0000,      1224.3
    295.0000,      30.0000,      1271.5
    305.0000,      30.0000,      1271.4
    315.0000,      30.0000,      1269.4
    325.0000,      30.0000,      1297.3
    335.0000,      30.0000,      1271.5
    345.0000,      30.0000,      1173.7
    355.0000,      30.0000,      1140.0
    365.0000,      30.0000,      1166.4
    375.0000,      30.0000,      1257.6
    385.0000,      30.0000,      1236.2
    395.0000,      30.0000,      1218.2
    405.0000,      30.0000,      1185.1
    415.0000,      30.0000,      1212.5
    425.0000,      30.0000,      1177.8
    435.0000,      30.0000,      1045.3
    445.0000,      30.0000,      965.90
    455.0000,      30.0000,      916.48
     60.0000,      40.0000,      1250.0
     70.0000,      40.0000,      1228.4
     80.0000,      40.0000,      1205.7
     90.0000,      40.0000,      1203.8
    100.0000,      40.0000,      1196.4
    110.0000,      40.0000,      1275.1
    120.0000,      40.0000,      1277.5
    130.0000,      40.0000,      1224.7
    140.0000,      40.0000,      1086.8
    150.0000,      40.0000,      894.19
    160.0000,      40.0000,      875.54
    170.0000,      40.0000,      976.52
    180.0000,      40.0000,      1179.0
    190.0000,      40.0000,      1296.1
    200.0000,      40.0000,      1280.0
    210.0000,      40.0000,      1260.2
    220.0000,      40.0000,      1187.7
    230.0000,      40.0000,      1199.2
    240.0000,      40.0000,      1207.2
    250.0000,      40.0000,      1225.8
    260.0000,      40.0000,      1260.0
    270.0000,      40.0000,      1243.5
    280.0000,      40.0000,      1301.1
    290.0000,      40.0000,      1345.3
    300.0000,      40.0000,      1444.7
    310.0000,      40.0000,      1528.7
    320.0000,      40.0000,      1464.7
    330.0000,      40.0000,      1415.1
    340.0000,      40.0000,      1338.8
    350.0000,      40.0000,      1292.2
    360.0000,      40.0000,      1276.9
    370.0000,      40.0000,      1265.9
    380.0000,      40.0000,      1279.8
    390.0000,      40.0000,      1328.1
    400.0000,      40.0000,      1350.0
    410.0000,      40.0000,      1300.2
    420.0000,      40.0000,      1223.6
    430.0000,      40.0000,      1194.2
    440.0000,      40.0000,      1142.7
     75.0000,      50.0000,      1318.4
     85.0000,      50.0000,      1355.2
     95.0000,      50.0000,      1422.6
    105.0000,      50.0000,      1461.3
    115.0000,      50.0000,      1408.3
    125.0000,      50.0000,      1273.6
    135.0000,      50.0000,      1178.4
    145.0000,      50.0000,      1107.1
    155.0000,      50.0000,      1032.2
    165.0000,      50.0000,      1074.2
    175.0000,      50.0000,      1183.3
    185.0000,      50.0000,      1292.5
    195.0000,      50.0000,      1356.6
    205.0000,      50.0000,      1478.7
    215.0000,      50.0000,      1455.4
    225.0000,      50.0000,      1353.5
    235.0000,      50.0000,      1255.8
    245.0000,      50.0000,      1263.0
    255.0000,      50.0000,      1250.6
    265.0000,      50.0000,      1319.1
    275.0000,      50.0000,      1404.5
    285.0000,      50.0000,      1463.7
    295.0000,      50.0000,      1487.3
    305.0000,      50.0000,      1572.9
    315.0000,      50.0000,      1580.5
    325.0000,      50.0000,      1527.3
    335.0000,      50.0000,      1424.8
    345.0000,      50.0000,      1352.4
    355.0000,      50.0000,      1288.7
    365.0000,      50.0000,      1265.1
    375.0000,      50.0000,      1262.3
    385.0000,      50.0000,      1299.1
    395.0000,      50.0000,      1323.7
    405.0000,      50.0000,      1311.2
    415.0000,      50.0000,      1331.2
    425.0000,      50.0000,      1331.2
     90.0000,      60.0000,      1549.0
    100.0000,      60.0000,      1584.1
    110.0000,      60.0000,      1439.8
    120.0000,      60.0000,      1343.7
    130.0000,      60.0000,      1267.2
    140.0000,      60.0000,      1192.6
    150.0000,      60.0000,      1152.6
    160.0000,      60.0000,      1133.4
    170.0000,      60.0000,      1238.9
    180.0000,      60.0000,      1299.6
    190.0000,      60.0000,      1329.9
    200.0000,      60.0000,      1425.5
    210.0000,      60.0000,      1484.3
    220.0000,      60.0000,      1535.2
    230.0000,      60.0000,      1413.3
    240.0000,      60.0000,      1319.3
    250.0000,      60.0000,      1313.9
    260.0000,      60.0000,      1320.7
    270.0000,      60.0000,      1417.3
    280.0000,      60.0000,      1446.2
    290.0000,      60.0000,      1540.7
    300.0000,      60.0000,      1591.3
    310.0000,      60.0000,      1592.2
    320.0000,      60.0000,      1546.0
    330.0000,      60.0000,      1405.9
    340.0000,      60.0000,      1367.8
    350.0000,      60.0000,      1301.5
    360.0000,      60.0000,      1252.7
    370.0000,      60.0000,      1196.4
    380.0000,      60.0000,      1203.3
    390.0000,      60.0000,      1248.6
    400.0000,      60.0000,      1296.9
    410.0000,      60.0000,      1337.0
    105.0000,      70.0000,      1510.1
    115.0000,      70.0000,      1400.5
    125.0000,      70.0000,      1295.7
    135.0000,      70.0000,      1239.1
    145.0000,      70.0000,      1215.2
    155.0000,      70.0000,      1229.7
    165.0000,      70.0000,      1250.5
    175.0000,      70.0000,      1276.1
    185.0000,      70.0000,      1278.8
    195.0000,      70.0000,      1330.3
    205.0000,      70.0000,      1412.0
    215.0000,      70.0000,      1488.4
    225.0000,      70.0000,      1472.2
    235.0000,      70.0000,      1421.1
    245.0000,      70.0000,      1376.6
    255.0000,      70.0000,      1435.4
    265.0000,      70.0000,      1456.9
    275.0000,      70.0000,      1433.8
    285.0000,      70.0000,      1421.2
    295.0000,      70.0000,      1517.2
    305.0000,      70.0000,      1571.5
    315.0000,      70.0000,      1528.3
    325.0000,      70.0000,      1387.5
    335.0000,      70.0000,      1287.7
    345.0000,      70.0000,      1258.3
    355.0000,      70.0000,      1247.2
    365.0000,      70.0000,      1167.4
    375.0000,      70.0000,      1112.7
    385.0000,      70.0000,      1158.4
    395.0000,      70.0000,      1245.9
    120.0000,      80.0000,      1322.2
    130.0000,      80.0000,      1235.0
    140.0000,      80.0000,      1217.2
    150.0000,      80.0000,      1281.2
    160.0000,      80.0000,      1321.3
    170.0000,      80.0000,      1249.6
    180.0000,      80.0000,      1165.8
    190.0000,      80.0000,      1214.1
    200.0000,      80.0000,      1311.1
    210.0000,      80.0000,      1403.7
    220.0000,      80.0000,      1428.4
    230.0000,      80.0000,      1418.1
    240.0000,      80.0000,      1411.4
    250.0000,      80.0000,      1451.0
    260.0000,      80.0000,      1525.4
    270.0000,      80.0000,      1472.0
    280.0000,      80.0000,      1446.1
    290.0000,      80.0000,      1404.2
    300.0000,      80.0000,      1393.0
    310.0000,      80.0000,      1384.0
    320.0000,      80.0000,      1359.0
    330.0000,      80.0000,      1303.3
    340.0000,      80.0000,      1190.2
    350.0000,      80.0000,      1160.1
    360.0000,      80.0000,      1099.3
    370.0000,      80.0000,      1125.4
    380.0000,      80.0000,      1136.8
    135.0000,      90.0000,      1222.2
    145.0000,      90.0000,      1253.7
    155.0000,      90.0000,      1295.7
    165.0000,      90.0000,      1249.2
    175.0000,      90.0000,      1141.9
    185.0000,      90.0000,      1124.0
    195.0000,      90.0000,      1155.5
    205.0000,      90.0000,      1251.5
    215.0000,      90.0000,      1343.9
    225.0000,      90.0000,      1407.7
    235.0000,      90.0000,      1412.8
    245.0000,      90.0000,      1390.5
    255.0000,      90.0000,      1425.9
    265.0000,      90.0000,      1490.1
    275.0000,      90.0000,      1460.1
    285.0000,      90.0000,      1409.8
    295.0000,      90.0000,      1315.7
    305.0000,      90.0000,      1245.8
    315.0000,      90.0000,      1194.6
    325.0000,      90.0000,      1198.6
    335.0000,      90.0000,      1193.9
    345.0000,      90.0000,      1111.1
    355.0000,      90.0000,      1075.1
    365.0000,      90.0000,      1089.0
    150.0000,     100.0000,      1216.5
    160.0000,     100.0000,      1206.4
    170.0000,     100.0000,      1129.7
    180.0000,     100.0000,      1084.2
    190.0000,     100.0000,      1077.5
    200.0000,     100.0000,      1126.0
    210.0000,     100.0000,      1196.8
    220.0000,     100.0000,      1279.8
    230.0000,     100.0000,      1357.9
    240.0000,     100.0000,      1370.4
    250.0000,     100.0000,      1366.7
    260.0000,     100.0000,      1327.9
    270.0000,     100.0000,      1357.6
    280.0000,     100.0000,      1364.4
    290.0000,     100.0000,      1316.3
    300.0000,     100.0000,      1220.4
    310.0000,     100.0000,      1137.5
    320.0000,     100.0000,      1081.1
    330.0000,     100.0000,      1048.5
    340.0000,     100.0000,      1083.7
    350.0000,     100.0000,      1082.3
    165.0000,     110.0000,      1089.5
    175.0000,     110.0000,      1062.2
    185.0000,     110.0000,      1025.6
    195.0000,     110.0000,      1068.4
    205.0000,     110.0000,      1093.7
    215.0000,     110.0000,      1134.7
    225.0000,     110.0000,      1190.4
    235.0000,     110.0000,      1265.6
    245.0000,     110.0000,      1313.0
    255.0000,     110.0000,      1247.3
    265.0000,     110.0000,      1205.2
    275.0000,     110.0000,      1214.7
    285.0000,     110.0000,      1212.6
    295.0000,     110.0000,      1202.9
    305.0000,     110.0000,      1119.6
    315.0000,     110.0000,      1055.5
    325.0000,     110.0000,      1037.2
    335.0000,     110.0000,      1031.7
    180.0000,     120.0000,      1025.0
    190.0000,     120.0000,      1012.2
    200.0000,     120.0000,      998.90
    210.0000,     120.0000,      1021.1
    220.0000,     120.0000,      1068.1
    230.0000,     120.0000,      1113.1
    240.0000,     120.0000,      1155.2
    250.0000,     120.0000,      1142.4
    260.0000,     120.0000,      1116.3
    270.0000,     120.0000,      1094.1
    280.0000,     120.0000,      1101.1
    290.0000,     120.0000,      1066.9
    300.0000,     120.0000,      1037.8
    310.0000,     120.0000,      1051.1
    320.0000,     120.0000,      1058.6
    195.0000,     130.0000,      935.80
    205.0000,     130.0000,      928.30
    215.0000,     130.0000,      934.35
    225.0000,     130.0000,      973.67
    235.0000,     130.0000,      1016.5
    245.0000,     130.0000,      1014.0
    255.0000,     130.0000,      1006.4
    265.0000,     130.0000,      986.51
    275.0000,     130.0000,      983.62
    285.0000,     130.0000,      975.09
    295.0000,     130.0000,      969.83
    305.0000,     130.0000,      976.50
    210.0000,     140.0000,      832.43
    220.0000,     140.0000,      839.45
    230.0000,     140.0000,      868.70
    240.0000,     140.0000,      899.75
    250.0000,     140.0000,      915.98
    260.0000,     140.0000,      902.05
    270.0000,     140.0000,      864.16
    280.0000,     140.0000,      873.71
    290.0000,     140.0000,      915.84
    225.0000,     150.0000,      758.98
    235.0000,     150.0000,      775.54
    245.0000,     150.0000,      797.47
    255.0000,     150.0000,      818.81
    265.0000,     150.0000,      834.07
    275.0000,     150.0000,      812.93
    240.0000,     160.0000,      690.35
    250.0000,     160.0000,      738.63
    260.0000,     160.0000,      771.51
   5.82
ITERATION 4
MODEL RESISTIVITY
LAYER 1
48,       5.0000
     20.0000,      346.39
     30.0000,      420.86
     40.0000,      368.74
     50.0000,      335.55
     60.0000,      397.92
     70.0000,      426.95
     80.0000,      504.31
     90.0000,      393.80
    100.0000,      408.41
    110.0000,      449.34
    120.0000,      555.63
    130.0000,      572.55
    140.0000,      408.21
    150.0000,      311.59
    160.0000,      273.75
    170.0000,      290.62
    180.0000,      360.81
    190.0000,      476.62
    200.0000,      500.28
    210.0000,      427.35
    220.0000,      322.31
    230.0000,      473.99
    240.0000,      452.79
    250.0000,      485.35
    260.0000,      401.73
    270.0000,      491.16
    280.0000,      523.57
    290.0000,      536.71
    300.0000,      599.99
    310.0000,      538.83
    320.0000,      654.80
    330.0000,      672.67
    340.0000,      581.10
    350.0000,      480.87
    360.0000,      396.67
    370.0000,      499.40
    380.0000,      535.29
    390.0000,      568.81
    400.0000,      516.60
    410.0000,      622.85
    420.0000,      693.96
    430.0000,      683.95
    440.0000,      638.24
    450.0000,      517.06
    460.0000,      462.10
    470.0000,      466.96
    480.0000,      650.37
                   427.66
LAYER 2
48,      10.0500
     20.0000,      493.26
     30.0000,      556.27
     40.0000,      527.94
     50.0000,      459.83
     60.0000,      477.99
     70.0000,      589.36
     80.0000,      663.51
     90.0000,      608.20
    100.0000,      526.82
    110.0000,      436.30
    120.0000,      493.45
    130.0000,      579.33
    140.0000,      478.41
    150.0000,      357.20
    160.0000,      311.35
    170.0000,      312.36
    180.0000,      383.39
    190.0000,      483.61
    200.0000,      650.20
    210.0000,      546.57
    220.0000,      370.45
    230.0000,      500.69
    240.0000,      550.92
    250.0000,      646.10
    260.0000,      613.78
    270.0000,      586.49
    280.0000,      598.18
    290.0000,      713.34
    300.0000,      802.46
    310.0000,      667.03
    320.0000,      671.65
    330.0000,      744.86
    340.0000,      717.73
    350.0000,      645.32
    360.0000,      546.23
    370.0000,      592.67
    380.0000,      654.28
    390.0000,      768.34
    400.0000,      712.50
    410.0000,      769.57
    420.0000,      813.27
    430.0000,      782.36
    440.0000,      708.63
    450.0000,      620.29
    460.0000,      618.45
    470.0000,      739.74
    480.0000,      709.34
                   182.43
LAYER 3
46,      15.1505
     30.0000,      1008.5
     40.0000,      1160.9
     50.0000,      1060.0
     60.0000,      1033.1
     70.0000,      1197.0
     80.0000,      1227.1
     90.0000,      1094.9
    100.0000,      864.41
    110.0000,      674.25
    120.0000,      863.68
    130.0000,      1054.7
    140.0000,      646.72
    150.0000,      382.84
    160.0000,      316.37
    170.0000,      353.36
    180.0000,      545.76
    190.0000,      836.99
    200.0000,      1315.8
    210.0000,      1109.7
    220.0000,      633.43
    230.0000,      638.88
    240.0000,      733.80
    250.0000,      931.59
    260.0000,      1065.9
    270.0000,      1078.1
    280.0000,      1146.7
    290.0000,      1396.0
    300.0000,      1396.2
    310.0000,      978.50
    320.0000,      783.67
    330.0000,      869.09
    340.0000,      1039.0
    350.0000,      1155.5
    360.0000,      1123.1
    370.0000,      1163.4
    380.0000,      1297.0
    390.0000,      1552.7
    400.0000,      1435.7
    410.0000,      1266.9
    420.0000,      1096.5
    430.0000,      916.72
    440.0000,      800.84
    450.0000,      903.24
    460.0000,      1259.7
    470.0000,      1086.7
                   334.75
LAYER 4
44,      20.3020
     40.0000,      2378.3
     50.0000,      2352.3
     60.0000,      2327.5
     70.0000,      2613.9
     80.0000,      2530.8
     90.0000,      2090.2
    100.0000,      1551.1
    110.0000,      1220.4
    120.0000,      1872.0
    130.0000,      2528.2
    140.0000,      1187.0
    150.0000,      546.94
    160.0000,      433.41
    170.0000,      543.29
    180.0000,      1029.5
    190.0000,      1738.2
    200.0000,      2708.1
    210.0000,      2261.7
    220.0000,      1174.8
    230.0000,      974.50
    240.0000,      1070.9
    250.0000,      1387.8
    260.0000,      1768.7
    270.0000,      1940.4
    280.0000,      2152.9
    290.0000,      2636.8
    300.0000,      2409.2
    310.0000,      1459.6
    320.0000,      1013.7
    330.0000,      1122.6
    340.0000,      1614.1
    350.0000,      2169.6
    360.0000,      2297.3
    370.0000,      2209.4
    380.0000,      2318.7
    390.0000,      2891.0
    400.0000,      2863.4
    410.0000,      2324.0
    420.0000,      1784.0
    430.0000,      1434.0
    440.0000,      1432.2
    450.0000,      2112.8
    460.0000,      2451.1
                   580.66
LAYER 5
42,      25.5050
     50.0000,      5214.8
     60.0000,      5985.9
     70.0000,      7005.8
     80.0000,      7225.3
     90.0000,      5630.5
    100.0000,      3694.4
    110.0000,      2843.2
    120.0000,      4025.3
    130.0000,      6119.3
    140.0000,      4925.8
    150.0000,      3335.6
    160.0000,      2798.4
    170.0000,      3071.1
    180.0000,      4019.5
    190.0000,      4651.4
    200.0000,      4964.3
    210.0000,      4398.7
    220.0000,      3281.0
    230.0000,      2970.7
    240.0000,      3228.1
    250.0000,      3732.9
    260.0000,      4109.6
    270.0000,      4140.3
    280.0000,      4339.8
    290.0000,      4905.0
    300.0000,      4623.3
    310.0000,      3386.4
    320.0000,      2655.0
    330.0000,      2895.5
    340.0000,      4055.7
    350.0000,      5243.4
    360.0000,      5081.0
    370.0000,      4078.1
    380.0000,      3736.0
    390.0000,      4747.9
    400.0000,      6333.6
    410.0000,      7392.2
    420.0000,      8121.4
    430.0000,      8672.6
    440.0000,      7690.1
    450.0000,      4693.2
                   1320.2
LAYER 6
38,      30.7601
     70.0000,      5843.6
     80.0000,      6795.5
     90.0000,      5815.0
    100.0000,      4162.4
    110.0000,      3450.2
    120.0000,      4516.5
    130.0000,      7340.6
    140.0000,      9206.3
    150.0000,      9161.8
    160.0000,      8541.6
    170.0000,      8186.4
    180.0000,      7720.6
    190.0000,      6462.3
    200.0000,      5347.8
    210.0000,      4775.0
    220.0000,      4477.1
    230.0000,      4683.1
    240.0000,      5179.7
    250.0000,      5525.1
    260.0000,      5375.5
    270.0000,      4974.3
    280.0000,      4850.0
    290.0000,      5102.6
    300.0000,      5117.9
    310.0000,      4597.4
    320.0000,      4212.9
    330.0000,      4516.1
    340.0000,      5458.6
    350.0000,      6006.7
    360.0000,      5302.3
    370.0000,      4129.2
    380.0000,      3682.1
    390.0000,      4429.1
    400.0000,      6152.2
    410.0000,      7853.9
    420.0000,      8049.8
    430.0000,      5451.2
                   1963.7
LAYER 7
36,      36.0677
     80.0000,      3934.1
     90.0000,      3957.2
    100.0000,      3364.2
    110.0000,      3078.3
    120.0000,      3800.4
    130.0000,      6005.3
    140.0000,      9080.2
    150.0000,       11405
    160.0000,       11807
    170.0000,       10639
    180.0000,      8495.8
    190.0000,      6155.7
    200.0000,      4663.2
    210.0000,      4162.1
    220.0000,      4245.3
    230.0000,      4727.6
    240.0000,      5252.3
    250.0000,      5403.5
    260.0000,      5024.8
    270.0000,      4516.1
    280.0000,      4248.6
    290.0000,      4295.8
    300.0000,      4439.8
    310.0000,      4435.5
    320.0000,      4412.5
    330.0000,      4605.1
    340.0000,      4947.4
    350.0000,      4879.5
    360.0000,      4197.7
    370.0000,      3413.7
    380.0000,      3103.7
    390.0000,      3483.2
    400.0000,      4372.4
    410.0000,      5020.0
    420.0000,      4547.7
                   2228.9
LAYER 8
32,      41.4284
    100.0000,      2511.9
    110.0000,      2415.8
    120.0000,      2769.6
    130.0000,      4007.7
    140.0000,      5963.4
    150.0000,      7996.6
    160.0000,      8831.8
    170.0000,      8105.1
    180.0000,      6418.8
    190.0000,      4707.7
    200.0000,      3645.4
    210.0000,      3293.5
    220.0000,      3401.7
    230.0000,      3784.6
    240.0000,      4145.3
    250.0000,      4209.3
    260.0000,      3916.5
    270.0000,      3549.4
    280.0000,      3326.1
    290.0000,      3311.9
    300.0000,      3441.9
    310.0000,      3563.2
    320.0000,      3637.2
    330.0000,      3704.5
    340.0000,      3731.6
    350.0000,      3523.2
    360.0000,      3086.4
    370.0000,      2661.4
    380.0000,      2489.3
    390.0000,      2632.5
    400.0000,      2884.6
                   2647.4
LAYER 9
28,      46.8426
    120.0000,      1826.0
    130.0000,      2491.5
    140.0000,      3279.3
    150.0000,      4314.4
    160.0000,      4883.5
    170.0000,      4730.4
    180.0000,      4031.8
    190.0000,      3225.1
    200.0000,      2672.4
    210.0000,      2469.8
    220.0000,      2525.2
    230.0000,      2734.5
    240.0000,      2924.8
    250.0000,      2953.1
    260.0000,      2792.9
    270.0000,      2590.0
    280.0000,      2457.7
    290.0000,      2444.2
    300.0000,      2532.2
    310.0000,      2634.3
    320.0000,      2694.8
    330.0000,      2702.9
    340.0000,      2651.3
    350.0000,      2489.9
    360.0000,      2255.2
    370.0000,      2041.9
    380.0000,      1965.4
                   2003.3
LAYER 10
24,      52.3111
    140.0000,      1660.6
    150.0000,      2239.7
    160.0000,      2521.8
    170.0000,      2582.1
    180.0000,      2404.1
    190.0000,      2117.1
    200.0000,      1883.8
    210.0000,      1784.8
    220.0000,      1802.5
    230.0000,      1893.7
    240.0000,      1976.6
    250.0000,      1987.3
    260.0000,      1913.0
    270.0000,      1819.0
    280.0000,      1758.6
    290.0000,      1760.5
    300.0000,      1819.9
    310.0000,      1889.0
    320.0000,      1928.1
    330.0000,      1920.4
    340.0000,      1868.4
    350.0000,      1770.3
    360.0000,      1663.8
                   1543.9
LAYER 11
20,      57.8342
    160.0000,      1332.0
    170.0000,      1444.9
    180.0000,      1453.2
    190.0000,      1381.3
    200.0000,      1298.5
    210.0000,      1255.5
    220.0000,      1255.9
    230.0000,      1286.2
    240.0000,      1314.6
    250.0000,      1316.3
    260.0000,      1286.0
    270.0000,      1250.9
    280.0000,      1234.4
    290.0000,      1250.2
    300.0000,      1295.9
    310.0000,      1346.3
    320.0000,      1376.1
    330.0000,      1367.4
    340.0000,      1322.8
                   1257.8
LAYER 12
18,      63.4125
    170.0000,      862.85
    180.0000,      919.00
    190.0000,      914.33
    200.0000,      885.89
    210.0000,      866.70
    220.0000,      860.16
    230.0000,      862.70
    240.0000,      866.20
    250.0000,      863.93
    260.0000,      854.02
    270.0000,      847.67
    280.0000,      854.78
    290.0000,      880.17
    300.0000,      919.88
    310.0000,      963.09
    320.0000,      994.87
    330.0000,      988.42
                   940.12
LAYER 13
14,      69.0466
    190.0000,      622.34
    200.0000,      601.23
    210.0000,      590.71
    220.0000,      582.01
    230.0000,      571.43
    240.0000,      563.83
    250.0000,      560.25
    260.0000,      559.21
    270.0000,      565.52
    280.0000,      584.72
    290.0000,      616.48
    300.0000,      651.32
    310.0000,      691.78
                   738.39
LAYER 14
12,      74.7371
    200.0000,      400.58
    210.0000,      398.95
    220.0000,      392.12
    230.0000,      372.26
    240.0000,      359.21
    250.0000,      356.42
    260.0000,      358.83
    270.0000,      368.77
    280.0000,      394.10
    290.0000,      433.04
    300.0000,      457.64
                   489.71
LAYER 15
8,      80.4845
    220.0000,      269.91
    230.0000,      235.46
    240.0000,      219.68
    250.0000,      220.86
    260.0000,      224.20
    270.0000,      230.90
    280.0000,      258.71
                   316.35
LAYER 16
6,      86.2893
    230.0000,      137.17
    240.0000,      123.13
    250.0000,      134.10
    260.0000,      137.31
    270.0000,      132.78
                   155.61
LAYER 17
4, 
    240.0000,      56.297
    250.0000,      85.591
    260.0000,      88.542
                   63.268
CALCULATED APPARENT RESISTIVITY
     15.0000,      10.0000,      489.99
     25.0000,      10.0000,      555.51
     35.0000,      10.0000,      518.70
     45.0000,      10.0000,      505.99
     55.0000,      10.0000,      568.75
     65.0000,      10.0000,      561.90
     75.0000,      10.0000,      656.26
     85.0000,      10.0000,      561.47
     95.0000,      10.0000,      589.09
    105.0000,      10.0000,      558.61
    115.0000,      10.0000,      586.17
    125.0000,      10.0000,      595.65
    135.0000,      10.0000,      494.24
    145.0000,      10.0000,      423.98
    155.0000,      10.0000,      377.38
    165.0000,      10.0000,      390.80
    175.0000,      10.0000,      453.09
    185.0000,      10.0000,      542.93
    195.0000,      10.0000,      579.79
    205.0000,      10.0000,      578.85
    215.0000,      10.0000,      459.88
    225.0000,      10.0000,      592.50
    235.0000,      10.0000,      544.18
    245.0000,      10.0000,      650.94
    255.0000,      10.0000,      574.01
    265.0000,      10.0000,      651.35
    275.0000,      10.0000,      662.42
    285.0000,      10.0000,      699.98
    295.0000,      10.0000,      793.10
    305.0000,      10.0000,      703.26
    315.0000,      10.0000,      753.91
    325.0000,      10.0000,      746.82
    335.0000,      10.0000,      712.35
    345.0000,      10.0000,      686.35
    355.0000,      10.0000,      596.86
    365.0000,      10.0000,      685.87
    375.0000,      10.0000,      686.05
    385.0000,      10.0000,      761.24
    395.0000,      10.0000,      712.91
    405.0000,      10.0000,      796.39
    415.0000,      10.0000,      800.60
    425.0000,      10.0000,      766.43
    435.0000,      10.0000,      737.78
    445.0000,      10.0000,      663.15
    455.0000,      10.0000,      643.70
    465.0000,      10.0000,      540.12
    475.0000,      10.0000,      593.32
    485.0000,      10.0000,      363.71
     30.0000,      20.0000,      848.14
     40.0000,      20.0000,      781.54
     50.0000,      20.0000,      768.11
     60.0000,      20.0000,      851.08
     70.0000,      20.0000,      933.46
     80.0000,      20.0000,      909.36
     90.0000,      20.0000,      816.19
    100.0000,      20.0000,      765.96
    110.0000,      20.0000,      802.73
    120.0000,      20.0000,      869.80
    130.0000,      20.0000,      817.48
    140.0000,      20.0000,      663.03
    150.0000,      20.0000,      587.35
    160.0000,      20.0000,      580.03
    170.0000,      20.0000,      619.23
    180.0000,      20.0000,      730.04
    190.0000,      20.0000,      879.25
    200.0000,      20.0000,      848.07
    210.0000,      20.0000,      701.31
    220.0000,      20.0000,      720.00
    230.0000,      20.0000,      880.31
    240.0000,      20.0000,      942.13
    250.0000,      20.0000,      890.24
    260.0000,      20.0000,      860.80
    270.0000,      20.0000,      881.42
    280.0000,      20.0000,      966.96
    290.0000,      20.0000,      1070.0
    300.0000,      20.0000,      1038.4
    310.0000,      20.0000,      964.04
    320.0000,      20.0000,      1015.2
    330.0000,      20.0000,      1077.1
    340.0000,      20.0000,      1004.7
    350.0000,      20.0000,      904.54
    360.0000,      20.0000,      924.77
    370.0000,      20.0000,      1054.8
    380.0000,      20.0000,      1094.4
    390.0000,      20.0000,      1009.0
    400.0000,      20.0000,      996.33
    410.0000,      20.0000,      1062.2
    420.0000,      20.0000,      1067.9
    430.0000,      20.0000,      992.49
    440.0000,      20.0000,      913.91
    450.0000,      20.0000,      777.38
    460.0000,      20.0000,      744.07
    470.0000,      20.0000,      766.34
     45.0000,      30.0000,      988.46
     55.0000,      30.0000,      1017.2
     65.0000,      30.0000,      1145.8
     75.0000,      30.0000,      1157.4
     85.0000,      30.0000,      1085.1
     95.0000,      30.0000,      948.94
    105.0000,      30.0000,      988.08
    115.0000,      30.0000,      1091.2
    125.0000,      30.0000,      1150.7
    135.0000,      30.0000,      1037.4
    145.0000,      30.0000,      825.26
    155.0000,      30.0000,      705.67
    165.0000,      30.0000,      738.16
    175.0000,      30.0000,      944.30
    185.0000,      30.0000,      1123.8
    195.0000,      30.0000,      1161.5
    205.0000,      30.0000,      998.86
    215.0000,      30.0000,      946.20
    225.0000,      30.0000,      965.16
    235.0000,      30.0000,      1170.9
    245.0000,      30.0000,      1179.4
    255.0000,      30.0000,      1125.9
    265.0000,      30.0000,      1034.7
    275.0000,      30.0000,      1116.0
    285.0000,      30.0000,      1230.8
    295.0000,      30.0000,      1280.3
    305.0000,      30.0000,      1279.5
    315.0000,      30.0000,      1273.4
    325.0000,      30.0000,      1303.0
    335.0000,      30.0000,      1285.0
    345.0000,      30.0000,      1188.6
    355.0000,      30.0000,      1162.6
    365.0000,      30.0000,      1187.4
    375.0000,      30.0000,      1289.3
    385.0000,      30.0000,      1259.7
    395.0000,      30.0000,      1243.4
    405.0000,      30.0000,      1205.5
    415.0000,      30.0000,      1235.2
    425.0000,      30.0000,      1203.2
    435.0000,      30.0000,      1060.3
    445.0000,      30.0000,      977.25
    455.0000,      30.0000,      930.31
     60.0000,      40.0000,      1252.6
     70.0000,      40.0000,      1235.9
     80.0000,      40.0000,      1212.1
     90.0000,      40.0000,      1220.7
    100.0000,      40.0000,      1210.3
    110.0000,      40.0000,      1292.2
    120.0000,      40.0000,      1295.8
    130.0000,      40.0000,      1231.5
    140.0000,      40.0000,      1093.2
    150.0000,      40.0000,      894.90
    160.0000,      40.0000,      876.13
    170.0000,      40.0000,      991.84
    180.0000,      40.0000,      1203.6
    190.0000,      40.0000,      1331.9
    200.0000,      40.0000,      1308.2
    210.0000,      40.0000,      1275.5
    220.0000,      40.0000,      1197.8
    230.0000,      40.0000,      1205.0
    240.0000,      40.0000,      1214.2
    250.0000,      40.0000,      1236.2
    260.0000,      40.0000,      1268.3
    270.0000,      40.0000,      1250.3
    280.0000,      40.0000,      1310.0
    290.0000,      40.0000,      1349.7
    300.0000,      40.0000,      1452.6
    310.0000,      40.0000,      1538.7
    320.0000,      40.0000,      1474.8
    330.0000,      40.0000,      1431.4
    340.0000,      40.0000,      1354.1
    350.0000,      40.0000,      1318.9
    360.0000,      40.0000,      1304.8
    370.0000,      40.0000,      1292.3
    380.0000,      40.0000,      1309.3
    390.0000,      40.0000,      1352.3
    400.0000,      40.0000,      1376.2
    410.0000,      40.0000,      1323.3
    420.0000,      40.0000,      1226.7
    430.0000,      40.0000,      1198.9
    440.0000,      40.0000,      1151.2
     75.0000,      50.0000,      1319.1
     85.0000,      50.0000,      1358.4
     95.0000,      50.0000,      1435.4
    105.0000,      50.0000,      1479.6
    115.0000,      50.0000,      1420.0
    125.0000,      50.0000,      1269.7
    135.0000,      50.0000,      1171.0
    145.0000,      50.0000,      1106.1
    155.0000,      50.0000,      1034.1
    165.0000,      50.0000,      1078.1
    175.0000,      50.0000,      1196.7
    185.0000,      50.0000,      1314.1
    195.0000,      50.0000,      1373.3
    205.0000,      50.0000,      1502.2
    215.0000,      50.0000,      1477.6
    225.0000,      50.0000,      1362.6
    235.0000,      50.0000,      1251.8
    245.0000,      50.0000,      1267.6
    255.0000,      50.0000,      1256.8
    265.0000,      50.0000,      1322.1
    275.0000,      50.0000,      1409.6
    285.0000,      50.0000,      1475.5
    295.0000,      50.0000,      1488.3
    305.0000,      50.0000,      1575.6
    315.0000,      50.0000,      1595.5
    325.0000,      50.0000,      1547.1
    335.0000,      50.0000,      1438.5
    345.0000,      50.0000,      1372.6
    355.0000,      50.0000,      1314.0
    365.0000,      50.0000,      1295.1
    375.0000,      50.0000,      1290.3
    385.0000,      50.0000,      1327.4
    395.0000,      50.0000,      1343.2
    405.0000,      50.0000,      1308.4
    415.0000,      50.0000,      1321.2
    425.0000,      50.0000,      1327.4
     90.0000,      60.0000,      1547.4
    100.0000,      60.0000,      1590.5
    110.0000,      60.0000,      1438.8
    120.0000,      60.0000,      1331.3
    130.0000,      60.0000,      1255.4
    140.0000,      60.0000,      1184.2
    150.0000,      60.0000,      1148.3
    160.0000,      60.0000,      1132.0
    170.0000,      60.0000,      1242.2
    180.0000,      60.0000,      1312.9
    190.0000,      60.0000,      1335.7
    200.0000,      60.0000,      1432.0
    210.0000,      60.0000,      1493.2
    220.0000,      60.0000,      1544.4
    230.0000,      60.0000,      1415.5
    240.0000,      60.0000,      1313.1
    250.0000,      60.0000,      1311.3
    260.0000,      60.0000,      1314.1
    270.0000,      60.0000,      1415.7
    280.0000,      60.0000,      1444.1
    290.0000,      60.0000,      1542.6
    300.0000,      60.0000,      1594.7
    310.0000,      60.0000,      1600.1
    320.0000,      60.0000,      1564.2
    330.0000,      60.0000,      1414.8
    340.0000,      60.0000,      1381.0
    350.0000,      60.0000,      1320.4
    360.0000,      60.0000,      1283.2
    370.0000,      60.0000,      1222.1
    380.0000,      60.0000,      1220.5
    390.0000,      60.0000,      1251.5
    400.0000,      60.0000,      1285.0
    410.0000,      60.0000,      1318.0
    105.0000,      70.0000,      1496.1
    115.0000,      70.0000,      1383.4
    125.0000,      70.0000,      1277.9
    135.0000,      70.0000,      1223.5
    145.0000,      70.0000,      1200.9
    155.0000,      70.0000,      1223.2
    165.0000,      70.0000,      1247.4
    175.0000,      70.0000,      1275.4
    185.0000,      70.0000,      1278.8
    195.0000,      70.0000,      1325.1
    205.0000,      70.0000,      1403.5
    215.0000,      70.0000,      1479.6
    225.0000,      70.0000,      1463.4
    235.0000,      70.0000,      1413.3
    245.0000,      70.0000,      1359.9
    255.0000,      70.0000,      1421.3
    265.0000,      70.0000,      1445.2
    275.0000,      70.0000,      1422.9
    285.0000,      70.0000,      1409.4
    295.0000,      70.0000,      1512.3
    305.0000,      70.0000,      1574.7
    315.0000,      70.0000,      1537.9
    325.0000,      70.0000,      1391.5
    335.0000,      70.0000,      1295.4
    345.0000,      70.0000,      1271.1
    355.0000,      70.0000,      1265.7
    365.0000,      70.0000,      1185.3
    375.0000,      70.0000,      1112.8
    385.0000,      70.0000,      1147.7
    395.0000,      70.0000,      1230.3
    120.0000,      80.0000,      1297.5
    130.0000,      80.0000,      1210.1
    140.0000,      80.0000,      1193.8
    150.0000,      80.0000,      1265.4
    160.0000,      80.0000,      1310.9
    170.0000,      80.0000,      1243.4
    180.0000,      80.0000,      1148.3
    190.0000,      80.0000,      1196.9
    200.0000,      80.0000,      1295.1
    210.0000,      80.0000,      1386.0
    220.0000,      80.0000,      1404.8
    230.0000,      80.0000,      1389.2
    240.0000,      80.0000,      1384.9
    250.0000,      80.0000,      1419.7
    260.0000,      80.0000,      1505.9
    270.0000,      80.0000,      1452.5
    280.0000,      80.0000,      1427.3
    290.0000,      80.0000,      1386.1
    300.0000,      80.0000,      1379.2
    310.0000,      80.0000,      1376.7
    320.0000,      80.0000,      1357.1
    330.0000,      80.0000,      1313.4
    340.0000,      80.0000,      1193.2
    350.0000,      80.0000,      1164.8
    360.0000,      80.0000,      1091.7
    370.0000,      80.0000,      1116.5
    380.0000,      80.0000,      1122.9
    135.0000,      90.0000,      1191.4
    145.0000,      90.0000,      1226.3
    155.0000,      90.0000,      1273.2
    165.0000,      90.0000,      1230.1
    175.0000,      90.0000,      1115.9
    185.0000,      90.0000,      1095.0
    195.0000,      90.0000,      1130.9
    205.0000,      90.0000,      1222.9
    215.0000,      90.0000,      1309.6
    225.0000,      90.0000,      1372.7
    235.0000,      90.0000,      1370.4
    245.0000,      90.0000,      1344.8
    255.0000,      90.0000,      1382.7
    265.0000,      90.0000,      1459.9
    275.0000,      90.0000,      1434.3
    285.0000,      90.0000,      1379.4
    295.0000,      90.0000,      1288.8
    305.0000,      90.0000,      1227.7
    315.0000,      90.0000,      1178.2
    325.0000,      90.0000,      1189.8
    335.0000,      90.0000,      1192.1
    345.0000,      90.0000,      1099.2
    355.0000,      90.0000,      1054.6
    365.0000,      90.0000,      1068.5
    150.0000,     100.0000,      1178.8
    160.0000,     100.0000,      1170.3
    170.0000,     100.0000,      1092.0
    180.0000,     100.0000,      1049.6
    190.0000,     100.0000,      1040.4
    200.0000,     100.0000,      1087.7
    210.0000,     100.0000,      1156.6
    220.0000,     100.0000,      1233.8
    230.0000,     100.0000,      1310.7
    240.0000,     100.0000,      1317.0
    250.0000,     100.0000,      1314.1
    260.0000,     100.0000,      1272.6
    270.0000,     100.0000,      1308.1
    280.0000,     100.0000,      1322.2
    290.0000,     100.0000,      1282.8
    300.0000,     100.0000,      1191.2
    310.0000,     100.0000,      1109.1
    320.0000,     100.0000,      1056.3
    330.0000,     100.0000,      1017.7
    340.0000,     100.0000,      1058.3
    350.0000,     100.0000,      1057.4
    165.0000,     110.0000,      1039.5
    175.0000,     110.0000,      1013.7
    185.0000,     110.0000,      977.90
    195.0000,     110.0000,      1022.3
    205.0000,     110.0000,      1045.6
    215.0000,     110.0000,      1084.6
    225.0000,     110.0000,      1136.7
    235.0000,     110.0000,      1207.5
    245.0000,     110.0000,      1253.8
    255.0000,     110.0000,      1183.9
    265.0000,     110.0000,      1136.5
    275.0000,     110.0000,      1151.6
    285.0000,     110.0000,      1160.6
    295.0000,     110.0000,      1159.8
    305.0000,     110.0000,      1080.2
    315.0000,     110.0000,      1011.0
    325.0000,     110.0000,      992.38
    335.0000,     110.0000,      991.95
    180.0000,     120.0000,      967.37
    190.0000,     120.0000,      955.72
    200.0000,     120.0000,      941.82
    210.0000,     120.0000,      967.24
    220.0000,     120.0000,      1011.9
    230.0000,     120.0000,      1050.9
    240.0000,     120.0000,      1089.5
    250.0000,     120.0000,      1071.5
    260.0000,     120.0000,      1045.8
    270.0000,     120.0000,      1020.8
    280.0000,     120.0000,      1031.1
    290.0000,     120.0000,      1001.8
    300.0000,     120.0000,      970.69
    310.0000,     120.0000,      991.62
    320.0000,     120.0000,      1006.1
    195.0000,     130.0000,      872.48
    205.0000,     130.0000,      866.70
    215.0000,     130.0000,      873.70
    225.0000,     130.0000,      908.66
    235.0000,     130.0000,      946.91
    245.0000,     130.0000,      942.12
    255.0000,     130.0000,      932.10
    265.0000,     130.0000,      908.22
    275.0000,     130.0000,      903.65
    285.0000,     130.0000,      891.54
    295.0000,     130.0000,      886.41
    305.0000,     130.0000,      897.51
    210.0000,     140.0000,      764.23
    220.0000,     140.0000,      770.00
    230.0000,     140.0000,      797.83
    240.0000,     140.0000,      826.77
    250.0000,     140.0000,      837.73
    260.0000,     140.0000,      819.03
    270.0000,     140.0000,      775.13
    280.0000,     140.0000,      780.46
    290.0000,     140.0000,      824.90
    225.0000,     150.0000,      686.16
    235.0000,     150.0000,      698.71
    245.0000,     150.0000,      715.55
    255.0000,     150.0000,      728.53
    265.0000,     150.0000,      739.10
    275.0000,     150.0000,      718.40
    240.0000,     160.0000,      602.20
    250.0000,     160.0000,      643.78
    260.0000,     160.0000,      674.23
   4.00
ITERATION 5
MODEL RESISTIVITY
LAYER 1
48,       5.0000
     20.0000,      344.69
     30.0000,      421.45
     40.0000,      366.88
     50.0000,      331.02
     60.0000,      393.16
     70.0000,      421.19
     80.0000,      503.45
     90.0000,      390.82
    100.0000,      403.66
    110.0000,      439.13
    120.0000,      533.71
    130.0000,      547.89
    140.0000,      396.09
    150.0000,      284.79
    160.0000,      250.55
    170.0000,      276.82
    180.0000,      343.35
    190.0000,      470.64
    200.0000,      503.35
    210.0000,      429.55
    220.0000,      306.14
    230.0000,      458.60
    240.0000,      442.21
    250.0000,      480.25
    260.0000,      396.41
    270.0000,      483.48
    280.0000,      511.70
    290.0000,      526.21
    300.0000,      603.54
    310.0000,      544.13
    320.0000,      656.73
    330.0000,      674.27
    340.0000,      587.25
    350.0000,      486.06
    360.0000,      391.28
    370.0000,      501.37
    380.0000,      535.69
    390.0000,      569.30
    400.0000,      513.87
    410.0000,      624.34
    420.0000,      705.34
    430.0000,      698.18
    440.0000,      646.76
    450.0000,      517.20
    460.0000,      453.38
    470.0000,      446.66
    480.0000,      631.32
                   428.43
LAYER 2
48,      10.0500
     20.0000,      517.28
     30.0000,      560.46
     40.0000,      532.22
     50.0000,      467.66
     60.0000,      488.67
     70.0000,      594.08
     80.0000,      667.91
     90.0000,      607.88
    100.0000,      529.79
    110.0000,      432.81
    120.0000,      506.20
    130.0000,      597.73
    140.0000,      465.85
    150.0000,      337.44
    160.0000,      290.89
    170.0000,      307.02
    180.0000,      389.93
    190.0000,      497.34
    200.0000,      648.45
    210.0000,      554.62
    220.0000,      367.13
    230.0000,      489.86
    240.0000,      542.96
    250.0000,      637.63
    260.0000,      601.73
    270.0000,      586.41
    280.0000,      598.28
    290.0000,      708.85
    300.0000,      791.43
    310.0000,      666.03
    320.0000,      679.53
    330.0000,      751.18
    340.0000,      718.64
    350.0000,      643.33
    360.0000,      547.18
    370.0000,      594.98
    380.0000,      647.44
    390.0000,      769.67
    400.0000,      716.44
    410.0000,      774.73
    420.0000,      802.40
    430.0000,      775.73
    440.0000,      711.08
    450.0000,      594.84
    460.0000,      581.66
    470.0000,      748.39
    480.0000,      738.40
                   169.33
LAYER 3
46,      15.1505
     30.0000,      1046.9
     40.0000,      1161.4
     50.0000,      1069.8
     60.0000,      1068.0
     70.0000,      1246.5
     80.0000,      1287.8
     90.0000,      1145.2
    100.0000,      899.36
    110.0000,      671.41
    120.0000,      889.77
    130.0000,      1153.5
    140.0000,      704.51
    150.0000,      419.90
    160.0000,      336.11
    170.0000,      390.85
    180.0000,      598.93
    190.0000,      866.00
    200.0000,      1249.8
    210.0000,      1107.2
    220.0000,      663.43
    230.0000,      658.35
    240.0000,      745.96
    250.0000,      939.21
    260.0000,      1063.9
    270.0000,      1107.9
    280.0000,      1191.7
    290.0000,      1423.6
    300.0000,      1360.7
    310.0000,      949.97
    320.0000,      779.62
    330.0000,      861.63
    340.0000,      1006.8
    350.0000,      1115.0
    360.0000,      1100.9
    370.0000,      1115.9
    380.0000,      1206.0
    390.0000,      1517.2
    400.0000,      1479.8
    410.0000,      1317.7
    420.0000,      1083.1
    430.0000,      885.54
    440.0000,      770.04
    450.0000,      794.87
    460.0000,      1119.8
    470.0000,      1180.7
                   384.02
LAYER 4
44,      20.3020
     40.0000,      2323.5
     50.0000,      2255.3
     60.0000,      2332.4
     70.0000,      2737.2
     80.0000,      2755.4
     90.0000,      2301.3
    100.0000,      1668.7
    110.0000,      1182.6
    120.0000,      1782.0
    130.0000,      2676.8
    140.0000,      1435.2
    150.0000,      718.15
    160.0000,      538.31
    170.0000,      685.09
    180.0000,      1178.7
    190.0000,      1723.6
    200.0000,      2367.3
    210.0000,      2191.2
    220.0000,      1288.8
    230.0000,      1063.7
    240.0000,      1126.1
    250.0000,      1431.8
    260.0000,      1809.9
    270.0000,      2066.5
    280.0000,      2346.4
    290.0000,      2800.8
    300.0000,      2360.5
    310.0000,      1376.6
    320.0000,      971.38
    330.0000,      1070.5
    340.0000,      1504.0
    350.0000,      2047.9
    360.0000,      2238.8
    370.0000,      2075.5
    380.0000,      2075.8
    390.0000,      2840.0
    400.0000,      3120.0
    410.0000,      2605.9
    420.0000,      1889.6
    430.0000,      1471.4
    440.0000,      1462.9
    450.0000,      1996.9
    460.0000,      2079.1
                   748.40
LAYER 5
42,      25.5050
     50.0000,      4417.3
     60.0000,      5682.0
     70.0000,      7193.7
     80.0000,      8003.4
     90.0000,      6395.4
    100.0000,      4037.4
    110.0000,      2766.6
    120.0000,      3810.6
    130.0000,      6633.7
    140.0000,      6181.1
    150.0000,      4468.0
    160.0000,      3675.1
    170.0000,      3972.6
    180.0000,      4714.5
    190.0000,      4622.9
    200.0000,      4400.6
    210.0000,      4328.7
    220.0000,      3714.6
    230.0000,      3415.4
    240.0000,      3526.7
    250.0000,      3909.3
    260.0000,      4264.1
    270.0000,      4463.2
    280.0000,      4858.3
    290.0000,      5439.7
    300.0000,      4791.4
    310.0000,      3331.4
    320.0000,      2592.2
    330.0000,      2845.8
    340.0000,      4067.7
    350.0000,      5511.8
    360.0000,      5508.0
    370.0000,      4208.6
    380.0000,      3664.9
    390.0000,      5160.4
    400.0000,      7955.3
    410.0000,       10190
    420.0000,       12101
    430.0000,       15209
    440.0000,       15648
    450.0000,      8589.4
                   1062.5
LAYER 6
38,      30.7601
     70.0000,      5416.7
     80.0000,      7053.6
     90.0000,      6259.7
    100.0000,      4393.2
    110.0000,      3378.2
    120.0000,      4313.0
    130.0000,      7614.3
    140.0000,       10556
    150.0000,       11101
    160.0000,       10452
    170.0000,      9896.5
    180.0000,      8639.2
    190.0000,      6336.6
    200.0000,      4857.4
    210.0000,      4704.2
    220.0000,      4940.2
    230.0000,      5313.7
    240.0000,      5661.8
    250.0000,      5783.2
    260.0000,      5539.0
    270.0000,      5246.0
    280.0000,      5295.7
    290.0000,      5631.3
    300.0000,      5507.1
    310.0000,      4820.6
    320.0000,      4401.0
    330.0000,      4784.0
    340.0000,      5948.7
    350.0000,      6761.2
    360.0000,      6002.4
    370.0000,      4454.1
    380.0000,      3795.3
    390.0000,      4791.3
    400.0000,      7296.7
    410.0000,      9971.3
    420.0000,       10847
    430.0000,      7935.8
                   2808.5
LAYER 7
36,      36.0677
     80.0000,      4099.6
     90.0000,      4127.9
    100.0000,      3478.4
    110.0000,      3026.9
    120.0000,      3609.5
    130.0000,      5717.5
    140.0000,      8832.7
    150.0000,       11337
    160.0000,       11955
    170.0000,       10831
    180.0000,      8359.9
    190.0000,      5691.5
    200.0000,      4207.7
    210.0000,      3983.3
    220.0000,      4378.9
    230.0000,      4994.9
    240.0000,      5428.3
    250.0000,      5419.8
    260.0000,      4991.1
    270.0000,      4569.5
    280.0000,      4436.1
    290.0000,      4586.8
    300.0000,      4760.0
    310.0000,      4751.3
    320.0000,      4753.2
    330.0000,      5020.2
    340.0000,      5471.7
    350.0000,      5434.3
    360.0000,      4607.8
    370.0000,      3579.0
    380.0000,      3091.4
    390.0000,      3402.0
    400.0000,      4273.5
    410.0000,      4825.9
    420.0000,      4413.4
                   2250.4
LAYER 8
32,      41.4284
    100.0000,      2677.2
    110.0000,      2402.5
    120.0000,      2638.1
    130.0000,      3596.7
    140.0000,      5119.8
    150.0000,      6684.4
    160.0000,      7385.8
    170.0000,      6890.5
    180.0000,      5511.4
    190.0000,      4044.5
    200.0000,      3177.7
    210.0000,      2998.8
    220.0000,      3237.0
    230.0000,      3652.9
    240.0000,      3954.9
    250.0000,      3961.1
    260.0000,      3694.8
    270.0000,      3420.3
    280.0000,      3303.8
    290.0000,      3377.9
    300.0000,      3567.1
    310.0000,      3729.3
    320.0000,      3837.5
    330.0000,      3928.9
    340.0000,      3954.0
    350.0000,      3688.0
    360.0000,      3138.5
    370.0000,      2568.3
    380.0000,      2248.3
    390.0000,      2198.4
    400.0000,      2277.3
                   1890.2
LAYER 9
28,      46.8426
    120.0000,      1815.2
    130.0000,      2185.0
    140.0000,      2695.9
    150.0000,      3355.4
    160.0000,      3725.8
    170.0000,      3648.2
    180.0000,      3184.1
    190.0000,      2612.9
    200.0000,      2227.4
    210.0000,      2126.2
    220.0000,      2231.2
    230.0000,      2436.1
    240.0000,      2595.1
    250.0000,      2616.6
    260.0000,      2504.8
    270.0000,      2379.6
    280.0000,      2324.7
    290.0000,      2371.9
    300.0000,      2500.1
    310.0000,      2627.7
    320.0000,      2700.5
    330.0000,      2700.8
    340.0000,      2613.9
    350.0000,      2391.5
    360.0000,      2079.2
    370.0000,      1759.7
    380.0000,      1574.3
                   1378.5
LAYER 10
24,      52.3111
    140.0000,      1388.4
    150.0000,      1723.1
    160.0000,      1887.8
    170.0000,      1934.4
    180.0000,      1833.5
    190.0000,      1654.5
    200.0000,      1510.0
    210.0000,      1463.7
    220.0000,      1503.0
    230.0000,      1589.1
    240.0000,      1661.1
    250.0000,      1680.0
    260.0000,      1644.6
    270.0000,      1602.3
    280.0000,      1590.5
    290.0000,      1627.5
    300.0000,      1705.7
    310.0000,      1781.6
    320.0000,      1816.2
    330.0000,      1789.2
    340.0000,      1698.4
    350.0000,      1547.9
    360.0000,      1390.0
                   1158.2
LAYER 11
20,      57.8342
    160.0000,      999.44
    170.0000,      1081.9
    180.0000,      1100.7
    190.0000,      1063.2
    200.0000,      1016.5
    210.0000,      997.12
    220.0000,      1008.4
    230.0000,      1038.8
    240.0000,      1066.6
    250.0000,      1077.7
    260.0000,      1071.0
    270.0000,      1064.8
    280.0000,      1074.1
    290.0000,      1106.5
    300.0000,      1157.1
    310.0000,      1203.3
    320.0000,      1221.2
    330.0000,      1192.6
    340.0000,      1112.9
                   995.49
LAYER 12
18,      63.4125
    170.0000,      646.75
    180.0000,      702.56
    190.0000,      706.10
    200.0000,      690.65
    210.0000,      680.48
    220.0000,      679.51
    230.0000,      684.71
    240.0000,      690.99
    250.0000,      695.13
    260.0000,      697.10
    270.0000,      704.06
    280.0000,      721.88
    290.0000,      751.98
    300.0000,      788.87
    310.0000,      822.51
    320.0000,      839.55
    330.0000,      819.99
                   748.99
LAYER 13
14,      69.0466
    190.0000,      490.46
    200.0000,      477.03
    210.0000,      468.72
    220.0000,      462.52
    230.0000,      455.24
    240.0000,      450.63
    250.0000,      450.06
    260.0000,      453.34
    270.0000,      463.73
    280.0000,      484.61
    290.0000,      514.08
    300.0000,      542.78
    310.0000,      571.25
                   597.57
LAYER 14
12,      74.7371
    200.0000,      332.13
    210.0000,      327.26
    220.0000,      320.89
    230.0000,      304.82
    240.0000,      294.03
    250.0000,      291.12
    260.0000,      293.38
    270.0000,      302.81
    280.0000,      324.95
    290.0000,      357.26
    300.0000,      376.48
                   398.33
LAYER 15
8,      80.4845
    220.0000,      233.49
    230.0000,      204.21
    240.0000,      189.69
    250.0000,      187.51
    260.0000,      188.16
    270.0000,      193.13
    280.0000,      215.73
                   261.79
LAYER 16
6,      86.2893
    230.0000,      131.61
    240.0000,      117.61
    250.0000,      121.41
    260.0000,      120.39
    270.0000,      115.53
                   134.11
LAYER 17
4, 
    240.0000,      65.507
    250.0000,      84.153
    260.0000,      81.753
                   58.956
CALCULATED APPARENT RESISTIVITY
     15.0000,      10.0000,      493.30
     25.0000,      10.0000,      558.56
     35.0000,      10.0000,      518.88
     45.0000,      10.0000,      504.90
     55.0000,      10.0000,      570.43
     65.0000,      10.0000,      560.85
     75.0000,      10.0000,      660.04
     85.0000,      10.0000,      560.87
     95.0000,      10.0000,      588.79
    105.0000,      10.0000,      555.70
    115.0000,      10.0000,      582.87
    125.0000,      10.0000,      588.75
    135.0000,      10.0000,      493.41
    145.0000,      10.0000,      409.04
    155.0000,      10.0000,      366.14
    165.0000,      10.0000,      389.15
    175.0000,      10.0000,      447.47
    185.0000,      10.0000,      544.23
    195.0000,      10.0000,      575.91
    205.0000,      10.0000,      581.57
    215.0000,      10.0000,      448.16
    225.0000,      10.0000,      588.07
    235.0000,      10.0000,      537.29
    245.0000,      10.0000,      646.43
    255.0000,      10.0000,      568.31
    265.0000,      10.0000,      647.76
    275.0000,      10.0000,      658.21
    285.0000,      10.0000,      693.55
    295.0000,      10.0000,      792.78
    305.0000,      10.0000,      702.41
    315.0000,      10.0000,      753.56
    325.0000,      10.0000,      746.04
    335.0000,      10.0000,      711.50
    345.0000,      10.0000,      687.81
    355.0000,      10.0000,      589.29
    365.0000,      10.0000,      686.35
    375.0000,      10.0000,      681.89
    385.0000,      10.0000,      763.22
    395.0000,      10.0000,      714.50
    405.0000,      10.0000,      801.90
    415.0000,      10.0000,      806.36
    425.0000,      10.0000,      768.91
    435.0000,      10.0000,      735.39
    445.0000,      10.0000,      655.35
    455.0000,      10.0000,      635.10
    465.0000,      10.0000,      531.26
    475.0000,      10.0000,      596.39
    485.0000,      10.0000,      364.59
     30.0000,      20.0000,      849.31
     40.0000,      20.0000,      780.93
     50.0000,      20.0000,      768.25
     60.0000,      20.0000,      851.94
     70.0000,      20.0000,      936.15
     80.0000,      20.0000,      913.96
     90.0000,      20.0000,      820.49
    100.0000,      20.0000,      768.66
    110.0000,      20.0000,      802.49
    120.0000,      20.0000,      875.80
    130.0000,      20.0000,      832.17
    140.0000,      20.0000,      668.54
    150.0000,      20.0000,      582.20
    160.0000,      20.0000,      584.34
    170.0000,      20.0000,      627.89
    180.0000,      20.0000,      732.81
    190.0000,      20.0000,      883.37
    200.0000,      20.0000,      855.72
    210.0000,      20.0000,      699.90
    220.0000,      20.0000,      711.56
    230.0000,      20.0000,      877.93
    240.0000,      20.0000,      944.42
    250.0000,      20.0000,      890.46
    260.0000,      20.0000,      861.99
    270.0000,      20.0000,      880.73
    280.0000,      20.0000,      961.92
    290.0000,      20.0000,      1067.9
    300.0000,      20.0000,      1041.0
    310.0000,      20.0000,      962.54
    320.0000,      20.0000,      1007.5
    330.0000,      20.0000,      1072.7
    340.0000,      20.0000,      1003.1
    350.0000,      20.0000,      899.36
    360.0000,      20.0000,      920.08
    370.0000,      20.0000,      1056.7
    380.0000,      20.0000,      1100.3
    390.0000,      20.0000,      1016.0
    400.0000,      20.0000,      1005.3
    410.0000,      20.0000,      1069.9
    420.0000,      20.0000,      1074.9
    430.0000,      20.0000,      998.95
    440.0000,      20.0000,      921.76
    450.0000,      20.0000,      778.58
    460.0000,      20.0000,      742.94
    470.0000,      20.0000,      777.94
     45.0000,      30.0000,      984.13
     55.0000,      30.0000,      1012.6
     65.0000,      30.0000,      1146.9
     75.0000,      30.0000,      1160.4
     85.0000,      30.0000,      1089.7
     95.0000,      30.0000,      947.60
    105.0000,      30.0000,      990.69
    115.0000,      30.0000,      1099.6
    125.0000,      30.0000,      1167.1
    135.0000,      30.0000,      1048.6
    145.0000,      30.0000,      827.73
    155.0000,      30.0000,      704.24
    165.0000,      30.0000,      740.23
    175.0000,      30.0000,      957.00
    185.0000,      30.0000,      1136.1
    195.0000,      30.0000,      1174.2
    205.0000,      30.0000,      998.89
    215.0000,      30.0000,      946.38
    225.0000,      30.0000,      959.29
    235.0000,      30.0000,      1171.7
    245.0000,      30.0000,      1181.9
    255.0000,      30.0000,      1131.1
    265.0000,      30.0000,      1035.1
    275.0000,      30.0000,      1114.1
    285.0000,      30.0000,      1229.0
    295.0000,      30.0000,      1279.4
    305.0000,      30.0000,      1278.5
    315.0000,      30.0000,      1270.6
    325.0000,      30.0000,      1297.7
    335.0000,      30.0000,      1281.9
    345.0000,      30.0000,      1186.1
    355.0000,      30.0000,      1165.0
    365.0000,      30.0000,      1189.9
    375.0000,      30.0000,      1299.6
    385.0000,      30.0000,      1268.9
    395.0000,      30.0000,      1253.9
    405.0000,      30.0000,      1213.0
    415.0000,      30.0000,      1245.6
    425.0000,      30.0000,      1214.4
    435.0000,      30.0000,      1067.2
    445.0000,      30.0000,      981.17
    455.0000,      30.0000,      935.78
     60.0000,      40.0000,      1247.0
     70.0000,      40.0000,      1232.7
     80.0000,      40.0000,      1207.5
     90.0000,      40.0000,      1220.1
    100.0000,      40.0000,      1211.4
    110.0000,      40.0000,      1296.1
    120.0000,      40.0000,      1304.0
    130.0000,      40.0000,      1233.8
    140.0000,      40.0000,      1095.2
    150.0000,      40.0000,      897.76
    160.0000,      40.0000,      874.77
    170.0000,      40.0000,      996.10
    180.0000,      40.0000,      1212.4
    190.0000,      40.0000,      1344.3
    200.0000,      40.0000,      1316.9
    210.0000,      40.0000,      1276.2
    220.0000,      40.0000,      1195.7
    230.0000,      40.0000,      1202.4
    240.0000,      40.0000,      1213.4
    250.0000,      40.0000,      1236.8
    260.0000,      40.0000,      1268.7
    270.0000,      40.0000,      1249.6
    280.0000,      40.0000,      1307.8
    290.0000,      40.0000,      1345.8
    300.0000,      40.0000,      1448.8
    310.0000,      40.0000,      1534.5
    320.0000,      40.0000,      1470.9
    330.0000,      40.0000,      1432.4
    340.0000,      40.0000,      1355.4
    350.0000,      40.0000,      1323.7
    360.0000,      40.0000,      1311.6
    370.0000,      40.0000,      1301.9
    380.0000,      40.0000,      1319.6
    390.0000,      40.0000,      1360.1
    400.0000,      40.0000,      1387.1
    410.0000,      40.0000,      1335.5
    420.0000,      40.0000,      1227.6
    430.0000,      40.0000,      1193.7
    440.0000,      40.0000,      1145.1
     75.0000,      50.0000,      1308.8
     85.0000,      50.0000,      1350.8
     95.0000,      50.0000,      1430.4
    105.0000,      50.0000,      1476.8
    115.0000,      50.0000,      1418.0
    125.0000,      50.0000,      1261.8
    135.0000,      50.0000,      1162.7
    145.0000,      50.0000,      1106.9
    155.0000,      50.0000,      1036.6
    165.0000,      50.0000,      1076.9
    175.0000,      50.0000,      1197.9
    185.0000,      50.0000,      1321.7
    195.0000,      50.0000,      1375.0
    205.0000,      50.0000,      1505.3
    215.0000,      50.0000,      1478.6
    225.0000,      50.0000,      1359.6
    235.0000,      50.0000,      1243.7
    245.0000,      50.0000,      1266.7
    255.0000,      50.0000,      1255.6
    265.0000,      50.0000,      1317.8
    275.0000,      50.0000,      1402.8
    285.0000,      50.0000,      1472.7
    295.0000,      50.0000,      1480.9
    305.0000,      50.0000,      1569.0
    315.0000,      50.0000,      1593.3
    325.0000,      50.0000,      1548.9
    335.0000,      50.0000,      1439.1
    345.0000,      50.0000,      1378.0
    355.0000,      50.0000,      1321.4
    365.0000,      50.0000,      1302.7
    375.0000,      50.0000,      1297.2
    385.0000,      50.0000,      1339.7
    395.0000,      50.0000,      1352.5
    405.0000,      50.0000,      1305.0
    415.0000,      50.0000,      1313.1
    425.0000,      50.0000,      1316.5
     90.0000,      60.0000,      1529.4
    100.0000,      60.0000,      1576.1
    110.0000,      60.0000,      1428.7
    120.0000,      60.0000,      1317.6
    130.0000,      60.0000,      1242.2
    140.0000,      60.0000,      1176.6
    150.0000,      60.0000,      1144.2
    160.0000,      60.0000,      1129.1
    170.0000,      60.0000,      1237.3
    180.0000,      60.0000,      1315.4
    190.0000,      60.0000,      1336.7
    200.0000,      60.0000,      1428.9
    210.0000,      60.0000,      1487.6
    220.0000,      60.0000,      1537.5
    230.0000,      60.0000,      1410.7
    240.0000,      60.0000,      1305.5
    250.0000,      60.0000,      1306.2
    260.0000,      60.0000,      1307.7
    270.0000,      60.0000,      1408.6
    280.0000,      60.0000,      1434.1
    290.0000,      60.0000,      1533.8
    300.0000,      60.0000,      1589.7
    310.0000,      60.0000,      1596.7
    320.0000,      60.0000,      1565.4
    330.0000,      60.0000,      1413.6
    340.0000,      60.0000,      1381.8
    350.0000,      60.0000,      1320.5
    360.0000,      60.0000,      1288.6
    370.0000,      60.0000,      1231.4
    380.0000,      60.0000,      1228.8
    390.0000,      60.0000,      1248.9
    400.0000,      60.0000,      1273.6
    410.0000,      60.0000,      1302.6
    105.0000,      70.0000,      1476.0
    115.0000,      70.0000,      1366.2
    125.0000,      70.0000,      1261.4
    135.0000,      70.0000,      1209.9
    145.0000,      70.0000,      1188.1
    155.0000,      70.0000,      1214.0
    165.0000,      70.0000,      1239.4
    175.0000,      70.0000,      1268.9
    185.0000,      70.0000,      1274.9
    195.0000,      70.0000,      1322.0
    205.0000,      70.0000,      1395.7
    215.0000,      70.0000,      1468.9
    225.0000,      70.0000,      1450.0
    235.0000,      70.0000,      1403.4
    245.0000,      70.0000,      1349.6
    255.0000,      70.0000,      1412.0
    265.0000,      70.0000,      1433.8
    275.0000,      70.0000,      1413.8
    285.0000,      70.0000,      1400.4
    295.0000,      70.0000,      1505.0
    305.0000,      70.0000,      1568.6
    315.0000,      70.0000,      1536.8
    325.0000,      70.0000,      1387.6
    335.0000,      70.0000,      1290.0
    345.0000,      70.0000,      1265.7
    355.0000,      70.0000,      1266.6
    365.0000,      70.0000,      1189.0
    375.0000,      70.0000,      1109.1
    385.0000,      70.0000,      1137.8
    395.0000,      70.0000,      1215.8
    120.0000,      80.0000,      1274.9
    130.0000,      80.0000,      1191.7
    140.0000,      80.0000,      1176.3
    150.0000,      80.0000,      1249.9
    160.0000,      80.0000,      1297.0
    170.0000,      80.0000,      1234.3
    180.0000,      80.0000,      1134.9
    190.0000,      80.0000,      1186.5
    200.0000,      80.0000,      1287.9
    210.0000,      80.0000,      1376.4
    220.0000,      80.0000,      1391.8
    230.0000,      80.0000,      1371.6
    240.0000,      80.0000,      1368.7
    250.0000,      80.0000,      1401.4
    260.0000,      80.0000,      1494.9
    270.0000,      80.0000,      1442.3
    280.0000,      80.0000,      1417.9
    290.0000,      80.0000,      1378.1
    300.0000,      80.0000,      1371.8
    310.0000,      80.0000,      1369.1
    320.0000,      80.0000,      1345.5
    330.0000,      80.0000,      1305.7
    340.0000,      80.0000,      1185.7
    350.0000,      80.0000,      1160.0
    360.0000,      80.0000,      1079.8
    370.0000,      80.0000,      1103.3
    380.0000,      80.0000,      1107.5
    135.0000,      90.0000,      1169.7
    145.0000,      90.0000,      1205.5
    155.0000,      90.0000,      1254.1
    165.0000,      90.0000,      1215.3
    175.0000,      90.0000,      1100.2
    185.0000,      90.0000,      1078.1
    195.0000,      90.0000,      1117.3
    205.0000,      90.0000,      1211.2
    215.0000,      90.0000,      1295.9
    225.0000,      90.0000,      1358.1
    235.0000,      90.0000,      1350.8
    245.0000,      90.0000,      1324.0
    255.0000,      90.0000,      1362.5
    265.0000,      90.0000,      1446.7
    275.0000,      90.0000,      1425.2
    285.0000,      90.0000,      1369.0
    295.0000,      90.0000,      1276.8
    305.0000,      90.0000,      1215.7
    315.0000,      90.0000,      1163.3
    325.0000,      90.0000,      1176.9
    335.0000,      90.0000,      1179.9
    345.0000,      90.0000,      1082.7
    355.0000,      90.0000,      1034.3
    365.0000,      90.0000,      1048.2
    150.0000,     100.0000,      1153.8
    160.0000,     100.0000,      1149.4
    170.0000,     100.0000,      1072.8
    180.0000,     100.0000,      1032.6
    190.0000,     100.0000,      1021.6
    200.0000,     100.0000,      1070.3
    210.0000,     100.0000,      1141.3
    220.0000,     100.0000,      1216.6
    230.0000,     100.0000,      1293.9
    240.0000,     100.0000,      1297.3
    250.0000,     100.0000,      1295.5
    260.0000,     100.0000,      1252.6
    270.0000,     100.0000,      1290.8
    280.0000,     100.0000,      1306.5
    290.0000,     100.0000,      1267.5
    300.0000,     100.0000,      1174.2
    310.0000,     100.0000,      1092.1
    320.0000,     100.0000,      1040.8
    330.0000,     100.0000,      994.92
    340.0000,     100.0000,      1033.6
    350.0000,     100.0000,      1031.4
    165.0000,     110.0000,      1015.6
    175.0000,     110.0000,      992.84
    185.0000,     110.0000,      958.32
    195.0000,     110.0000,      1002.2
    205.0000,     110.0000,      1026.2
    215.0000,     110.0000,      1067.6
    225.0000,     110.0000,      1119.6
    235.0000,     110.0000,      1189.2
    245.0000,     110.0000,      1234.5
    255.0000,     110.0000,      1164.7
    265.0000,     110.0000,      1114.9
    275.0000,     110.0000,      1128.1
    285.0000,     110.0000,      1137.0
    295.0000,     110.0000,      1139.5
    305.0000,     110.0000,      1061.0
    315.0000,     110.0000,      985.68
    325.0000,     110.0000,      963.21
    335.0000,     110.0000,      963.47
    180.0000,     120.0000,      944.59
    190.0000,     120.0000,      934.75
    200.0000,     120.0000,      921.36
    210.0000,     120.0000,      950.12
    220.0000,     120.0000,      996.16
    230.0000,     120.0000,      1032.3
    240.0000,     120.0000,      1069.7
    250.0000,     120.0000,      1048.9
    260.0000,     120.0000,      1021.9
    270.0000,     120.0000,      994.65
    280.0000,     120.0000,      1006.7
    290.0000,     120.0000,      976.38
    300.0000,     120.0000,      939.28
    310.0000,     120.0000,      959.19
    320.0000,     120.0000,      974.78
    195.0000,     130.0000,      852.85
    205.0000,     130.0000,      848.78
    215.0000,     130.0000,      857.73
    225.0000,     130.0000,      891.81
    235.0000,     130.0000,      926.25
    245.0000,     130.0000,      917.22
    255.0000,     130.0000,      904.59
    265.0000,     130.0000,      881.39
    275.0000,     130.0000,      876.18
    285.0000,     130.0000,      860.18
    295.0000,     130.0000,      851.79
    305.0000,     130.0000,      860.53
    210.0000,     140.0000,      746.22
    220.0000,     140.0000,      751.76
    230.0000,     140.0000,      777.37
    240.0000,     140.0000,      802.41
    250.0000,     140.0000,      810.97
    260.0000,     140.0000,      789.22
    270.0000,     140.0000,      741.28
    280.0000,     140.0000,      744.06
    290.0000,     140.0000,      788.59
    225.0000,     150.0000,      664.24
    235.0000,     150.0000,      676.34
    245.0000,     150.0000,      689.77
    255.0000,     150.0000,      695.52
    265.0000,     150.0000,      701.32
    275.0000,     150.0000,      680.05
    240.0000,     160.0000,      574.25
    250.0000,     160.0000,      610.78
    260.0000,     160.0000,      637.69
   3.50
ITERATION 6
MODEL RESISTIVITY
LAYER 1
48,       5.0000
     20.0000,      346.47
     30.0000,      422.47
     40.0000,      367.34
     50.0000,      331.08
     60.0000,      394.17
     70.0000,      421.69
     80.0000,      506.98
     90.0000,      392.52
    100.0000,      403.73
    110.0000,      437.36
    120.0000,      528.04
    130.0000,      539.58
    140.0000,      390.84
    150.0000,      272.97
    160.0000,      238.70
    170.0000,      271.38
    180.0000,      335.63
    190.0000,      468.15
    200.0000,      505.43
    210.0000,      430.38
    220.0000,      299.77
    230.0000,      455.23
    240.0000,      439.79
    250.0000,      480.44
    260.0000,      395.19
    270.0000,      480.39
    280.0000,      506.67
    290.0000,      521.46
    300.0000,      605.01
    310.0000,      547.88
    320.0000,      660.83
    330.0000,      677.28
    340.0000,      588.84
    350.0000,      486.69
    360.0000,      388.29
    370.0000,      500.98
    380.0000,      533.03
    390.0000,      566.53
    400.0000,      511.61
    410.0000,      623.67
    420.0000,      707.18
    430.0000,      710.57
    440.0000,      665.98
    450.0000,      521.53
    460.0000,      441.93
    470.0000,      437.36
    480.0000,      638.79
                   439.64
LAYER 2
48,      10.0500
     20.0000,      514.03
     30.0000,      562.00
     40.0000,      530.18
     50.0000,      465.28
     60.0000,      488.26
     70.0000,      594.16
     80.0000,      668.70
     90.0000,      607.80
    100.0000,      531.28
    110.0000,      432.47
    120.0000,      503.92
    130.0000,      602.32
    140.0000,      469.80
    150.0000,      328.38
    160.0000,      280.90
    170.0000,      304.24
    180.0000,      395.30
    190.0000,      500.62
    200.0000,      637.30
    210.0000,      555.38
    220.0000,      366.91
    230.0000,      486.42
    240.0000,      537.29
    250.0000,      634.45
    260.0000,      596.96
    270.0000,      586.63
    280.0000,      601.05
    290.0000,      708.04
    300.0000,      788.25
    310.0000,      667.33
    320.0000,      681.35
    330.0000,      754.21
    340.0000,      719.35
    350.0000,      643.40
    360.0000,      544.94
    370.0000,      591.97
    380.0000,      637.96
    390.0000,      768.32
    400.0000,      720.48
    410.0000,      776.61
    420.0000,      801.93
    430.0000,      778.21
    440.0000,      709.25
    450.0000,      592.37
    460.0000,      561.96
    470.0000,      700.85
    480.0000,      745.56
                   165.65
LAYER 3
46,      15.1505
     30.0000,      1037.1
     40.0000,      1154.3
     50.0000,      1060.7
     60.0000,      1060.1
     70.0000,      1235.0
     80.0000,      1270.7
     90.0000,      1133.5
    100.0000,      905.01
    110.0000,      673.87
    120.0000,      881.70
    130.0000,      1189.5
    140.0000,      757.61
    150.0000,      440.72
    160.0000,      353.97
    170.0000,      409.44
    180.0000,      633.93
    190.0000,      876.32
    200.0000,      1203.5
    210.0000,      1112.3
    220.0000,      678.51
    230.0000,      661.37
    240.0000,      741.95
    250.0000,      936.96
    260.0000,      1058.8
    270.0000,      1113.5
    280.0000,      1213.0
    290.0000,      1435.4
    300.0000,      1347.8
    310.0000,      939.07
    320.0000,      769.40
    330.0000,      851.81
    340.0000,      1000.2
    350.0000,      1117.0
    360.0000,      1108.7
    370.0000,      1121.0
    380.0000,      1187.6
    390.0000,      1520.7
    400.0000,      1501.0
    410.0000,      1335.3
    420.0000,      1094.3
    430.0000,      869.17
    440.0000,      708.88
    450.0000,      758.49
    460.0000,      1111.6
    470.0000,      1061.6
                   390.36
LAYER 4
44,      20.3020
     40.0000,      2344.2
     50.0000,      2287.7
     60.0000,      2341.6
     70.0000,      2715.5
     80.0000,      2698.7
     90.0000,      2267.6
    100.0000,      1697.7
    110.0000,      1206.7
    120.0000,      1775.0
    130.0000,      2794.9
    140.0000,      1586.2
    150.0000,      791.93
    160.0000,      613.06
    170.0000,      745.39
    180.0000,      1277.3
    190.0000,      1755.1
    200.0000,      2262.7
    210.0000,      2231.1
    220.0000,      1346.0
    230.0000,      1084.2
    240.0000,      1136.9
    250.0000,      1449.3
    260.0000,      1816.4
    270.0000,      2077.4
    280.0000,      2399.6
    290.0000,      2837.8
    300.0000,      2326.9
    310.0000,      1341.0
    320.0000,      937.49
    330.0000,      1031.8
    340.0000,      1469.7
    350.0000,      2041.3
    360.0000,      2275.1
    370.0000,      2118.5
    380.0000,      2048.2
    390.0000,      2849.5
    400.0000,      3192.4
    410.0000,      2716.4
    420.0000,      2005.0
    430.0000,      1461.1
    440.0000,      1244.1
    450.0000,      1951.9
    460.0000,      2765.7
                   698.63
LAYER 5
42,      25.5050
     50.0000,      4921.3
     60.0000,      5878.4
     70.0000,      7333.4
     80.0000,      8112.1
     90.0000,      6617.9
    100.0000,      4304.5
    110.0000,      2906.4
    120.0000,      3740.4
    130.0000,      6438.6
    140.0000,      6370.1
    150.0000,      4938.5
    160.0000,      4254.7
    170.0000,      4482.0
    180.0000,      5092.2
    190.0000,      4631.7
    200.0000,      4172.6
    210.0000,      4391.5
    220.0000,      3949.0
    230.0000,      3619.7
    240.0000,      3710.4
    250.0000,      4088.3
    260.0000,      4397.6
    270.0000,      4565.8
    280.0000,      5008.4
    290.0000,      5579.4
    300.0000,      4808.8
    310.0000,      3290.1
    320.0000,      2533.2
    330.0000,      2771.3
    340.0000,      4000.8
    350.0000,      5522.7
    360.0000,      5612.6
    370.0000,      4262.6
    380.0000,      3563.7
    390.0000,      5121.7
    400.0000,      8509.1
    410.0000,       12136
    420.0000,       15766
    430.0000,       18577
    440.0000,       16390
    450.0000,       11028
                   2549.4
LAYER 6
38,      30.7601
     70.0000,      5334.9
     80.0000,      6884.6
     90.0000,      6372.4
    100.0000,      4621.9
    110.0000,      3496.6
    120.0000,      4152.2
    130.0000,      7032.1
    140.0000,       10181
    150.0000,       11708
    160.0000,       11686
    170.0000,       10901
    180.0000,      9017.0
    190.0000,      6204.0
    200.0000,      4614.7
    210.0000,      4703.5
    220.0000,      5182.2
    230.0000,      5650.1
    240.0000,      6013.8
    250.0000,      6087.0
    260.0000,      5737.3
    270.0000,      5376.4
    280.0000,      5443.0
    290.0000,      5806.2
    300.0000,      5657.1
    310.0000,      4936.5
    320.0000,      4496.9
    330.0000,      4893.6
    340.0000,      6132.1
    350.0000,      7026.0
    360.0000,      6228.7
    370.0000,      4509.5
    380.0000,      3672.4
    390.0000,      4619.4
    400.0000,      7349.9
    410.0000,       10606
    420.0000,       11526
    430.0000,      7336.1
                   2298.5
LAYER 7
36,      36.0677
     80.0000,      3641.7
     90.0000,      3987.1
    100.0000,      3478.1
    110.0000,      3038.2
    120.0000,      3462.6
    130.0000,      5242.4
    140.0000,      8127.2
    150.0000,       10931
    160.0000,       12010
    170.0000,       10887
    180.0000,      8204.0
    190.0000,      5453.4
    200.0000,      4020.4
    210.0000,      3932.6
    220.0000,      4461.5
    230.0000,      5148.4
    240.0000,      5592.7
    250.0000,      5543.0
    260.0000,      5050.7
    270.0000,      4595.7
    280.0000,      4477.7
    290.0000,      4670.6
    300.0000,      4890.4
    310.0000,      4926.4
    320.0000,      4962.4
    330.0000,      5265.1
    340.0000,      5755.5
    350.0000,      5701.3
    360.0000,      4775.0
    370.0000,      3604.7
    380.0000,      2982.9
    390.0000,      3179.4
    400.0000,      3918.8
    410.0000,      4281.4
    420.0000,      3657.8
                   1563.4
LAYER 8
32,      41.4284
    100.0000,      2471.3
    110.0000,      2339.5
    120.0000,      2547.1
    130.0000,      3391.0
    140.0000,      4759.2
    150.0000,      6235.7
    160.0000,      6966.4
    170.0000,      6517.4
    180.0000,      5207.6
    190.0000,      3831.9
    200.0000,      3039.7
    210.0000,      2920.4
    220.0000,      3195.6
    230.0000,      3613.8
    240.0000,      3897.9
    250.0000,      3883.5
    260.0000,      3608.2
    270.0000,      3339.9
    280.0000,      3246.0
    290.0000,      3354.8
    300.0000,      3587.3
    310.0000,      3799.3
    320.0000,      3949.4
    330.0000,      4065.9
    340.0000,      4093.9
    350.0000,      3796.7
    360.0000,      3189.4
    370.0000,      2549.5
    380.0000,      2156.0
    390.0000,      2026.5
    400.0000,      2021.5
                   1587.2
LAYER 9
28,      46.8426
    120.0000,      1775.9
    130.0000,      2171.2
    140.0000,      2655.8
    150.0000,      3247.3
    160.0000,      3568.5
    170.0000,      3460.4
    180.0000,      3007.9
    190.0000,      2476.0
    200.0000,      2123.8
    210.0000,      2038.6
    220.0000,      2140.8
    230.0000,      2324.1
    240.0000,      2458.8
    250.0000,      2468.3
    260.0000,      2362.8
    270.0000,      2253.1
    280.0000,      2218.3
    290.0000,      2287.1
    300.0000,      2438.4
    310.0000,      2593.0
    320.0000,      2690.5
    330.0000,      2706.1
    340.0000,      2621.7
    350.0000,      2389.5
    360.0000,      2058.7
    370.0000,      1715.8
    380.0000,      1503.6
                   1278.4
LAYER 10
24,      52.3111
    140.0000,      1505.1
    150.0000,      1796.2
    160.0000,      1925.7
    170.0000,      1910.1
    180.0000,      1770.3
    190.0000,      1581.1
    200.0000,      1435.3
    210.0000,      1383.2
    220.0000,      1408.8
    230.0000,      1474.0
    240.0000,      1527.2
    250.0000,      1538.2
    260.0000,      1507.7
    270.0000,      1476.7
    280.0000,      1477.5
    290.0000,      1526.1
    300.0000,      1614.7
    310.0000,      1702.5
    320.0000,      1750.2
    330.0000,      1734.9
    340.0000,      1652.8
    350.0000,      1507.6
    360.0000,      1348.4
                   1116.0
LAYER 11
20,      57.8342
    160.0000,      1135.4
    170.0000,      1135.2
    180.0000,      1097.5
    190.0000,      1031.8
    200.0000,      967.11
    210.0000,      932.90
    220.0000,      929.29
    230.0000,      944.29
    240.0000,      959.99
    250.0000,      965.78
    260.0000,      961.28
    270.0000,      960.86
    280.0000,      976.61
    290.0000,      1014.5
    300.0000,      1069.5
    310.0000,      1121.7
    320.0000,      1148.2
    330.0000,      1129.7
    340.0000,      1063.6
                   961.13
LAYER 12
18,      63.4125
    170.0000,      721.92
    180.0000,      722.27
    190.0000,      701.16
    200.0000,      661.67
    210.0000,      633.88
    220.0000,      619.72
    230.0000,      614.28
    240.0000,      613.24
    250.0000,      614.17
    260.0000,      616.81
    270.0000,      626.22
    280.0000,      646.68
    290.0000,      678.88
    300.0000,      717.87
    310.0000,      755.59
    320.0000,      779.84
    330.0000,      768.20
                   714.24
LAYER 13
14,      69.0466
    190.0000,      507.86
    200.0000,      462.46
    210.0000,      436.22
    220.0000,      419.51
    230.0000,      405.10
    240.0000,      396.32
    250.0000,      394.17
    260.0000,      397.84
    270.0000,      409.23
    280.0000,      430.72
    290.0000,      460.47
    300.0000,      490.31
    310.0000,      522.58
                   557.69
LAYER 14
12,      74.7371
    200.0000,      322.15
    210.0000,      302.97
    220.0000,      290.22
    230.0000,      269.51
    240.0000,      256.63
    250.0000,      253.46
    260.0000,      256.55
    270.0000,      266.74
    280.0000,      288.51
    290.0000,      319.82
    300.0000,      339.58
                   364.90
LAYER 15
8,      80.4845
    220.0000,      211.81
    230.0000,      178.60
    240.0000,      163.44
    250.0000,      162.12
    260.0000,      164.41
    270.0000,      170.75
    280.0000,      192.54
                   236.16
LAYER 16
6,      86.2893
    230.0000,      111.28
    240.0000,      98.073
    250.0000,      103.53
    260.0000,      105.22
    270.0000,      103.13
                   120.73
LAYER 17
4, 
    240.0000,      50.261
    250.0000,      70.096
    260.0000,      71.509
                   53.765
CALCULATED APPARENT RESISTIVITY
     15.0000,      10.0000,      494.04
     25.0000,      10.0000,      558.98
     35.0000,      10.0000,      519.12
     45.0000,      10.0000,      504.43
     55.0000,      10.0000,      571.24
     65.0000,      10.0000,      560.29
     75.0000,      10.0000,      661.78
     85.0000,      10.0000,      561.22
     95.0000,      10.0000,      589.04
    105.0000,      10.0000,      555.28
    115.0000,      10.0000,      581.54
    125.0000,      10.0000,      586.01
    135.0000,      10.0000,      494.36
    145.0000,      10.0000,      403.20
    155.0000,      10.0000,      359.68
    165.0000,      10.0000,      389.32
    175.0000,      10.0000,      444.76
    185.0000,      10.0000,      544.18
    195.0000,      10.0000,      573.45
    205.0000,      10.0000,      582.27
    215.0000,      10.0000,      443.14
    225.0000,      10.0000,      587.52
    235.0000,      10.0000,      534.15
    245.0000,      10.0000,      645.51
    255.0000,      10.0000,      566.24
    265.0000,      10.0000,      646.27
    275.0000,      10.0000,      656.82
    285.0000,      10.0000,      690.95
    295.0000,      10.0000,      792.73
    305.0000,      10.0000,      702.43
    315.0000,      10.0000,      753.35
    325.0000,      10.0000,      745.86
    335.0000,      10.0000,      710.77
    345.0000,      10.0000,      688.22
    355.0000,      10.0000,      585.67
    365.0000,      10.0000,      685.65
    375.0000,      10.0000,      678.21
    385.0000,      10.0000,      762.12
    395.0000,      10.0000,      714.36
    405.0000,      10.0000,      804.29
    415.0000,      10.0000,      808.38
    425.0000,      10.0000,      771.22
    435.0000,      10.0000,      736.38
    445.0000,      10.0000,      652.80
    455.0000,      10.0000,      627.15
    465.0000,      10.0000,      525.11
    475.0000,      10.0000,      597.51
    485.0000,      10.0000,      366.24
     30.0000,      20.0000,      849.47
     40.0000,      20.0000,      780.49
     50.0000,      20.0000,      768.00
     60.0000,      20.0000,      851.63
     70.0000,      20.0000,      936.53
     80.0000,      20.0000,      914.78
     90.0000,      20.0000,      821.30
    100.0000,      20.0000,      769.40
    110.0000,      20.0000,      801.07
    120.0000,      20.0000,      876.90
    130.0000,      20.0000,      840.74
    140.0000,      20.0000,      673.38
    150.0000,      20.0000,      578.42
    160.0000,      20.0000,      585.32
    170.0000,      20.0000,      633.37
    180.0000,      20.0000,      735.03
    190.0000,      20.0000,      884.30
    200.0000,      20.0000,      858.16
    210.0000,      20.0000,      699.45
    220.0000,      20.0000,      708.67
    230.0000,      20.0000,      876.57
    240.0000,      20.0000,      944.77
    250.0000,      20.0000,      890.40
    260.0000,      20.0000,      861.87
    270.0000,      20.0000,      879.87
    280.0000,      20.0000,      959.34
    290.0000,      20.0000,      1066.1
    300.0000,      20.0000,      1041.3
    310.0000,      20.0000,      961.54
    320.0000,      20.0000,      1003.7
    330.0000,      20.0000,      1070.2
    340.0000,      20.0000,      1001.8
    350.0000,      20.0000,      897.28
    360.0000,      20.0000,      918.65
    370.0000,      20.0000,      1056.3
    380.0000,      20.0000,      1100.4
    390.0000,      20.0000,      1018.1
    400.0000,      20.0000,      1008.0
    410.0000,      20.0000,      1070.1
    420.0000,      20.0000,      1074.9
    430.0000,      20.0000,      1002.2
    440.0000,      20.0000,      927.44
    450.0000,      20.0000,      779.26
    460.0000,      20.0000,      739.75
    470.0000,      20.0000,      785.00
     45.0000,      30.0000,      984.13
     55.0000,      30.0000,      1012.1
     65.0000,      30.0000,      1147.8
     75.0000,      30.0000,      1162.0
     85.0000,      30.0000,      1092.0
     95.0000,      30.0000,      946.70
    105.0000,      30.0000,      989.99
    115.0000,      30.0000,      1102.6
    125.0000,      30.0000,      1174.9
    135.0000,      30.0000,      1055.3
    145.0000,      30.0000,      830.09
    155.0000,      30.0000,      703.87
    165.0000,      30.0000,      741.48
    175.0000,      30.0000,      964.08
    185.0000,      30.0000,      1141.9
    195.0000,      30.0000,      1179.6
    205.0000,      30.0000,      998.09
    215.0000,      30.0000,      947.22
    225.0000,      30.0000,      957.18
    235.0000,      30.0000,      1172.2
    245.0000,      30.0000,      1181.9
    255.0000,      30.0000,      1132.9
    265.0000,      30.0000,      1034.7
    275.0000,      30.0000,      1112.6
    285.0000,      30.0000,      1227.6
    295.0000,      30.0000,      1278.9
    305.0000,      30.0000,      1277.4
    315.0000,      30.0000,      1268.4
    325.0000,      30.0000,      1293.6
    335.0000,      30.0000,      1279.0
    345.0000,      30.0000,      1184.1
    355.0000,      30.0000,      1165.3
    365.0000,      30.0000,      1188.8
    375.0000,      30.0000,      1301.2
    385.0000,      30.0000,      1269.4
    395.0000,      30.0000,      1256.7
    405.0000,      30.0000,      1215.3
    415.0000,      30.0000,      1248.7
    425.0000,      30.0000,      1219.9
    435.0000,      30.0000,      1072.7
    445.0000,      30.0000,      984.94
    455.0000,      30.0000,      938.63
     60.0000,      40.0000,      1248.1
     70.0000,      40.0000,      1234.5
     80.0000,      40.0000,      1207.0
     90.0000,      40.0000,      1220.7
    100.0000,      40.0000,      1212.1
    110.0000,      40.0000,      1298.1
    120.0000,      40.0000,      1309.8
    130.0000,      40.0000,      1235.9
    140.0000,      40.0000,      1097.2
    150.0000,      40.0000,      901.61
    160.0000,      40.0000,      875.68
    170.0000,      40.0000,      998.67
    180.0000,      40.0000,      1217.0
    190.0000,      40.0000,      1349.8
    200.0000,      40.0000,      1320.9
    210.0000,      40.0000,      1276.6
    220.0000,      40.0000,      1194.4
    230.0000,      40.0000,      1201.7
    240.0000,      40.0000,      1213.6
    250.0000,      40.0000,      1236.2
    260.0000,      40.0000,      1268.6
    270.0000,      40.0000,      1249.2
    280.0000,      40.0000,      1307.1
    290.0000,      40.0000,      1344.7
    300.0000,      40.0000,      1446.3
    310.0000,      40.0000,      1531.2
    320.0000,      40.0000,      1467.2
    330.0000,      40.0000,      1430.0
    340.0000,      40.0000,      1353.3
    350.0000,      40.0000,      1323.4
    360.0000,      40.0000,      1311.5
    370.0000,      40.0000,      1301.9
    380.0000,      40.0000,      1321.8
    390.0000,      40.0000,      1362.7
    400.0000,      40.0000,      1391.3
    410.0000,      40.0000,      1341.7
    420.0000,      40.0000,      1229.1
    430.0000,      40.0000,      1195.4
    440.0000,      40.0000,      1145.9
     75.0000,      50.0000,      1308.7
     85.0000,      50.0000,      1351.3
     95.0000,      50.0000,      1429.9
    105.0000,      50.0000,      1476.9
    115.0000,      50.0000,      1420.6
    125.0000,      50.0000,      1262.4
    135.0000,      50.0000,      1161.5
    145.0000,      50.0000,      1110.2
    155.0000,      50.0000,      1040.7
    165.0000,      50.0000,      1077.8
    175.0000,      50.0000,      1198.9
    185.0000,      50.0000,      1326.6
    195.0000,      50.0000,      1376.0
    205.0000,      50.0000,      1506.2
    215.0000,      50.0000,      1478.7
    225.0000,      50.0000,      1359.0
    235.0000,      50.0000,      1240.5
    245.0000,      50.0000,      1266.5
    255.0000,      50.0000,      1255.6
    265.0000,      50.0000,      1317.3
    275.0000,      50.0000,      1400.7
    285.0000,      50.0000,      1471.9
    295.0000,      50.0000,      1477.0
    305.0000,      50.0000,      1564.7
    315.0000,      50.0000,      1590.0
    325.0000,      50.0000,      1546.9
    335.0000,      50.0000,      1435.9
    345.0000,      50.0000,      1376.5
    355.0000,      50.0000,      1320.1
    365.0000,      50.0000,      1303.5
    375.0000,      50.0000,      1300.0
    385.0000,      50.0000,      1345.5
    395.0000,      50.0000,      1357.4
    405.0000,      50.0000,      1303.9
    415.0000,      50.0000,      1310.6
    425.0000,      50.0000,      1315.8
     90.0000,      60.0000,      1525.6
    100.0000,      60.0000,      1572.5
    110.0000,      60.0000,      1428.9
    120.0000,      60.0000,      1316.6
    130.0000,      60.0000,      1241.1
    140.0000,      60.0000,      1177.3
    150.0000,      60.0000,      1146.9
    160.0000,      60.0000,      1131.3
    170.0000,      60.0000,      1235.8
    180.0000,      60.0000,      1317.0
    190.0000,      60.0000,      1338.7
    200.0000,      60.0000,      1429.2
    210.0000,      60.0000,      1484.5
    220.0000,      60.0000,      1533.5
    230.0000,      60.0000,      1409.5
    240.0000,      60.0000,      1303.5
    250.0000,      60.0000,      1305.3
    260.0000,      60.0000,      1306.2
    270.0000,      60.0000,      1407.3
    280.0000,      60.0000,      1430.7
    290.0000,      60.0000,      1529.3
    300.0000,      60.0000,      1586.3
    310.0000,      60.0000,      1592.9
    320.0000,      60.0000,      1563.3
    330.0000,      60.0000,      1409.8
    340.0000,      60.0000,      1378.1
    350.0000,      60.0000,      1318.0
    360.0000,      60.0000,      1289.7
    370.0000,      60.0000,      1235.7
    380.0000,      60.0000,      1234.5
    390.0000,      60.0000,      1248.8
    400.0000,      60.0000,      1268.6
    410.0000,      60.0000,      1296.4
    105.0000,      70.0000,      1473.6
    115.0000,      70.0000,      1364.3
    125.0000,      70.0000,      1258.7
    135.0000,      70.0000,      1209.6
    145.0000,      70.0000,      1187.9
    155.0000,      70.0000,      1214.6
    165.0000,      70.0000,      1239.1
    175.0000,      70.0000,      1267.0
    185.0000,      70.0000,      1273.7
    195.0000,      70.0000,      1322.4
    205.0000,      70.0000,      1393.4
    215.0000,      70.0000,      1465.3
    225.0000,      70.0000,      1444.3
    235.0000,      70.0000,      1400.0
    245.0000,      70.0000,      1347.3
    255.0000,      70.0000,      1409.9
    265.0000,      70.0000,      1429.4
    275.0000,      70.0000,      1411.0
    285.0000,      70.0000,      1396.8
    295.0000,      70.0000,      1501.0
    305.0000,      70.0000,      1564.0
    315.0000,      70.0000,      1533.8
    325.0000,      70.0000,      1383.2
    335.0000,      70.0000,      1286.7
    345.0000,      70.0000,      1262.5
    355.0000,      70.0000,      1266.5
    365.0000,      70.0000,      1192.1
    375.0000,      70.0000,      1108.7
    385.0000,      70.0000,      1134.2
    395.0000,      70.0000,      1209.3
    120.0000,      80.0000,      1270.6
    130.0000,      80.0000,      1189.1
    140.0000,      80.0000,      1174.2
    150.0000,      80.0000,      1248.0
    160.0000,      80.0000,      1295.0
    170.0000,      80.0000,      1233.6
    180.0000,      80.0000,      1130.5
    190.0000,      80.0000,      1182.9
    200.0000,      80.0000,      1286.1
    210.0000,      80.0000,      1374.0
    220.0000,      80.0000,      1388.2
    230.0000,      80.0000,      1365.7
    240.0000,      80.0000,      1363.0
    250.0000,      80.0000,      1394.4
    260.0000,      80.0000,      1491.6
    270.0000,      80.0000,      1438.8
    280.0000,      80.0000,      1413.8
    290.0000,      80.0000,      1374.2
    300.0000,      80.0000,      1367.7
    310.0000,      80.0000,      1364.4
    320.0000,      80.0000,      1340.1
    330.0000,      80.0000,      1303.0
    340.0000,      80.0000,      1182.6
    350.0000,      80.0000,      1158.9
    360.0000,      80.0000,      1075.3
    370.0000,      80.0000,      1098.2
    380.0000,      80.0000,      1100.9
    135.0000,      90.0000,      1165.6
    145.0000,      90.0000,      1201.2
    155.0000,      90.0000,      1249.3
    165.0000,      90.0000,      1212.5
    175.0000,      90.0000,      1096.8
    185.0000,      90.0000,      1072.8
    195.0000,      90.0000,      1113.0
    205.0000,      90.0000,      1208.5
    215.0000,      90.0000,      1291.9
    225.0000,      90.0000,      1353.3
    235.0000,      90.0000,      1343.7
    245.0000,      90.0000,      1316.6
    255.0000,      90.0000,      1354.6
    265.0000,      90.0000,      1441.4
    275.0000,      90.0000,      1421.5
    285.0000,      90.0000,      1364.5
    295.0000,      90.0000,      1270.8
    305.0000,      90.0000,      1211.6
    315.0000,      90.0000,      1159.3
    325.0000,      90.0000,      1173.1
    335.0000,      90.0000,      1176.4
    345.0000,      90.0000,      1076.6
    355.0000,      90.0000,      1025.9
    365.0000,      90.0000,      1039.7
    150.0000,     100.0000,      1146.9
    160.0000,     100.0000,      1143.6
    170.0000,     100.0000,      1067.9
    180.0000,     100.0000,      1028.8
    190.0000,     100.0000,      1016.0
    200.0000,     100.0000,      1065.1
    210.0000,     100.0000,      1137.0
    220.0000,     100.0000,      1210.4
    230.0000,     100.0000,      1287.3
    240.0000,     100.0000,      1289.4
    250.0000,     100.0000,      1288.4
    260.0000,     100.0000,      1244.9
    270.0000,     100.0000,      1283.2
    280.0000,     100.0000,      1299.1
    290.0000,     100.0000,      1263.2
    300.0000,     100.0000,      1169.9
    310.0000,     100.0000,      1087.3
    320.0000,     100.0000,      1037.5
    330.0000,     100.0000,      987.46
    340.0000,     100.0000,      1024.2
    350.0000,     100.0000,      1020.5
    165.0000,     110.0000,      1008.8
    175.0000,     110.0000,      987.52
    185.0000,     110.0000,      952.93
    195.0000,     110.0000,      995.63
    205.0000,     110.0000,      1019.6
    215.0000,     110.0000,      1061.9
    225.0000,     110.0000,      1113.3
    235.0000,     110.0000,      1181.5
    245.0000,     110.0000,      1225.9
    255.0000,     110.0000,      1156.8
    265.0000,     110.0000,      1106.3
    275.0000,     110.0000,      1120.5
    285.0000,     110.0000,      1129.4
    295.0000,     110.0000,      1133.6
    305.0000,     110.0000,      1056.8
    315.0000,     110.0000,      977.90
    325.0000,     110.0000,      952.54
    335.0000,     110.0000,      952.36
    180.0000,     120.0000,      937.48
    190.0000,     120.0000,      927.67
    200.0000,     120.0000,      913.41
    210.0000,     120.0000,      943.55
    220.0000,     120.0000,      990.70
    230.0000,     120.0000,      1025.3
    240.0000,     120.0000,      1061.5
    250.0000,     120.0000,      1039.2
    260.0000,     120.0000,      1013.2
    270.0000,     120.0000,      986.22
    280.0000,     120.0000,      999.45
    290.0000,     120.0000,      969.42
    300.0000,     120.0000,      928.78
    310.0000,     120.0000,      947.54
    320.0000,     120.0000,      963.36
    195.0000,     130.0000,      845.50
    205.0000,     130.0000,      841.00
    215.0000,     130.0000,      850.87
    225.0000,     130.0000,      885.34
    235.0000,     130.0000,      918.56
    245.0000,     130.0000,      908.94
    255.0000,     130.0000,      895.38
    265.0000,     130.0000,      872.42
    275.0000,     130.0000,      867.63
    285.0000,     130.0000,      849.80
    295.0000,     130.0000,      839.80
    305.0000,     130.0000,      847.51
    210.0000,     140.0000,      738.18
    220.0000,     140.0000,      743.89
    230.0000,     140.0000,      770.48
    240.0000,     140.0000,      795.06
    250.0000,     140.0000,      802.66
    260.0000,     140.0000,      779.91
    270.0000,     140.0000,      729.83
    280.0000,     140.0000,      730.91
    290.0000,     140.0000,      775.14
    225.0000,     150.0000,      656.55
    235.0000,     150.0000,      669.37
    245.0000,     150.0000,      682.21
    255.0000,     150.0000,      684.92
    265.0000,     150.0000,      688.31
    275.0000,     150.0000,      666.37
    240.0000,     160.0000,      564.82
    250.0000,     160.0000,      599.27
    260.0000,     160.0000,      624.61
   3.39
ITERATION 7
MODEL RESISTIVITY
LAYER 1
48,       5.0000
     20.0000,      346.12
     30.0000,      422.10
     40.0000,      367.04
     50.0000,      330.79
     60.0000,      394.17
     70.0000,      421.55
     80.0000,      507.47
     90.0000,      392.72
    100.0000,      403.76
    110.0000,      436.82
    120.0000,      526.55
    130.0000,      538.11
    140.0000,      389.98
    150.0000,      269.89
    160.0000,      235.24
    170.0000,      269.98
    180.0000,      334.12
    190.0000,      467.46
    200.0000,      505.45
    210.0000,      430.24
    220.0000,      298.49
    230.0000,      454.51
    240.0000,      438.82
    250.0000,      480.24
    260.0000,      394.88
    270.0000,      479.81
    280.0000,      505.87
    290.0000,      520.67
    300.0000,      605.53
    310.0000,      548.82
    320.0000,      661.82
    330.0000,      678.43
    340.0000,      590.09
    350.0000,      487.63
    360.0000,      387.87
    370.0000,      500.85
    380.0000,      532.34
    390.0000,      565.47
    400.0000,      510.03
    410.0000,      622.29
    420.0000,      707.73
    430.0000,      710.82
    440.0000,      664.49
    450.0000,      522.75
    460.0000,      443.18
    470.0000,      435.40
    480.0000,      627.31
                   429.96
LAYER 2
48,      10.0500
     20.0000,      515.99
     30.0000,      562.42
     40.0000,      530.71
     50.0000,      465.90
     60.0000,      488.52
     70.0000,      593.82
     80.0000,      669.15
     90.0000,      607.44
    100.0000,      530.78
    110.0000,      432.75
    120.0000,      503.23
    130.0000,      603.55
    140.0000,      470.67
    150.0000,      326.46
    160.0000,      278.26
    170.0000,      303.79
    180.0000,      396.17
    190.0000,      501.43
    200.0000,      635.36
    210.0000,      556.26
    220.0000,      366.58
    230.0000,      485.54
    240.0000,      536.14
    250.0000,      633.81
    260.0000,      596.11
    270.0000,      586.27
    280.0000,      601.17
    290.0000,      707.47
    300.0000,      787.73
    310.0000,      667.86
    320.0000,      682.26
    330.0000,      755.31
    340.0000,      719.79
    350.0000,      643.14
    360.0000,      544.12
    370.0000,      591.76
    380.0000,      636.28
    390.0000,      767.31
    400.0000,      721.07
    410.0000,      778.52
    420.0000,      801.10
    430.0000,      776.85
    440.0000,      713.19
    450.0000,      592.75
    460.0000,      559.86
    470.0000,      708.47
    480.0000,      748.88
                   166.95
LAYER 3
46,      15.1505
     30.0000,      1044.9
     40.0000,      1159.1
     50.0000,      1063.3
     60.0000,      1061.5
     70.0000,      1236.7
     80.0000,      1274.6
     90.0000,      1134.1
    100.0000,      904.48
    110.0000,      676.93
    120.0000,      879.59
    130.0000,      1191.3
    140.0000,      767.77
    150.0000,      448.12
    160.0000,      357.43
    170.0000,      415.36
    180.0000,      640.38
    190.0000,      878.55
    200.0000,      1195.0
    210.0000,      1116.4
    220.0000,      681.62
    230.0000,      662.91
    240.0000,      742.97
    250.0000,      937.95
    260.0000,      1059.4
    270.0000,      1114.3
    280.0000,      1215.2
    290.0000,      1434.3
    300.0000,      1343.2
    310.0000,      935.63
    320.0000,      766.66
    330.0000,      848.27
    340.0000,      994.61
    350.0000,      1111.1
    360.0000,      1104.8
    370.0000,      1119.1
    380.0000,      1181.2
    390.0000,      1519.3
    400.0000,      1512.5
    410.0000,      1350.8
    420.0000,      1097.5
    430.0000,      870.79
    440.0000,      728.40
    450.0000,      743.88
    460.0000,      1054.7
    470.0000,      1129.9
                   424.33
LAYER 4
44,      20.3020
     40.0000,      2343.9
     50.0000,      2269.5
     60.0000,      2333.1
     70.0000,      2720.2
     80.0000,      2715.5
     90.0000,      2272.7
    100.0000,      1698.4
    110.0000,      1216.8
    120.0000,      1759.7
    130.0000,      2777.7
    140.0000,      1626.7
    150.0000,      822.41
    160.0000,      627.04
    170.0000,      766.42
    180.0000,      1297.9
    190.0000,      1757.5
    200.0000,      2231.8
    210.0000,      2240.7
    220.0000,      1359.1
    230.0000,      1093.3
    240.0000,      1145.1
    250.0000,      1457.1
    260.0000,      1824.3
    270.0000,      2084.6
    280.0000,      2409.1
    290.0000,      2837.7
    300.0000,      2314.4
    310.0000,      1329.3
    320.0000,      927.63
    330.0000,      1019.2
    340.0000,      1451.0
    350.0000,      2024.3
    360.0000,      2270.1
    370.0000,      2120.9
    380.0000,      2035.6
    390.0000,      2846.0
    400.0000,      3224.4
    410.0000,      2749.8
    420.0000,      2010.9
    430.0000,      1484.3
    440.0000,      1338.6
    450.0000,      1870.0
    460.0000,      2238.8
                   807.50
LAYER 5
42,      25.5050
     50.0000,      4632.3
     60.0000,      5791.1
     70.0000,      7348.9
     80.0000,      8215.9
     90.0000,      6673.4
    100.0000,      4328.9
    110.0000,      2939.4
    120.0000,      3747.0
    130.0000,      6519.6
    140.0000,      6624.9
    150.0000,      5172.3
    160.0000,      4407.4
    170.0000,      4639.2
    180.0000,      5225.1
    190.0000,      4676.1
    200.0000,      4150.2
    210.0000,      4425.6
    220.0000,      4007.9
    230.0000,      3678.3
    240.0000,      3767.7
    250.0000,      4141.5
    260.0000,      4441.4
    270.0000,      4596.5
    280.0000,      5036.6
    290.0000,      5598.8
    300.0000,      4810.0
    310.0000,      3281.5
    320.0000,      2520.6
    330.0000,      2750.8
    340.0000,      3973.6
    350.0000,      5531.1
    360.0000,      5684.1
    370.0000,      4335.6
    380.0000,      3576.9
    390.0000,      5085.3
    400.0000,      8408.2
    410.0000,       11949
    420.0000,       15849
    430.0000,       20621
    440.0000,       21172
    450.0000,       12442
                   1371.9
LAYER 6
38,      30.7601
     70.0000,      5362.8
     80.0000,      7032.5
     90.0000,      6470.8
    100.0000,      4679.5
    110.0000,      3545.3
    120.0000,      4186.4
    130.0000,      7101.7
    140.0000,       10403
    150.0000,       12005
    160.0000,       11942
    170.0000,       11140
    180.0000,      9172.6
    190.0000,      6249.4
    200.0000,      4612.9
    210.0000,      4733.7
    220.0000,      5244.3
    230.0000,      5734.1
    240.0000,      6106.6
    250.0000,      6168.5
    260.0000,      5791.5
    270.0000,      5405.8
    280.0000,      5466.8
    290.0000,      5838.3
    300.0000,      5700.5
    310.0000,      4983.0
    320.0000,      4539.8
    330.0000,      4935.6
    340.0000,      6189.4
    350.0000,      7125.6
    360.0000,      6351.4
    370.0000,      4593.5
    380.0000,      3684.9
    390.0000,      4545.3
    400.0000,      7108.3
    410.0000,       10143
    420.0000,       11234
    430.0000,      7863.8
                   2652.6
LAYER 7
36,      36.0677
     80.0000,      3840.3
     90.0000,      4095.0
    100.0000,      3548.1
    110.0000,      3081.0
    120.0000,      3483.7
    130.0000,      5231.2
    140.0000,      8071.5
    150.0000,       10805
    160.0000,       11850
    170.0000,       10788
    180.0000,      8167.1
    190.0000,      5437.7
    200.0000,      4009.6
    210.0000,      3935.4
    220.0000,      4476.7
    230.0000,      5174.0
    240.0000,      5622.6
    250.0000,      5566.3
    260.0000,      5060.2
    270.0000,      4594.8
    280.0000,      4478.2
    290.0000,      4685.5
    300.0000,      4930.2
    310.0000,      4990.0
    320.0000,      5038.6
    330.0000,      5346.0
    340.0000,      5840.1
    350.0000,      5785.0
    360.0000,      4843.7
    370.0000,      3642.5
    380.0000,      2982.1
    390.0000,      3138.1
    400.0000,      3840.7
    410.0000,      4251.5
    420.0000,      3799.9
                   1941.1
LAYER 8
32,      41.4284
    100.0000,      2549.8
    110.0000,      2362.7
    120.0000,      2544.2
    130.0000,      3340.4
    140.0000,      4639.2
    150.0000,      6037.8
    160.0000,      6737.7
    170.0000,      6339.4
    180.0000,      5108.2
    190.0000,      3784.7
    200.0000,      3013.7
    210.0000,      2901.6
    220.0000,      3176.9
    230.0000,      3591.7
    240.0000,      3871.6
    250.0000,      3854.6
    260.0000,      3579.3
    270.0000,      3313.0
    280.0000,      3224.7
    290.0000,      3343.9
    300.0000,      3592.0
    310.0000,      3821.1
    320.0000,      3981.5
    330.0000,      4098.2
    340.0000,      4118.6
    350.0000,      3811.0
    360.0000,      3194.0
    370.0000,      2545.2
    380.0000,      2144.1
    390.0000,      2016.1
    400.0000,      2034.7
                   1702.4
LAYER 9
28,      46.8426
    120.0000,      1757.7
    130.0000,      2102.9
    140.0000,      2548.6
    150.0000,      3106.7
    160.0000,      3418.4
    170.0000,      3337.5
    180.0000,      2927.0
    190.0000,      2427.8
    200.0000,      2092.0
    210.0000,      2011.5
    220.0000,      2111.8
    230.0000,      2289.8
    240.0000,      2419.2
    250.0000,      2426.7
    260.0000,      2323.2
    270.0000,      2217.2
    280.0000,      2186.6
    290.0000,      2260.3
    300.0000,      2417.0
    310.0000,      2576.7
    320.0000,      2676.3
    330.0000,      2689.2
    340.0000,      2598.3
    350.0000,      2360.8
    360.0000,      2028.9
    370.0000,      1687.6
    380.0000,      1480.9
                   1276.0
LAYER 10
24,      52.3111
    140.0000,      1412.2
    150.0000,      1693.1
    160.0000,      1822.4
    170.0000,      1827.5
    180.0000,      1711.9
    190.0000,      1541.2
    200.0000,      1405.8
    210.0000,      1357.3
    220.0000,      1382.0
    230.0000,      1443.8
    240.0000,      1493.5
    250.0000,      1502.5
    260.0000,      1472.6
    270.0000,      1443.2
    280.0000,      1445.7
    290.0000,      1495.4
    300.0000,      1584.0
    310.0000,      1671.2
    320.0000,      1717.1
    330.0000,      1698.4
    340.0000,      1611.7
    350.0000,      1463.6
    360.0000,      1305.8
                   1077.6
LAYER 11
20,      57.8342
    160.0000,      1048.0
    170.0000,      1073.4
    180.0000,      1054.6
    190.0000,      1000.7
    200.0000,      943.33
    210.0000,      912.24
    220.0000,      908.84
    230.0000,      922.30
    240.0000,      935.94
    250.0000,      940.14
    260.0000,      935.03
    270.0000,      934.46
    280.0000,      949.97
    290.0000,      986.97
    300.0000,      1040.1
    310.0000,      1089.7
    320.0000,      1113.0
    330.0000,      1091.3
    340.0000,      1020.9
                   914.72
LAYER 12
18,      63.4125
    170.0000,      674.05
    180.0000,      690.79
    190.0000,      677.06
    200.0000,      643.96
    210.0000,      619.29
    220.0000,      606.00
    230.0000,      600.14
    240.0000,      598.00
    250.0000,      597.64
    260.0000,      599.14
    270.0000,      607.48
    280.0000,      626.68
    290.0000,      657.16
    300.0000,      693.75
    310.0000,      728.27
    320.0000,      748.68
    330.0000,      734.43
                   675.84
LAYER 13
14,      69.0466
    190.0000,      486.99
    200.0000,      450.11
    210.0000,      427.21
    220.0000,      411.59
    230.0000,      397.34
    240.0000,      387.97
    250.0000,      384.70
    260.0000,      387.06
    270.0000,      397.02
    280.0000,      416.86
    290.0000,      444.58
    300.0000,      472.08
    310.0000,      500.90
                   530.52
LAYER 14
12,      74.7371
    200.0000,      315.58
    210.0000,      298.85
    220.0000,      286.87
    230.0000,      266.65
    240.0000,      253.41
    250.0000,      249.11
    260.0000,      250.80
    270.0000,      259.51
    280.0000,      279.52
    290.0000,      308.66
    300.0000,      326.75
                   349.06
LAYER 15
8,      80.4845
    220.0000,      211.70
    230.0000,      179.48
    240.0000,      163.99
    250.0000,      161.26
    260.0000,      162.03
    270.0000,      167.01
    280.0000,      187.14
                   228.01
LAYER 16
6,      86.2893
    230.0000,      115.01
    240.0000,      101.32
    250.0000,      104.88
    260.0000,      104.84
    270.0000,      101.61
                   118.05
LAYER 17
4, 
    240.0000,      55.062
    250.0000,      72.662
    260.0000,      72.041
                   53.351
CALCULATED APPARENT RESISTIVITY
     15.0000,      10.0000,      494.25
     25.0000,      10.0000,      559.04
     35.0000,      10.0000,      519.12
     45.0000,      10.0000,      504.29
     55.0000,      10.0000,      571.45
     65.0000,      10.0000,      560.15
     75.0000,      10.0000,      662.29
     85.0000,      10.0000,      561.30
     95.0000,      10.0000,      589.09
    105.0000,      10.0000,      555.23
    115.0000,      10.0000,      581.09
    125.0000,      10.0000,      585.34
    135.0000,      10.0000,      494.58
    145.0000,      10.0000,      401.72
    155.0000,      10.0000,      357.65
    165.0000,      10.0000,      389.34
    175.0000,      10.0000,      444.10
    185.0000,      10.0000,      544.09
    195.0000,      10.0000,      572.93
    205.0000,      10.0000,      582.43
    215.0000,      10.0000,      442.14
    225.0000,      10.0000,      587.54
    235.0000,      10.0000,      533.42
    245.0000,      10.0000,      645.43
    255.0000,      10.0000,      565.84
    265.0000,      10.0000,      645.89
    275.0000,      10.0000,      656.50
    285.0000,      10.0000,      690.28
    295.0000,      10.0000,      792.69
    305.0000,      10.0000,      702.45
    315.0000,      10.0000,      753.32
    325.0000,      10.0000,      745.83
    335.0000,      10.0000,      710.63
    345.0000,      10.0000,      688.35
    355.0000,      10.0000,      584.75
    365.0000,      10.0000,      685.30
    375.0000,      10.0000,      677.18
    385.0000,      10.0000,      761.57
    395.0000,      10.0000,      714.00
    405.0000,      10.0000,      804.50
    415.0000,      10.0000,      809.29
    425.0000,      10.0000,      772.02
    435.0000,      10.0000,      736.66
    445.0000,      10.0000,      653.07
    455.0000,      10.0000,      625.58
    465.0000,      10.0000,      524.68
    475.0000,      10.0000,      598.29
    485.0000,      10.0000,      366.58
     30.0000,      20.0000,      849.38
     40.0000,      20.0000,      780.46
     50.0000,      20.0000,      768.02
     60.0000,      20.0000,      851.57
     70.0000,      20.0000,      936.85
     80.0000,      20.0000,      915.34
     90.0000,      20.0000,      821.80
    100.0000,      20.0000,      769.95
    110.0000,      20.0000,      800.85
    120.0000,      20.0000,      877.09
    130.0000,      20.0000,      843.09
    140.0000,      20.0000,      674.76
    150.0000,      20.0000,      577.00
    160.0000,      20.0000,      585.19
    170.0000,      20.0000,      634.98
    180.0000,      20.0000,      735.79
    190.0000,      20.0000,      884.42
    200.0000,      20.0000,      858.74
    210.0000,      20.0000,      699.65
    220.0000,      20.0000,      708.46
    230.0000,      20.0000,      876.52
    240.0000,      20.0000,      945.01
    250.0000,      20.0000,      890.62
    260.0000,      20.0000,      861.99
    270.0000,      20.0000,      879.63
    280.0000,      20.0000,      958.66
    290.0000,      20.0000,      1065.4
    300.0000,      20.0000,      1041.1
    310.0000,      20.0000,      960.85
    320.0000,      20.0000,      1002.2
    330.0000,      20.0000,      1069.1
    340.0000,      20.0000,      1001.1
    350.0000,      20.0000,      896.33
    360.0000,      20.0000,      917.70
    370.0000,      20.0000,      1056.0
    380.0000,      20.0000,      1100.6
    390.0000,      20.0000,      1019.0
    400.0000,      20.0000,      1009.8
    410.0000,      20.0000,      1071.4
    420.0000,      20.0000,      1074.8
    430.0000,      20.0000,      1002.5
    440.0000,      20.0000,      928.05
    450.0000,      20.0000,      778.02
    460.0000,      20.0000,      738.12
    470.0000,      20.0000,      786.66
     45.0000,      30.0000,      983.75
     55.0000,      30.0000,      1011.7
     65.0000,      30.0000,      1148.0
     75.0000,      30.0000,      1162.4
     85.0000,      30.0000,      1092.9
     95.0000,      30.0000,      946.78
    105.0000,      30.0000,      990.03
    115.0000,      30.0000,      1103.7
    125.0000,      30.0000,      1177.3
    135.0000,      30.0000,      1057.3
    145.0000,      30.0000,      830.59
    155.0000,      30.0000,      703.73
    165.0000,      30.0000,      741.70
    175.0000,      30.0000,      966.05
    185.0000,      30.0000,      1143.6
    195.0000,      30.0000,      1181.1
    205.0000,      30.0000,      997.99
    215.0000,      30.0000,      947.74
    225.0000,      30.0000,      957.00
    235.0000,      30.0000,      1172.5
    245.0000,      30.0000,      1182.1
    255.0000,      30.0000,      1133.5
    265.0000,      30.0000,      1034.5
    275.0000,      30.0000,      1112.1
    285.0000,      30.0000,      1227.0
    295.0000,      30.0000,      1278.4
    305.0000,      30.0000,      1276.7
    315.0000,      30.0000,      1267.3
    325.0000,      30.0000,      1292.1
    335.0000,      30.0000,      1277.8
    345.0000,      30.0000,      1183.1
    355.0000,      30.0000,      1165.0
    365.0000,      30.0000,      1188.6
    375.0000,      30.0000,      1302.2
    385.0000,      30.0000,      1271.0
    395.0000,      30.0000,      1257.6
    405.0000,      30.0000,      1214.7
    415.0000,      30.0000,      1249.1
    425.0000,      30.0000,      1220.3
    435.0000,      30.0000,      1072.4
    445.0000,      30.0000,      982.94
    455.0000,      30.0000,      936.32
     60.0000,      40.0000,      1247.7
     70.0000,      40.0000,      1234.4
     80.0000,      40.0000,      1206.5
     90.0000,      40.0000,      1220.8
    100.0000,      40.0000,      1212.4
    110.0000,      40.0000,      1298.7
    120.0000,      40.0000,      1311.7
    130.0000,      40.0000,      1236.9
    140.0000,      40.0000,      1098.0
    150.0000,      40.0000,      902.83
    160.0000,      40.0000,      876.03
    170.0000,      40.0000,      999.33
    180.0000,      40.0000,      1218.4
    190.0000,      40.0000,      1351.3
    200.0000,      40.0000,      1322.1
    210.0000,      40.0000,      1277.1
    220.0000,      40.0000,      1194.2
    230.0000,      40.0000,      1201.7
    240.0000,      40.0000,      1213.8
    250.0000,      40.0000,      1236.1
    260.0000,      40.0000,      1268.6
    270.0000,      40.0000,      1248.9
    280.0000,      40.0000,      1306.7
    290.0000,      40.0000,      1344.2
    300.0000,      40.0000,      1445.4
    310.0000,      40.0000,      1530.0
    320.0000,      40.0000,      1465.8
    330.0000,      40.0000,      1429.0
    340.0000,      40.0000,      1352.5
    350.0000,      40.0000,      1323.4
    360.0000,      40.0000,      1312.3
    370.0000,      40.0000,      1303.4
    380.0000,      40.0000,      1322.2
    390.0000,      40.0000,      1361.4
    400.0000,      40.0000,      1391.6
    410.0000,      40.0000,      1343.0
    420.0000,      40.0000,      1229.1
    430.0000,      40.0000,      1192.9
    440.0000,      40.0000,      1141.3
     75.0000,      50.0000,      1307.6
     85.0000,      50.0000,      1351.0
     95.0000,      50.0000,      1429.6
    105.0000,      50.0000,      1476.8
    115.0000,      50.0000,      1421.4
    125.0000,      50.0000,      1263.0
    135.0000,      50.0000,      1161.4
    145.0000,      50.0000,      1111.3
    155.0000,      50.0000,      1042.2
    165.0000,      50.0000,      1078.3
    175.0000,      50.0000,      1199.3
    185.0000,      50.0000,      1328.0
    195.0000,      50.0000,      1376.4
    205.0000,      50.0000,      1506.5
    215.0000,      50.0000,      1478.9
    225.0000,      50.0000,      1359.1
    235.0000,      50.0000,      1239.7
    245.0000,      50.0000,      1266.4
    255.0000,      50.0000,      1255.4
    265.0000,      50.0000,      1317.1
    275.0000,      50.0000,      1400.1
    285.0000,      50.0000,      1471.6
    295.0000,      50.0000,      1476.0
    305.0000,      50.0000,      1563.4
    315.0000,      50.0000,      1588.9
    325.0000,      50.0000,      1546.4
    335.0000,      50.0000,      1435.6
    345.0000,      50.0000,      1377.2
    355.0000,      50.0000,      1321.2
    365.0000,      50.0000,      1303.2
    375.0000,      50.0000,      1298.4
    385.0000,      50.0000,      1345.9
    395.0000,      50.0000,      1358.7
    405.0000,      50.0000,      1304.1
    415.0000,      50.0000,      1309.4
    425.0000,      50.0000,      1311.9
     90.0000,      60.0000,      1523.9
    100.0000,      60.0000,      1571.5
    110.0000,      60.0000,      1429.1
    120.0000,      60.0000,      1316.6
    130.0000,      60.0000,      1240.7
    140.0000,      60.0000,      1177.4
    150.0000,      60.0000,      1147.8
    160.0000,      60.0000,      1132.2
    170.0000,      60.0000,      1235.6
    180.0000,      60.0000,      1317.3
    190.0000,      60.0000,      1339.3
    200.0000,      60.0000,      1429.3
    210.0000,      60.0000,      1483.7
    220.0000,      60.0000,      1532.7
    230.0000,      60.0000,      1409.4
    240.0000,      60.0000,      1303.1
    250.0000,      60.0000,      1304.9
    260.0000,      60.0000,      1305.6
    270.0000,      60.0000,      1407.0
    280.0000,      60.0000,      1429.8
    290.0000,      60.0000,      1528.0
    300.0000,      60.0000,      1585.3
    310.0000,      60.0000,      1592.0
    320.0000,      60.0000,      1563.5
    330.0000,      60.0000,      1410.2
    340.0000,      60.0000,      1378.8
    350.0000,      60.0000,      1317.0
    360.0000,      60.0000,      1287.7
    370.0000,      60.0000,      1235.4
    380.0000,      60.0000,      1235.4
    390.0000,      60.0000,      1249.6
    400.0000,      60.0000,      1268.2
    410.0000,      60.0000,      1294.0
    105.0000,      70.0000,      1473.0
    115.0000,      70.0000,      1363.9
    125.0000,      70.0000,      1257.9
    135.0000,      70.0000,      1209.4
    145.0000,      70.0000,      1187.7
    155.0000,      70.0000,      1214.6
    165.0000,      70.0000,      1239.0
    175.0000,      70.0000,      1266.5
    185.0000,      70.0000,      1273.4
    195.0000,      70.0000,      1322.7
    205.0000,      70.0000,      1392.9
    215.0000,      70.0000,      1464.4
    225.0000,      70.0000,      1443.0
    235.0000,      70.0000,      1399.2
    245.0000,      70.0000,      1346.9
    255.0000,      70.0000,      1409.4
    265.0000,      70.0000,      1428.2
    275.0000,      70.0000,      1410.3
    285.0000,      70.0000,      1395.9
    295.0000,      70.0000,      1500.1
    305.0000,      70.0000,      1563.6
    315.0000,      70.0000,      1534.4
    325.0000,      70.0000,      1383.7
    335.0000,      70.0000,      1285.7
    345.0000,      70.0000,      1259.9
    355.0000,      70.0000,      1265.4
    365.0000,      70.0000,      1192.4
    375.0000,      70.0000,      1109.0
    385.0000,      70.0000,      1134.1
    395.0000,      70.0000,      1208.4
    120.0000,      80.0000,      1269.3
    130.0000,      80.0000,      1188.2
    140.0000,      80.0000,      1173.6
    150.0000,      80.0000,      1247.2
    160.0000,      80.0000,      1294.2
    170.0000,      80.0000,      1233.3
    180.0000,      80.0000,      1129.4
    190.0000,      80.0000,      1182.0
    200.0000,      80.0000,      1285.7
    210.0000,      80.0000,      1373.4
    220.0000,      80.0000,      1387.3
    230.0000,      80.0000,      1364.3
    240.0000,      80.0000,      1361.7
    250.0000,      80.0000,      1392.9
    260.0000,      80.0000,      1491.0
    270.0000,      80.0000,      1438.1
    280.0000,      80.0000,      1413.0
    290.0000,      80.0000,      1373.8
    300.0000,      80.0000,      1368.0
    310.0000,      80.0000,      1364.9
    320.0000,      80.0000,      1338.7
    330.0000,      80.0000,      1300.8
    340.0000,      80.0000,      1181.2
    350.0000,      80.0000,      1158.5
    360.0000,      80.0000,      1074.7
    370.0000,      80.0000,      1097.6
    380.0000,      80.0000,      1100.2
    135.0000,      90.0000,      1164.4
    145.0000,      90.0000,      1200.0
    155.0000,      90.0000,      1248.0
    165.0000,      90.0000,      1211.6
    175.0000,      90.0000,      1095.8
    185.0000,      90.0000,      1071.4
    195.0000,      90.0000,      1111.8
    205.0000,      90.0000,      1207.9
    215.0000,      90.0000,      1291.1
    225.0000,      90.0000,      1352.2
    235.0000,      90.0000,      1342.1
    245.0000,      90.0000,      1314.9
    255.0000,      90.0000,      1352.9
    265.0000,      90.0000,      1440.5
    275.0000,      90.0000,      1421.6
    285.0000,      90.0000,      1365.0
    295.0000,      90.0000,      1270.9
    305.0000,      90.0000,      1210.5
    315.0000,      90.0000,      1156.9
    325.0000,      90.0000,      1171.7
    335.0000,      90.0000,      1175.5
    345.0000,      90.0000,      1075.6
    355.0000,      90.0000,      1024.5
    365.0000,      90.0000,      1038.2
    150.0000,     100.0000,      1145.1
    160.0000,     100.0000,      1142.0
    170.0000,     100.0000,      1066.6
    180.0000,     100.0000,      1027.8
    190.0000,     100.0000,      1014.4
    200.0000,     100.0000,      1063.7
    210.0000,     100.0000,      1136.1
    220.0000,     100.0000,      1209.1
    230.0000,     100.0000,      1285.9
    240.0000,     100.0000,      1287.7
    250.0000,     100.0000,      1287.1
    260.0000,     100.0000,      1244.1
    270.0000,     100.0000,      1282.9
    280.0000,     100.0000,      1299.0
    290.0000,     100.0000,      1262.3
    300.0000,     100.0000,      1167.7
    310.0000,     100.0000,      1085.6
    320.0000,     100.0000,      1036.6
    330.0000,     100.0000,      986.18
    340.0000,     100.0000,      1022.5
    350.0000,     100.0000,      1018.3
    165.0000,     110.0000,      1007.1
    175.0000,     110.0000,      986.25
    185.0000,     110.0000,      951.69
    195.0000,     110.0000,      994.05
    205.0000,     110.0000,      1018.0
    215.0000,     110.0000,      1060.6
    225.0000,     110.0000,      1112.0
    235.0000,     110.0000,      1180.2
    245.0000,     110.0000,      1225.0
    255.0000,     110.0000,      1156.5
    265.0000,     110.0000,      1106.0
    275.0000,     110.0000,      1119.0
    285.0000,     110.0000,      1126.6
    295.0000,     110.0000,      1132.1
    305.0000,     110.0000,      1056.0
    315.0000,     110.0000,      976.67
    325.0000,     110.0000,      950.47
    335.0000,     110.0000,      950.09
    180.0000,     120.0000,      936.05
    190.0000,     120.0000,      926.29
    200.0000,     120.0000,      911.75
    210.0000,     120.0000,      942.07
    220.0000,     120.0000,      989.70
    230.0000,     120.0000,      1024.3
    240.0000,     120.0000,      1060.9
    250.0000,     120.0000,      1038.5
    260.0000,     120.0000,      1011.7
    270.0000,     120.0000,      983.73
    280.0000,     120.0000,      997.88
    290.0000,     120.0000,      968.30
    300.0000,     120.0000,      927.17
    310.0000,     120.0000,      945.56
    320.0000,     120.0000,      961.27
    195.0000,     130.0000,      844.25
    205.0000,     130.0000,      839.71
    215.0000,     130.0000,      849.98
    225.0000,     130.0000,      884.96
    235.0000,     130.0000,      917.99
    245.0000,     130.0000,      907.21
    255.0000,     130.0000,      892.83
    265.0000,     130.0000,      870.68
    275.0000,     130.0000,      866.41
    285.0000,     130.0000,      848.47
    295.0000,     130.0000,      837.97
    305.0000,     130.0000,      845.26
    210.0000,     140.0000,      737.54
    220.0000,     140.0000,      743.27
    230.0000,     140.0000,      769.16
    240.0000,     140.0000,      792.86
    250.0000,     140.0000,      800.83
    260.0000,     140.0000,      778.27
    270.0000,     140.0000,      728.19
    280.0000,     140.0000,      728.99
    290.0000,     140.0000,      773.07
    225.0000,     150.0000,      654.54
    235.0000,     150.0000,      668.04
    245.0000,     150.0000,      680.92
    255.0000,     150.0000,      683.02
    265.0000,     150.0000,      686.05
    275.0000,     150.0000,      664.00
    240.0000,     160.0000,      563.42
    250.0000,     160.0000,      597.31
    260.0000,     160.0000,      622.14
   3.37
REFERENCE MODEL USED
CONSTANT REFERENCE MODEL METHOD
Reference resistivity is
1040.514
TOPOGRAPHICAL DATA
2
17
      0.0000      50.0000
     30.0000      51.0000
     60.0000      51.0000
     90.0000      51.0000
    120.0000      52.0000
    150.0000      52.0000
    180.0000      53.0000
    210.0000      54.0000
    240.0000      54.0000
    270.0000      57.0000
    300.0000      55.0000
    330.0000      56.0000
    360.0000      58.0000
    390.0000      59.0000
    420.0000      59.0000
    450.0000      60.0000
    480.0000      61.0000
1
DAMPED FINITE-ELEMENT METHOD USED FOR TOPOGRAPHIC MODELLING WITH DAMPING FACTOR OF 0.40
       0.00000
      50.00000
       0.02293
COORDINATES FOR ELECTRODES
       0.00000        0.00000
       9.99946        0.10407
      19.99892        0.20813
      29.99838        0.31220
      39.99575        0.08290
      49.99312       -0.14641
      59.99049       -0.37572
      69.98786       -0.60502
      79.98523       -0.83433
      89.98260       -1.06363
      99.98206       -0.95957
     109.98152       -0.85550
     119.98099       -0.75143
     129.97835       -0.98074
     139.97572       -1.21004
     149.97310       -1.43935
     159.97255       -1.33528
     169.97200       -1.23121
     179.97148       -1.12714
     189.97093       -1.02308
     199.97038       -0.91901
     209.96985       -0.81494
     219.96721       -1.04425
     229.96460       -1.27355
     239.96198       -1.50286
     249.93216       -0.73128
     259.90231        0.04030
     269.87253        0.81188
     279.83240       -0.08341
     289.79221       -0.97869
     299.75208       -1.87398
     309.75153       -1.76991
     319.75098       -1.66584
     329.75043       -1.56178
     339.74084       -1.12408
     349.73120       -0.68638
     359.72165       -0.24869
     369.72107       -0.14462
     379.72061       -0.04055
     389.72003        0.06351
     399.71741       -0.16579
     409.71478       -0.39510
     419.71216       -0.62440
     429.71158       -0.52033
     439.71106       -0.41627
     449.71051       -0.31220
     459.70993       -0.20813
     469.70947       -0.10407
     479.70889        0.00000
     489.70068       -0.22918
     499.69254       -0.45836
Shift matrix
  0    0.0000    5.0000   10.0500   15.1505   20.3020   25.5050   30.7601   36.0677   41.4284   46.8426   52.3111   57.8342   63.4125   69.0466   74.7371   80.4845   86.2893   92.1522 
  1    0.0000    0.0000    0.0000    0.0000    0.0000    0.0000    0.0000    0.0000    0.0000    0.0000    0.0000    0.0000    0.0000    0.0000    0.0000    0.0000    0.0000    0.0000 
  2    0.1041    0.0577    0.0318    0.0174    0.0095    0.0051    0.0028    0.0015    0.0008    0.0004    0.0002    0.0001    0.0001    0.0000    0.0000    0.0000    0.0000    0.0000 
  3    0.2081    0.1133    0.0613    0.0330    0.0176    0.0094    0.0049    0.0026    0.0014    0.0007    0.0004    0.0002    0.0001    0.0000    0.0000    0.0000    0.0000    0.0000 
  4    0.3122    0.1666    0.0884    0.0466    0.0244    0.0127    0.0066    0.0034    0.0017    0.0009    0.0004    0.0002    0.0001    0.0001    0.0000    0.0000    0.0000    0.0000 
  5    0.0829    0.0462    0.0255    0.0141    0.0077    0.0042    0.0023    0.0012    0.0006    0.0003    0.0002    0.0001    0.0000    0.0000    0.0000    0.0000    0.0000    0.0000 
  6   -0.1464   -0.0846   -0.0486   -0.0278   -0.0158   -0.0089   -0.0050   -0.0028   -0.0016   -0.0009   -0.0005   -0.0003   -0.0001   -0.0001   -0.0000   -0.0000   -0.0000   -0.0000 
  7   -0.3757   -0.2242   -0.1331   -0.0786   -0.0462   -0.0270   -0.0157   -0.0091   -0.0052   -0.0030   -0.0017   -0.0010   -0.0005   -0.0003   -0.0002   -0.0001   -0.0001   -0.0000 
  8   -0.6050   -0.3716   -0.2271   -0.1381   -0.0836   -0.0503   -0.0302   -0.0180   -0.0107   -0.0063   -0.0037   -0.0022   -0.0012   -0.0007   -0.0004   -0.0002   -0.0001   -0.0001 
  9   -0.8343   -0.5258   -0.3299   -0.2060   -0.1280   -0.0792   -0.0487   -0.0299   -0.0182   -0.0110   -0.0067   -0.0040   -0.0024   -0.0014   -0.0008   -0.0005   -0.0003   -0.0002 
 10   -1.0636   -0.6861   -0.4406   -0.2817   -0.1793   -0.1136   -0.0717   -0.0450   -0.0281   -0.0175   -0.0108   -0.0067   -0.0041   -0.0025   -0.0015   -0.0009   -0.0006   -0.0003 
 11   -0.9596   -0.6126   -0.3894   -0.2464   -0.1552   -0.0973   -0.0607   -0.0377   -0.0233   -0.0143   -0.0088   -0.0053   -0.0032   -0.0020   -0.0012   -0.0007   -0.0004   -0.0002 
 12   -0.8555   -0.5404   -0.3398   -0.2126   -0.1325   -0.0821   -0.0507   -0.0311   -0.0190   -0.0116   -0.0070   -0.0042   -0.0025   -0.0015   -0.0009   -0.0005   -0.0003   -0.0002 
 13   -0.7514   -0.4693   -0.2918   -0.1805   -0.1111   -0.0681   -0.0415   -0.0252   -0.0152   -0.0091   -0.0055   -0.0032   -0.0019   -0.0011   -0.0007   -0.0004   -0.0002   -0.0001 
 14   -0.9807   -0.6275   -0.3997   -0.2534   -0.1600   -0.1005   -0.0629   -0.0391   -0.0242   -0.0149   -0.0092   -0.0056   -0.0034   -0.0021   -0.0012   -0.0007   -0.0004   -0.0003 
 15   -1.2100   -0.7912   -0.5152   -0.3340   -0.2156   -0.1386   -0.0887   -0.0565   -0.0358   -0.0226   -0.0142   -0.0089   -0.0055   -0.0034   -0.0021   -0.0013   -0.0008   -0.0005 
 16   -1.4393   -0.9599   -0.6376   -0.4218   -0.2779   -0.1823   -0.1191   -0.0775   -0.0502   -0.0324   -0.0208   -0.0133   -0.0085   -0.0054   -0.0034   -0.0021   -0.0013   -0.0008 
 17   -1.3353   -0.8828   -0.5812   -0.3811   -0.2488   -0.1617   -0.1047   -0.0675   -0.0433   -0.0277   -0.0176   -0.0111   -0.0070   -0.0044   -0.0027   -0.0017   -0.0011   -0.0007 
 18   -1.2312   -0.8066   -0.5262   -0.3418   -0.2211   -0.1424   -0.0913   -0.0583   -0.0370   -0.0234   -0.0147   -0.0092   -0.0058   -0.0036   -0.0022   -0.0014   -0.0008   -0.0005 
 19   -1.1271   -0.7314   -0.4726   -0.3040   -0.1947   -0.1242   -0.0788   -0.0498   -0.0313   -0.0196   -0.0122   -0.0076   -0.0047   -0.0029   -0.0018   -0.0011   -0.0006   -0.0004 
 20   -1.0231   -0.6573   -0.4205   -0.2678   -0.1697   -0.1071   -0.0673   -0.0421   -0.0262   -0.0162   -0.0100   -0.0061   -0.0037   -0.0023   -0.0014   -0.0008   -0.0005   -0.0003 
 21   -0.9190   -0.5843   -0.3699   -0.2330   -0.1462   -0.0912   -0.0567   -0.0351   -0.0216   -0.0132   -0.0081   -0.0049   -0.0029   -0.0018   -0.0011   -0.0006   -0.0004   -0.0002 
 22   -0.8149   -0.5125   -0.3209   -0.1999   -0.1240   -0.0765   -0.0470   -0.0287   -0.0175   -0.0106   -0.0064   -0.0038   -0.0023   -0.0013   -0.0008   -0.0005   -0.0003   -0.0002 
 23   -1.0442   -0.6723   -0.4309   -0.2750   -0.1747   -0.1105   -0.0696   -0.0436   -0.0272   -0.0169   -0.0104   -0.0064   -0.0039   -0.0024   -0.0014   -0.0009   -0.0005   -0.0003 
 24   -1.2736   -0.8375   -0.5484   -0.3576   -0.2322   -0.1501   -0.0966   -0.0619   -0.0395   -0.0251   -0.0159   -0.0100   -0.0063   -0.0039   -0.0024   -0.0015   -0.0009   -0.0006 
 25   -1.5029   -1.0074   -0.6726   -0.4473   -0.2962   -0.1954   -0.1283   -0.0839   -0.0547   -0.0355   -0.0229   -0.0147   -0.0094   -0.0060   -0.0038   -0.0024   -0.0015   -0.0009 
 26   -0.7313   -0.4557   -0.2827   -0.1745   -0.1072   -0.0655   -0.0399   -0.0241   -0.0145   -0.0087   -0.0052   -0.0031   -0.0018   -0.0011   -0.0006   -0.0004   -0.0002   -0.0001 
 27    0.0403    0.0226    0.0126    0.0070    0.0038    0.0021    0.0011    0.0006    0.0003    0.0002    0.0001    0.0001    0.0000    0.0000    0.0000    0.0000    0.0000    0.0000 
 28    0.8119    0.3856    0.1817    0.0850    0.0395    0.0182    0.0083    0.0038    0.0017    0.0008    0.0003    0.0001    0.0001    0.0000    0.0000    0.0000    0.0000    0.0000 
 29   -0.0834   -0.0477   -0.0271   -0.0154   -0.0086   -0.0048   -0.0027   -0.0015   -0.0008   -0.0004   -0.0002   -0.0001   -0.0001   -0.0000   -0.0000   -0.0000   -0.0000   -0.0000 
 30   -0.9787   -0.6261   -0.3987   -0.2528   -0.1595   -0.1002   -0.0627   -0.0390   -0.0242   -0.0149   -0.0091   -0.0056   -0.0034   -0.0020   -0.0012   -0.0007   -0.0004   -0.0003 
 31   -1.8740   -1.2914   -0.8867   -0.6065   -0.4132   -0.2805   -0.1897   -0.1277   -0.0857   -0.0573   -0.0381   -0.0253   -0.0167   -0.0110   -0.0072   -0.0047   -0.0030   -0.0020 
 32   -1.7699   -1.2108   -0.8251   -0.5602   -0.3788   -0.2552   -0.1712   -0.1144   -0.0762   -0.0505   -0.0333   -0.0219   -0.0143   -0.0094   -0.0061   -0.0039   -0.0025   -0.0016 
 33   -1.6658   -1.1309   -0.7648   -0.5151   -0.3456   -0.2310   -0.1537   -0.1019   -0.0673   -0.0442   -0.0290   -0.0189   -0.0123   -0.0079   -0.0051   -0.0033   -0.0021   -0.0013 
 34   -1.5618   -1.0518   -0.7056   -0.4714   -0.3137   -0.2079   -0.1372   -0.0902   -0.0590   -0.0385   -0.0250   -0.0161   -0.0104   -0.0067   -0.0042   -0.0027   -0.0017   -0.0011 
 35   -1.1241   -0.7292   -0.4710   -0.3029   -0.1940   -0.1236   -0.0785   -0.0496   -0.0312   -0.0195   -0.0122   -0.0075   -0.0046   -0.0029   -0.0017   -0.0011   -0.0006   -0.0004 
 36   -0.6864   -0.4256   -0.2626   -0.1613   -0.0986   -0.0599   -0.0363   -0.0218   -0.0131   -0.0078   -0.0046   -0.0027   -0.0016   -0.0009   -0.0005   -0.0003   -0.0002   -0.0001 
 37   -0.2487   -0.1458   -0.0850   -0.0493   -0.0285   -0.0163   -0.0093   -0.0053   -0.0030   -0.0017   -0.0009   -0.0005   -0.0003   -0.0002   -0.0001   -0.0000   -0.0000   -0.0000 
 38   -0.1446   -0.0835   -0.0480   -0.0274   -0.0156   -0.0088   -0.0049   -0.0028   -0.0015   -0.0008   -0.0005   -0.0003   -0.0001   -0.0001   -0.0000   -0.0000   -0.0000   -0.0000 
 39   -0.0406   -0.0230   -0.0130   -0.0073   -0.0041   -0.0023   -0.0013   -0.0007   -0.0004   -0.0002   -0.0001   -0.0001   -0.0000   -0.0000   -0.0000   -0.0000   -0.0000   -0.0000 
 40    0.0635    0.0355    0.0197    0.0109    0.0060    0.0033    0.0018    0.0010    0.0005    0.0003    0.0001    0.0001    0.0000    0.0000    0.0000    0.0000    0.0000    0.0000 
 41   -0.1658   -0.0960   -0.0553   -0.0317   -0.0181   -0.0102   -0.0058   -0.0032   -0.0018   -0.0010   -0.0005   -0.0003   -0.0002   -0.0001   -0.0000   -0.0000   -0.0000   -0.0000 
 42   -0.3951   -0.2364   -0.1407   -0.0833   -0.0491   -0.0287   -0.0168   -0.0097   -0.0056   -0.0032   -0.0018   -0.0010   -0.0006   -0.0003   -0.0002   -0.0001   -0.0001   -0.0000 
 43   -0.6244   -0.3844   -0.2355   -0.1435   -0.0871   -0.0526   -0.0316   -0.0189   -0.0112   -0.0066   -0.0039   -0.0023   -0.0013   -0.0008   -0.0004   -0.0003   -0.0001   -0.0001 
 44   -0.5203   -0.3163   -0.1913   -0.1152   -0.0690   -0.0411   -0.0243   -0.0144   -0.0084   -0.0049   -0.0028   -0.0016   -0.0009   -0.0005   -0.0003   -0.0002   -0.0001   -0.0001 
 45   -0.4163   -0.2497   -0.1490   -0.0885   -0.0523   -0.0307   -0.0180   -0.0104   -0.0060   -0.0035   -0.0020   -0.0011   -0.0006   -0.0004   -0.0002   -0.0001   -0.0001   -0.0000 
 46   -0.3122   -0.1847   -0.1087   -0.0636   -0.0370   -0.0215   -0.0124   -0.0071   -0.0040   -0.0023   -0.0013   -0.0007   -0.0004   -0.0002   -0.0001   -0.0001   -0.0000   -0.0000 
 47   -0.2081   -0.1213   -0.0703   -0.0406   -0.0233   -0.0133   -0.0075   -0.0042   -0.0024   -0.0013   -0.0007   -0.0004   -0.0002   -0.0001   -0.0001   -0.0000   -0.0000   -0.0000 
 48   -0.1041   -0.0597   -0.0341   -0.0193   -0.0109   -0.0061   -0.0034   -0.0019   -0.0010   -0.0006   -0.0003   -0.0002   -0.0001   -0.0000   -0.0000   -0.0000   -0.0000   -0.0000 
 49    0.0000    0.0000    0.0000    0.0000    0.0000    0.0000    0.0000    0.0000    0.0000    0.0000    0.0000    0.0000    0.0000    0.0000    0.0000    0.0000    0.0000    0.0000 
 50   -0.2292   -0.1340   -0.0779   -0.0451   -0.0259   -0.0148   -0.0084   -0.0048   -0.0027   -0.0015   -0.0008   -0.0005   -0.0003   -0.0001   -0.0001   -0.0000   -0.0000   -0.0000 
 51   -0.4584   -0.2765   -0.1659   -0.0991   -0.0588   -0.0348   -0.0204   -0.0120   -0.0070   -0.0040   -0.0023   -0.0013   -0.0008   -0.0004   -0.0002   -0.0001   -0.0001   -0.0000 
Topography damping parameter
   2.6859
Blocks sensitivity and uncertainity values (with smoothness constrain)
                     Resistivity      
Block No.  Sensitivity  % Approximate Uncertainity
     1       3.6109        2.80
     2       2.2298        2.65
     3       2.5168        2.55
     4       2.5984        2.51
     5       3.0651        2.51
     6       3.5526        2.45
     7       4.2393        2.44
     8       3.8934        2.46
     9       3.8439        2.50
    10       3.5832        2.54
    11       4.3320        2.45
    12       5.2624        2.31
    13       4.4775        2.42
    14       3.3376        2.62
    15       2.9697        2.66
    16       3.3590        2.59
    17       4.1909        2.50
    18       5.2941        2.41
    19       6.1311        2.32
    20       5.4900        2.39
    21       3.7407        2.51
    22       4.5749        2.53
    23       4.7589        2.51
    24       5.4658        2.43
    25       4.8964        2.40
    26       5.0297        2.40
    27       5.0311        2.38
    28       5.4531        2.36
    29       5.8229        2.38
    30       4.6611        2.49
    31       4.3338        2.54
    32       4.5628        2.51
    33       4.7204        2.48
    34       4.6202        2.46
    35       3.9764        2.44
    36       4.4589        2.41
    37       4.4720        2.42
    38       4.7228        2.39
    39       4.1261        2.43
    40       4.1628        2.44
    41       3.8568        2.49
    42       3.4234        2.54
    43       3.0817        2.58
    44       2.8223        2.58
    45       2.7179        2.57
    46       2.5166        2.54
    47       2.0716        2.67
    48       1.5849        3.30
    49       2.2671        3.69
    50       0.8794        3.69
    51       1.0179        3.65
    52       1.0856        3.64
    53       1.3484        3.60
    54       1.5614        3.58
    55       1.9173        3.54
    56       1.6516        3.59
    57       1.7738        3.56
    58       1.8375        3.55
    59       2.4825        3.46
    60       3.0605        3.36
    61       2.2949        3.48
    62       1.6042        3.58
    63       1.4820        3.60
    64       1.7024        3.57
    65       2.2131        3.52
    66       2.8833        3.44
    67       3.1941        3.41
    68       2.8317        3.45
    69       1.9739        3.56
    70       2.3920        3.52
    71       2.2502        3.55
    72       2.4932        3.53
    73       2.1690        3.56
    74       2.3904        3.52
    75       2.4652        3.50
    76       2.6141        3.50
    77       2.7928        3.49
    78       2.2033        3.56
    79       2.1274        3.56
    80       2.1830        3.56
    81       2.2566        3.54
    82       2.1842        3.54
    83       1.8543        3.57
    84       2.1166        3.52
    85       2.0302        3.54
    86       2.0977        3.53
    87       1.8173        3.57
    88       1.9141        3.55
    89       1.7848        3.57
    90       1.5605        3.60
    91       1.3699        3.62
    92       1.2900        3.62
    93       1.2349        3.62
    94       1.0134        3.66
    95       0.7911        3.70
    96       2.8548        3.44
    97       1.3874        4.88
    98       0.3938        5.68
    99       0.4145        5.67
   100       0.4989        5.66
   101       0.6410        5.63
   102       0.7951        5.59
   103       0.7750        5.60
   104       0.8430        5.58
   105       0.8754        5.57
   106       1.1181        5.51
   107       1.4506        5.41
   108       1.2226        5.46
   109       1.0028        5.51
   110       1.0325        5.51
   111       1.0688        5.50
   112       1.2310        5.48
   113       1.3412        5.47
   114       1.4199        5.47
   115       1.2440        5.51
   116       1.0378        5.57
   117       1.2962        5.48
   118       1.2817        5.50
   119       1.3103        5.49
   120       1.1184        5.55
   121       1.0578        5.57
   122       1.0479        5.57
   123       1.1703        5.55
   124       1.3385        5.50
   125       1.2545        5.51
   126       1.2868        5.48
   127       1.3369        5.47
   128       1.3059        5.48
   129       1.1102        5.53
   130       0.8798        5.59
   131       0.8935        5.58
   132       0.8412        5.59
   133       0.8489        5.59
   134       0.7896        5.61
   135       0.9179        5.57
   136       1.0092        5.52
   137       1.0068        5.50
   138       0.9106        5.52
   139       0.7900        5.55
   140       0.6784        5.60
   141       0.5471        5.64
   142       1.5015        4.78
   143       1.1626        7.42
   144       0.2448        9.64
   145       0.2490        9.64
   146       0.2404        9.63
   147       0.2925        9.61
   148       0.3197        9.60
   149       0.3601        9.57
   150       0.4908        9.52
   151       0.4343        9.54
   152       0.5640        9.47
   153       0.5348        9.48
   154       0.5020        9.48
   155       0.5703        9.44
   156       0.5438        9.45
   157       0.5762        9.46
   158       0.6005        9.47
   159       0.6208        9.46
   160       0.5586        9.50
   161       0.5515        9.51
   162       0.6485        9.42
   163       0.6949        9.39
   164       0.6844        9.41
   165       0.5829        9.49
   166       0.5283        9.53
   167       0.5079        9.54
   168       0.5387        9.52
   169       0.6350        9.45
   170       0.7017        9.39
   171       0.7917        9.29
   172       0.8201        9.26
   173       0.7148        9.35
   174       0.5378        9.49
   175       0.4261        9.56
   176       0.4713        9.53
   177       0.5410        9.51
   178       0.3998        9.56
   179       0.3337        9.60
   180       0.3681        9.58
   181       0.4420        9.52
   182       0.4721        9.47
   183       0.4001        9.51
   184       0.3684        9.54
   185       0.3099        9.58
   186       1.1630        7.37
   187       1.9372        8.01
   188       0.4403        11.88
   189       0.4653        11.87
   190       0.4460        11.92
   191       0.4728        11.91
   192       0.5714        11.80
   193       0.7278        11.59
   194       0.5958        11.81
   195       0.3938        12.03
   196       0.3463        12.06
   197       0.2923        12.10
   198       0.2688        12.12
   199       0.2976        12.10
   200       0.3744        12.05
   201       0.5081        11.94
   202       0.5867        11.88
   203       0.5668        11.89
   204       0.5764        11.87
   205       0.5375        11.91
   206       0.5032        11.95
   207       0.4962        11.96
   208       0.5218        11.93
   209       0.5590        11.89
   210       0.5544        11.89
   211       0.5026        11.96
   212       0.4963        11.96
   213       0.5368        11.92
   214       0.5502        11.90
   215       0.5090        11.94
   216       0.4507        11.99
   217       0.4387        12.00
   218       0.5007        11.93
   219       0.6446        11.75
   220       0.7710        11.55
   221       0.6611        11.71
   222       0.5564        11.82
   223       0.5186        11.85
   224       0.5413        11.79
   225       0.6283        11.63
   226       0.7146        11.44
   227       0.5624        11.69
   228       1.7216        8.69
   229       2.7010        6.26
   230       0.3868        11.41
   231       0.4572        11.35
   232       0.5950        11.20
   233       0.7481        11.00
   234       0.6541        11.15
   235       0.4899        11.36
   236       0.4756        11.37
   237       0.4717        11.37
   238       0.4624        11.38
   239       0.4737        11.37
   240       0.5083        11.35
   241       0.5850        11.28
   242       0.6324        11.23
   243       0.6144        11.25
   244       0.6365        11.21
   245       0.6311        11.22
   246       0.6011        11.25
   247       0.5753        11.29
   248       0.5747        11.29
   249       0.5796        11.28
   250       0.5540        11.31
   251       0.5163        11.36
   252       0.5427        11.33
   253       0.6183        11.25
   254       0.6568        11.20
   255       0.6276        11.23
   256       0.5546        11.31
   257       0.5043        11.36
   258       0.5232        11.33
   259       0.6292        11.21
   260       0.7237        11.08
   261       0.6217        11.20
   262       0.4916        11.33
   263       0.4149        11.40
   264       0.3328        11.46
   265       0.2442        11.52
   266       1.6545        8.09
   267       2.0634        7.64
   268       0.3074        10.93
   269       0.4362        10.83
   270       0.5601        10.72
   271       0.5246        10.76
   272       0.4078        10.87
   273       0.3837        10.89
   274       0.4016        10.88
   275       0.4180        10.87
   276       0.4244        10.87
   277       0.4375        10.86
   278       0.4872        10.82
   279       0.5305        10.79
   280       0.5204        10.80
   281       0.5227        10.79
   282       0.5211        10.79
   283       0.5033        10.81
   284       0.4820        10.83
   285       0.4760        10.83
   286       0.4700        10.84
   287       0.4475        10.86
   288       0.4306        10.87
   289       0.4669        10.85
   290       0.5476        10.77
   291       0.5993        10.72
   292       0.5742        10.74
   293       0.4883        10.82
   294       0.4166        10.88
   295       0.4101        10.88
   296       0.4733        10.83
   297       0.5160        10.79
   298       0.4253        10.86
   299       0.2859        10.95
   300       0.1864        10.99
   301       0.1086        11.01
   302       1.1634        9.53
   303       1.9140        7.45
   304       0.3704        10.37
   305       0.3622        10.37
   306       0.2844        10.42
   307       0.2405        10.44
   308       0.2302        10.45
   309       0.2369        10.44
   310       0.2500        10.44
   311       0.2775        10.43
   312       0.3298        10.40
   313       0.3753        10.38
   314       0.3766        10.38
   315       0.3650        10.38
   316       0.3516        10.39
   317       0.3369        10.40
   318       0.3267        10.41
   319       0.3283        10.41
   320       0.3288        10.41
   321       0.3198        10.41
   322       0.3154        10.41
   323       0.3391        10.40
   324       0.3886        10.37
   325       0.4199        10.35
   326       0.3992        10.37
   327       0.3379        10.40
   328       0.2878        10.43
   329       0.2819        10.43
   330       0.3148        10.41
   331       0.3218        10.41
   332       0.2578        10.43
   333       0.1562        10.47
   334       1.2386        8.37
   335       1.8507        7.40
   336       0.1895        9.95
   337       0.1511        9.96
   338       0.1282        9.97
   339       0.1263        9.97
   340       0.1377        9.96
   341       0.1642        9.96
   342       0.2059        9.95
   343       0.2421        9.94
   344       0.2491        9.93
   345       0.2380        9.94
   346       0.2227        9.94
   347       0.2105        9.95
   348       0.2058        9.95
   349       0.2103        9.95
   350       0.2148        9.95
   351       0.2142        9.95
   352       0.2146        9.95
   353       0.2259        9.94
   354       0.2481        9.94
   355       0.2601        9.93
   356       0.2463        9.94
   357       0.2134        9.95
   358       0.1881        9.95
   359       0.1856        9.95
   360       0.2023        9.95
   361       0.1926        9.95
   362       1.2416        8.17
   363       1.7327        7.30
   364       0.0781        9.49
   365       0.0741        9.49
   366       0.0810        9.49
   367       0.0993        9.49
   368       0.1264        9.48
   369       0.1504        9.48
   370       0.1579        9.48
   371       0.1514        9.48
   372       0.1401        9.48
   373       0.1313        9.48
   374       0.1286        9.48
   375       0.1324        9.48
   376       0.1371        9.48
   377       0.1392        9.48
   378       0.1407        9.48
   379       0.1455        9.48
   380       0.1539        9.48
   381       0.1570        9.48
   382       0.1491        9.48
   383       0.1341        9.48
   384       0.1240        9.48
   385       0.1220        9.48
   386       1.3092        7.84
   387       1.3752        7.41
   388       0.0518        9.03
   389       0.0627        9.03
   390       0.0786        9.03
   391       0.0933        9.03
   392       0.0990        9.03
   393       0.0959        9.03
   394       0.0890        9.03
   395       0.0833        9.03
   396       0.0815        9.03
   397       0.0839        9.03
   398       0.0874        9.03
   399       0.0896        9.03
   400       0.0911        9.03
   401       0.0933        9.03
   402       0.0964        9.03
   403       0.0968        9.03
   404       0.0928        9.03
   405       0.0867        9.03
   406       1.2591        7.59
   407       0.9018        8.28
   408       0.0415        8.59
   409       0.0504        8.59
   410       0.0591        8.59
   411       0.0626        8.59
   412       0.0611        8.59
   413       0.0573        8.59
   414       0.0539        8.59
   415       0.0525        8.59
   416       0.0538        8.59
   417       0.0561        8.59
   418       0.0578        8.59
   419       0.0590        8.59
   420       0.0604        8.59
   421       0.0621        8.59
   422       0.0623        8.59
   423       0.0609        8.59
   424       0.9767        8.26
   425       0.6904        7.26
   426       0.0387        8.18
   427       0.0403        8.18
   428       0.0393        8.18
   429       0.0374        8.18
   430       0.0354        8.18
   431       0.0343        8.18
   432       0.0350        8.18
   433       0.0365        8.18
   434       0.0377        8.18
   435       0.0384        8.18
   436       0.0397        8.18
   437       0.0413        8.18
   438       0.8316        7.21
   439       0.4618        7.80
   440       0.0262        7.78
   441       0.0254        7.78
   442       0.0247        7.78
   443       0.0235        7.78
   444       0.0226        7.78
   445       0.0229        7.78
   446       0.0240        7.78
   447       0.0248        7.78
   448       0.0252        7.78
   449       0.0264        7.78
   450       0.5663        7.77
   451       0.3372        6.69
   452       0.0165        7.41
   453       0.0157        7.41
   454       0.0151        7.41
   455       0.0153        7.41
   456       0.0160        7.41
   457       0.0167        7.41
   458       0.3997        6.68
   459       0.2008        7.13
   460       0.0107        7.05
   461       0.0106        7.05
   462       0.0108        7.05
   463       0.0110        7.05
   464       0.2307        7.13
   465       1.3107        7.25
   466       0.0684        7.82
   467       0.0696        7.82
   468       1.4730        7.12
Average Sensitivity 1.7482
Model inversion constraint
0
Data inversion constraint
1

Inversion settings
Initial damping factor (0.01 to 1.00)
0.1800
Minimum damping factor (0.001 to 0.75)
0.0300
Local optimization option (0=No, 1=Yes)
1
Convergence limit for relative change in RMS error in percent (0.1 to 20)
0.1000
Minimum change in RMS error for line search in percent (0.5 to 100)
0.5000
Number of iterations (1 to 30)
7
Vertical to horizontal flatness filter ratio (0.25 to 4.0)
1.0000
Model for increase in thickness of layers(0=default 10%, 1=default 25%, 2=user defined)
2
Number of nodes between adjacent electrodes (2 or 4)
4
Flatness filter type, Include smoothing of model resistivity (0=model changes only,1=directly on model)
1
Reduce number of topographical data points? (0=No,1=Yes. Recommend leave at 0)
0
Carry out topography modeling? (0=No,1=Yes)
1
Type of topography trend removal (0=Average,1=Least-squares,2=End to end)
2
Type of Jacobian matrix calculation (0=Quasi-Newton, 1=Gauss-Newton, 2=Mixed)
1
Increase of damping factor with depth (1.0 to 2.0)
1.1000
Type of topographical modeling (0=None, 1=No longer supported so do not use, 2=uniform distorted FEM, 3=underwater, 4=damped FEM, 5=FEM with inverse Swartz-Christoffel)
4
Robust data constrain? (0=No, 1=Yes)
1
Cutoff factor for data constrain (0.0001 to 0.1))
0.0500
Robust model constrain? (0=No, 1=Yes)
0
Cutoff factor for model constrain (0.0001 to 1.0)
0.0050
Allow number of model parameters to exceed data points?  (0=No, 1=Yes)
1
Use extended model? (0=No, 1=Yes)
0
Reduce effect of side blocks? (0=No, 1=Slight, 2=Severe, 3=Very Severe)
0
Type of mesh (0=Normal,1=Fine,2=Finest)
0
Optimise damping factor? (0=No, 1=Yes)
1
Time-lapse inversion constrain (0=None,1&2=Smooth,3=Robust)
3
Type of time-lapse inversion method (0=Simultaneous,1=Sequential)
0
Thickness of first layer (0.25 to 1.0)
0.5000
Factor to increase thickness layer with depth (1.0 to 1.25)
1.0100
USE FINITE ELEMENT METHOD (YES=1,NO=0)
1
WIDTH OF BLOCKS (1=NORMAL WIDTH, 2=DOUBLE, 3=TRIPLE, 4=QUADRAPLE, 5=QUINTIPLE)
1
MAKE SURE BLOCKS HAVE THE SAME WIDTH (YES=1,NO=0)
1
RMS CONVERGENCE LIMIT (IN PERCENT)
0.100
USE LOGARITHM OF APPARENT RESISTIVITY (0=USE LOG OF APPARENT RESISTIVITY, 1=USE RESISTANCE VALUES, 2=USE APPARENT RESISTIVITY)
2
TYPE OF IP INVERSION METHOD (0=CONCURRENT,1=SEQUENTIAL)
0
PROCEED AUTOMATICALLY FOR SEQUENTIAL METHOD (1=YES,0=NO)
0
IP DAMPING FACTOR (0.01 to 1.0)
1.000
USE AUTOMATIC IP DAMPING FACTOR (YES=1,NO=0)
0
CUTOFF FACTOR FOR BOREHOLE DATA (0.0005 to 0.02)
0.00010
TYPE OF CROSS-BOREHOLE MODEL (0=normal,1=halfsize)
0
LIMIT RESISTIVITY VALUES(0=No,1=Yes)
0
Upper limit factor (10-50)
50.000
Lower limit factor (0.02 to 0.1)
0.020
Type of reference resistivity (0=average,1=first iteration)
0
Model refinement (1.0=Normal,0.5=Half-width cells)
1.00
Combined Combined Marquardt and Occam inversion (0=Not used,1=used)
0
Type of optimisation method (0=Gauss-Newton,2=Incomplete GN)
0
Convergence limit for Incomplete Gauss-Newton method (0.005 to 0.05)
0.005
Use data compression with Incomplete Gauss-Newton (0=No,1=Yes)
0
Use reference model in inversion (0=No,1=Yes)
1
Damping factor for reference model (0.0 to 0.3)
0.01000
Use fast method to calculate Jacobian matrix. (0=No,1=Yes)
1
Use higher damping for first layer? (0=No,1=Yes)
1
Extra damping factor for first layer (1.0 to 100.0)
5.00000
Type of finite-element method (0=Triangular,1=Trapezoidal elements)
1
Factor to increase model depth range (1.0 to 5.0)
1.050
Reduce model variations near borehole (0=No, 1=Yes)
0
Factor to control the degree variations near the boreholes are reduced (2 to 100)
5.0
Factor to control variation of borehole damping factor with distance (0.5 to 5.0)
1.0
Floating electrodes survey inversion method (0=use fixed water layer, 1=Incorporate water layer into the model)
1
Resistivity variation within water layer (0=allow resistivity to vary freely,1=minimise variation)
1
Use sparse inversion method for very long survey lines (0=No, 1=Yes)
0
Optimize Jacobian matrix calculation (0=No, 1=Yes)
0
Automatically switch electrodes for negative geometric factor (0=No, 1=Yes)
1
Force resistance value to be consistant with the geometric factor (0=No, 1=Yes)
0
Shift the electrodes to round up positions of electrodes (0=No, 1=Yes)
0
Use difference of measurements in time-lapse inversion (0=No,1=Yes)
0
Use active constraint balancing (0=No,1=Yes)
0
Type of active constraints (0=Normal,1=Reverse)
0
Lower damping factor limit for active constraints 
0.4000
Upper damping factor limit for active constraints 
2.5000
Water resistivity variation damping factor
8.0000
Use automatic calculation for change of damping factor with depth (0=No,1=Yes)
0

Mean Error -0.0024
Average absolute error 0.0337
Standard deviation of error distribution 0.0530
Error Distribution
      0.0000,     10.0000,   482.17,   494.25, -0.0245
     10.0000,     10.0000,   550.72,   559.04, -0.0148
     20.0000,     10.0000,   499.03,   519.12, -0.0394
     30.0000,     10.0000,   463.45,   504.29, -0.0861
     40.0000,     10.0000,   534.73,   571.45, -0.0673
     50.0000,     10.0000,   517.54,   560.15, -0.0806
     60.0000,     10.0000,   684.43,   662.29,  0.0318
     70.0000,     10.0000,   578.14,   561.30,  0.0286
     80.0000,     10.0000,   595.36,   589.09,  0.0103
     90.0000,     10.0000,   546.41,   555.23, -0.0158
    100.0000,     10.0000,   518.19,   581.09, -0.1189
    110.0000,     10.0000,   470.17,   585.34, -0.2394   ***
    120.0000,     10.0000,   483.50,   494.58, -0.0224
    130.0000,     10.0000,   516.84,   401.72,  0.2182   ***
    140.0000,     10.0000,   423.60,   357.65,  0.1518   ***
    150.0000,     10.0000,   395.62,   389.34,  0.0155
    160.0000,     10.0000,   425.82,   444.10, -0.0419
    170.0000,     10.0000,   523.26,   544.09, -0.0390
    180.0000,     10.0000,   543.51,   572.93, -0.0531
    190.0000,     10.0000,   569.08,   582.43, -0.0230
    200.0000,     10.0000,   423.82,   442.14, -0.0421
    210.0000,     10.0000,   575.96,   587.54, -0.0197
    220.0000,     10.0000,   575.26,   533.42,  0.0714
    230.0000,     10.0000,   684.31,   645.43,  0.0559
    240.0000,     10.0000,   548.62,   565.84, -0.0308
    250.0000,     10.0000,   611.77,   645.89, -0.0548
    260.0000,     10.0000,   584.61,   656.50, -0.1207
    270.0000,     10.0000,   630.48,   690.28, -0.0932
    280.0000,     10.0000,   796.94,   792.69,  0.0053
    290.0000,     10.0000,   713.68,   702.45,  0.0155
    300.0000,     10.0000,   742.66,   753.32, -0.0141
    310.0000,     10.0000,   730.50,   745.83, -0.0207
    320.0000,     10.0000,   743.55,   710.63,  0.0436
    330.0000,     10.0000,   702.48,   688.35,  0.0198
    340.0000,     10.0000,   546.91,   584.75, -0.0678
    350.0000,     10.0000,   604.06,   685.30, -0.1321
    360.0000,     10.0000,   652.23,   677.18, -0.0376
    370.0000,     10.0000,   741.53,   761.57, -0.0266
    380.0000,     10.0000,   701.05,   714.00, -0.0182
    390.0000,     10.0000,   781.55,   804.50, -0.0290
    400.0000,     10.0000,   796.50,   809.29, -0.0158
    410.0000,     10.0000,   778.70,   772.02,  0.0085
    420.0000,     10.0000,   756.29,   736.66,  0.0256
    430.0000,     10.0000,   690.16,   653.07,  0.0529
    440.0000,     10.0000,   676.42,   625.58,  0.0740
    450.0000,     10.0000,   515.53,   524.68, -0.0174
    460.0000,     10.0000,   512.66,   598.29, -0.1636   ***
    470.0000,     10.0000,   370.27,   366.58,  0.0097
      0.0000,     20.0000,   881.53,   849.38,  0.0360
     10.0000,     20.0000,   829.44,   780.46,  0.0583
     20.0000,     20.0000,   824.02,   768.02,  0.0671
     30.0000,     20.0000,   914.24,   851.57,  0.0677
     40.0000,     20.0000,   942.28,   936.85,  0.0057
     50.0000,     20.0000,   827.55,   915.34, -0.1047
     60.0000,     20.0000,   800.56,   821.80, -0.0262
     70.0000,     20.0000,   774.62,   769.95,  0.0059
     80.0000,     20.0000,   847.24,   800.85,  0.0541
     90.0000,     20.0000,   864.06,   877.09, -0.0149
    100.0000,     20.0000,   745.16,   843.09, -0.1295
    110.0000,     20.0000,   542.60,   674.76, -0.2388   ***
    120.0000,     20.0000,   529.97,   577.00, -0.0870
    130.0000,     20.0000,   626.31,   585.19,  0.0645
    140.0000,     20.0000,   765.05,   634.98,  0.1676   ***
    150.0000,     20.0000,   907.75,   735.79,  0.1872   ***
    160.0000,     20.0000,   909.64,   884.42,  0.0274
    170.0000,     20.0000,   727.25,   858.74, -0.1781   ***
    180.0000,     20.0000,   699.30,   699.65, -0.0005
    190.0000,     20.0000,   867.62,   708.46,  0.1812   ***
    200.0000,     20.0000,   988.78,   876.52,  0.1123
    210.0000,     20.0000,   919.63,   945.01, -0.0273
    220.0000,     20.0000,   892.48,   890.62,  0.0021
    230.0000,     20.0000,   869.22,   861.99,  0.0082
    240.0000,     20.0000,   956.69,   879.63,  0.0796
    250.0000,     20.0000,  1106.40,   958.66,  0.1322
    260.0000,     20.0000,  1166.30,  1065.44,  0.0857
    270.0000,     20.0000,   980.24,  1041.12, -0.0614
    280.0000,     20.0000,   993.24,   960.85,  0.0323
    290.0000,     20.0000,  1125.30,  1002.20,  0.1084
    300.0000,     20.0000,  1117.50,  1069.07,  0.0429
    310.0000,     20.0000,   903.51,  1001.15, -0.1068
    320.0000,     20.0000,   925.61,   896.33,  0.0313
    330.0000,     20.0000,   925.82,   917.70,  0.0087
    340.0000,     20.0000,  1103.20,  1055.95,  0.0424
    350.0000,     20.0000,  1125.60,  1100.64,  0.0220
    360.0000,     20.0000,  1041.60,  1019.00,  0.0215
    370.0000,     20.0000,  1034.70,  1009.77,  0.0238
    380.0000,     20.0000,  1086.50,  1071.37,  0.0138
    390.0000,     20.0000,  1107.30,  1074.82,  0.0291
    400.0000,     20.0000,  1081.40,  1002.45,  0.0723
    410.0000,     20.0000,   973.17,   928.05,  0.0458
    420.0000,     20.0000,   798.56,   778.02,  0.0254
    430.0000,     20.0000,   666.06,   738.12, -0.1065
    440.0000,     20.0000,   743.38,   786.66, -0.0574
      0.0000,     30.0000,  1012.80,   983.75,  0.0284
     10.0000,     30.0000,  1030.20,  1011.70,  0.0178
     20.0000,     30.0000,  1124.70,  1147.96, -0.0205
     30.0000,     30.0000,  1183.40,  1162.36,  0.0176
     40.0000,     30.0000,  1122.10,  1092.86,  0.0258
     50.0000,     30.0000,   948.16,   946.78,  0.0014
     60.0000,     30.0000,   959.72,   990.03, -0.0312
     70.0000,     30.0000,  1095.40,  1103.73, -0.0075
     80.0000,     30.0000,  1244.10,  1177.31,  0.0532
     90.0000,     30.0000,  1123.80,  1057.26,  0.0586
    100.0000,     30.0000,   838.81,   830.59,  0.0097
    110.0000,     30.0000,   675.95,   703.73, -0.0405
    120.0000,     30.0000,   728.92,   741.70, -0.0173
    130.0000,     30.0000,   754.84,   966.05, -0.2758   ***
    140.0000,     30.0000,  1202.00,  1143.56,  0.0482
    150.0000,     30.0000,  1272.00,  1181.14,  0.0708
    160.0000,     30.0000,  1016.70,   997.99,  0.0182
    170.0000,     30.0000,   954.70,   947.74,  0.0072
    180.0000,     30.0000,   940.15,   957.00, -0.0177
    190.0000,     30.0000,  1174.50,  1172.53,  0.0017
    200.0000,     30.0000,  1224.20,  1182.13,  0.0341
    210.0000,     30.0000,  1149.30,  1133.48,  0.0136
    220.0000,     30.0000,  1025.40,  1034.52, -0.0088
    230.0000,     30.0000,  1095.00,  1112.09, -0.0155
    240.0000,     30.0000,  1243.00,  1227.03,  0.0127
    250.0000,     30.0000,  1323.50,  1278.39,  0.0338
    260.0000,     30.0000,  1315.70,  1276.70,  0.0294
    270.0000,     30.0000,  1267.40,  1267.32,  0.0001
    280.0000,     30.0000,  1259.00,  1292.12, -0.0261
    290.0000,     30.0000,  1283.80,  1277.76,  0.0047
    300.0000,     30.0000,  1215.60,  1183.05,  0.0265
    310.0000,     30.0000,  1187.10,  1165.04,  0.0184
    320.0000,     30.0000,  1195.90,  1188.62,  0.0060
    330.0000,     30.0000,  1337.60,  1302.24,  0.0262
    340.0000,     30.0000,  1289.80,  1271.04,  0.0144
    350.0000,     30.0000,  1265.30,  1257.65,  0.0060
    360.0000,     30.0000,  1227.50,  1214.74,  0.0103
    370.0000,     30.0000,  1285.00,  1249.06,  0.0277
    380.0000,     30.0000,  1234.50,  1220.32,  0.0114
    390.0000,     30.0000,  1057.90,  1072.38, -0.0135
    400.0000,     30.0000,   861.77,   982.94, -0.1389   ***
    410.0000,     30.0000,   848.62,   936.32, -0.1020
      0.0000,     40.0000,  1274.50,  1247.70,  0.0208
     10.0000,     40.0000,  1231.90,  1234.35, -0.0020
     20.0000,     40.0000,  1227.00,  1206.52,  0.0165
     30.0000,     40.0000,  1236.00,  1220.81,  0.0122
     40.0000,     40.0000,  1229.00,  1212.40,  0.0134
     50.0000,     40.0000,  1353.00,  1298.72,  0.0398
     60.0000,     40.0000,  1354.70,  1311.68,  0.0315
     70.0000,     40.0000,  1275.90,  1236.92,  0.0303
     80.0000,     40.0000,  1120.30,  1098.01,  0.0197
     90.0000,     40.0000,   917.16,   902.83,  0.0154
    100.0000,     40.0000,   873.42,   876.03, -0.0029
    110.0000,     40.0000,   975.32,   999.33, -0.0244
    120.0000,     40.0000,  1245.60,  1218.41,  0.0216
    130.0000,     40.0000,  1433.50,  1351.33,  0.0569
    140.0000,     40.0000,  1386.20,  1322.11,  0.0459
    150.0000,     40.0000,  1296.70,  1277.08,  0.0150
    160.0000,     40.0000,  1189.80,  1194.16, -0.0036
    170.0000,     40.0000,  1204.70,  1201.73,  0.0024
    180.0000,     40.0000,  1205.00,  1213.84, -0.0073
    190.0000,     40.0000,  1203.50,  1236.10, -0.0268
    200.0000,     40.0000,  1279.30,  1268.63,  0.0083
    210.0000,     40.0000,  1274.60,  1248.95,  0.0200
    220.0000,     40.0000,  1304.50,  1306.69, -0.0017
    230.0000,     40.0000,  1339.10,  1344.23, -0.0038
    240.0000,     40.0000,  1403.00,  1445.40, -0.0300
    250.0000,     40.0000,  1510.80,  1530.04, -0.0126
    260.0000,     40.0000,  1461.70,  1465.84, -0.0028
    270.0000,     40.0000,  1357.00,  1428.97, -0.0526
    280.0000,     40.0000,  1314.90,  1352.52, -0.0284
    290.0000,     40.0000,  1318.60,  1323.42, -0.0036
    300.0000,     40.0000,  1298.50,  1312.26, -0.0105
    310.0000,     40.0000,  1313.20,  1303.40,  0.0074
    320.0000,     40.0000,  1326.90,  1322.19,  0.0035
    330.0000,     40.0000,  1341.20,  1361.44, -0.0150
    340.0000,     40.0000,  1408.50,  1391.61,  0.0119
    350.0000,     40.0000,  1341.40,  1342.98, -0.0012
    360.0000,     40.0000,  1208.80,  1229.07, -0.0166
    370.0000,     40.0000,  1020.90,  1192.90, -0.1667   ***
    380.0000,     40.0000,  1023.80,  1141.32, -0.1136
      0.0000,     50.0000,  1262.20,  1307.56, -0.0356
     10.0000,     50.0000,  1358.80,  1351.04,  0.0057
     20.0000,     50.0000,  1508.70,  1429.61,  0.0520
     30.0000,     50.0000,  1515.10,  1476.82,  0.0251
     40.0000,     50.0000,  1371.60,  1421.40, -0.0360
     50.0000,     50.0000,  1291.70,  1262.96,  0.0221
     60.0000,     50.0000,  1167.30,  1161.39,  0.0050
     70.0000,     50.0000,  1131.60,  1111.31,  0.0178
     80.0000,     50.0000,  1061.10,  1042.22,  0.0176
     90.0000,     50.0000,  1046.70,  1078.30, -0.0299
    100.0000,     50.0000,  1198.70,  1199.30, -0.0005
    110.0000,     50.0000,  1378.10,  1327.98,  0.0361
    120.0000,     50.0000,  1435.60,  1376.36,  0.0410
    130.0000,     50.0000,  1539.40,  1506.48,  0.0212
    140.0000,     50.0000,  1483.20,  1478.89,  0.0029
    150.0000,     50.0000,  1362.60,  1359.11,  0.0025
    160.0000,     50.0000,  1189.30,  1239.72, -0.0420
    170.0000,     50.0000,  1231.50,  1266.42, -0.0281
    180.0000,     50.0000,  1257.40,  1255.45,  0.0015
    190.0000,     50.0000,  1296.70,  1317.12, -0.0156
    200.0000,     50.0000,  1383.60,  1400.06, -0.0118
    210.0000,     50.0000,  1461.50,  1471.62, -0.0069
    220.0000,     50.0000,  1433.40,  1475.95, -0.0295
    230.0000,     50.0000,  1523.00,  1563.41, -0.0263
    240.0000,     50.0000,  1570.50,  1588.92, -0.0116
    250.0000,     50.0000,  1523.40,  1546.39, -0.0150
    260.0000,     50.0000,  1391.20,  1435.58, -0.0317
    270.0000,     50.0000,  1352.30,  1377.19, -0.0183
    280.0000,     50.0000,  1309.30,  1321.19, -0.0090
    290.0000,     50.0000,  1285.20,  1303.21, -0.0139
    300.0000,     50.0000,  1328.80,  1298.41,  0.0227
    310.0000,     50.0000,  1399.44,  1345.92,  0.0380
    320.0000,     50.0000,  1389.67,  1358.66,  0.0221
    330.0000,     50.0000,  1331.64,  1304.05,  0.0206
    340.0000,     50.0000,  1383.21,  1309.35,  0.0530
    350.0000,     50.0000,  1366.43,  1311.87,  0.0396
      0.0000,     60.0000,  1493.00,  1523.92, -0.0206
     10.0000,     60.0000,  1514.40,  1571.51, -0.0374
     20.0000,     60.0000,  1493.80,  1429.14,  0.0430
     30.0000,     60.0000,  1339.60,  1316.58,  0.0170
     40.0000,     60.0000,  1229.20,  1240.69, -0.0093
     50.0000,     60.0000,  1197.70,  1177.40,  0.0168
     60.0000,     60.0000,  1175.20,  1147.82,  0.0231
     70.0000,     60.0000,  1127.50,  1132.21, -0.0041
     80.0000,     60.0000,  1202.20,  1235.65, -0.0276
     90.0000,     60.0000,  1305.60,  1317.28, -0.0089
    100.0000,     60.0000,  1326.10,  1339.28, -0.0099
    110.0000,     60.0000,  1442.80,  1429.33,  0.0093
    120.0000,     60.0000,  1454.50,  1483.75, -0.0200
    130.0000,     60.0000,  1500.90,  1532.67, -0.0210
    140.0000,     60.0000,  1376.50,  1409.44, -0.0237
    150.0000,     60.0000,  1306.50,  1303.07,  0.0026
    160.0000,     60.0000,  1292.10,  1304.85, -0.0098
    170.0000,     60.0000,  1300.80,  1305.64, -0.0037
    180.0000,     60.0000,  1398.00,  1406.96, -0.0064
    190.0000,     60.0000,  1400.40,  1429.85, -0.0209
    200.0000,     60.0000,  1497.20,  1528.05, -0.0205
    210.0000,     60.0000,  1557.90,  1585.26, -0.0174
    220.0000,     60.0000,  1602.40,  1592.04,  0.0064
    230.0000,     60.0000,  1568.00,  1563.53,  0.0028
    240.0000,     60.0000,  1354.40,  1410.20, -0.0409
    250.0000,     60.0000,  1357.90,  1378.76, -0.0152
    260.0000,     60.0000,  1304.30,  1317.02, -0.0097
    270.0000,     60.0000,  1312.90,  1287.72,  0.0190
    280.0000,     60.0000,  1561.90,  1235.44,  0.2076   ***
    290.0000,     60.0000,  1501.20,  1235.44,  0.1758   ***
    300.0000,     60.0000,  1445.20,  1249.56,  0.1344   ***
    310.0000,     60.0000,  1406.40,  1268.25,  0.0975
    320.0000,     60.0000,  1178.10,  1294.04, -0.0975
      0.0000,     70.0000,  1466.00,  1473.01, -0.0047
     10.0000,     70.0000,  1403.00,  1363.89,  0.0277
     20.0000,     70.0000,  1256.30,  1257.91, -0.0013
     30.0000,     70.0000,  1209.90,  1209.40,  0.0004
     40.0000,     70.0000,  1222.50,  1187.67,  0.0282
     50.0000,     70.0000,  1202.90,  1214.63, -0.0097
     60.0000,     70.0000,  1231.30,  1239.03, -0.0062
     70.0000,     70.0000,  1265.50,  1266.46, -0.0007
     80.0000,     70.0000,  1241.10,  1273.36, -0.0258
     90.0000,     70.0000,  1276.90,  1322.68, -0.0356
    100.0000,     70.0000,  1373.00,  1392.87, -0.0144
    110.0000,     70.0000,  1459.30,  1464.37, -0.0034
    120.0000,     70.0000,  1448.90,  1442.97,  0.0041
    130.0000,     70.0000,  1410.40,  1399.20,  0.0079
    140.0000,     70.0000,  1369.70,  1346.85,  0.0165
    150.0000,     70.0000,  1406.40,  1409.44, -0.0021
    160.0000,     70.0000,  1394.20,  1428.25, -0.0242
    170.0000,     70.0000,  1384.10,  1410.26, -0.0188
    180.0000,     70.0000,  1378.40,  1395.86, -0.0126
    190.0000,     70.0000,  1467.90,  1500.08, -0.0218
    200.0000,     70.0000,  1550.30,  1563.57, -0.0085
    210.0000,     70.0000,  1558.90,  1534.44,  0.0156
    220.0000,     70.0000,  1391.80,  1383.74,  0.0057
    230.0000,     70.0000,  1297.10,  1285.71,  0.0087
    240.0000,     70.0000,  1291.10,  1259.87,  0.0240
    250.0000,     70.0000,  1309.50,  1265.45,  0.0334
    260.0000,     70.0000,  1206.10,  1192.42,  0.0112
    270.0000,     70.0000,  1100.10,  1109.03, -0.0080
    280.0000,     70.0000,  1029.40,  1134.14, -0.1007
    290.0000,     70.0000,  1120.20,  1208.41, -0.0780
      0.0000,     80.0000,  1254.90,  1269.26, -0.0113
     10.0000,     80.0000,  1182.30,  1188.20, -0.0049
     20.0000,     80.0000,  1179.40,  1173.57,  0.0049
     30.0000,     80.0000,  1246.60,  1247.17, -0.0005
     40.0000,     80.0000,  1303.10,  1294.22,  0.0068
     50.0000,     80.0000,  1258.90,  1233.26,  0.0202
     60.0000,     80.0000,  1086.40,  1129.39, -0.0392
     70.0000,     80.0000,  1280.10,  1182.00,  0.0760
     80.0000,     80.0000,  1326.60,  1285.73,  0.0306
     90.0000,     80.0000,  1360.80,  1373.41, -0.0092
    100.0000,     80.0000,  1405.50,  1387.32,  0.0128
    110.0000,     80.0000,  1358.70,  1364.32, -0.0041
    120.0000,     80.0000,  1401.90,  1361.73,  0.0284
    130.0000,     80.0000,  1374.30,  1392.90, -0.0134
    140.0000,     80.0000,  1477.00,  1490.96, -0.0094
    150.0000,     80.0000,  1443.00,  1438.15,  0.0033
    160.0000,     80.0000,  1397.70,  1413.04, -0.0109
    170.0000,     80.0000,  1353.80,  1373.82, -0.0147
    180.0000,     80.0000,  1377.80,  1368.02,  0.0070
    190.0000,     80.0000,  1353.20,  1364.88, -0.0086
    200.0000,     80.0000,  1351.90,  1338.66,  0.0097
    210.0000,     80.0000,  1365.60,  1300.75,  0.0471
    220.0000,     80.0000,  1221.50,  1181.24,  0.0327
    230.0000,     80.0000,  1187.30,  1158.48,  0.0241
    240.0000,     80.0000,  1093.10,  1074.67,  0.0167
    250.0000,     80.0000,  1003.90,  1097.63, -0.0924
    260.0000,     80.0000,  1057.40,  1100.23, -0.0401
      0.0000,     90.0000,  1135.20,  1164.36, -0.0254
     10.0000,     90.0000,  1163.30,  1200.02, -0.0313
     20.0000,     90.0000,  1265.70,  1247.97,  0.0139
     30.0000,     90.0000,  1242.90,  1211.63,  0.0249
     40.0000,     90.0000,  1078.00,  1095.79, -0.0163
     50.0000,     90.0000,  1035.50,  1071.44, -0.0343
     60.0000,     90.0000,  1057.50,  1111.78, -0.0508
     70.0000,     90.0000,  1216.70,  1207.88,  0.0072
     80.0000,     90.0000,  1293.50,  1291.13,  0.0018
     90.0000,     90.0000,  1367.70,  1352.18,  0.0113
    100.0000,     90.0000,  1350.80,  1342.06,  0.0064
    110.0000,     90.0000,  1325.60,  1314.92,  0.0080
    120.0000,     90.0000,  1235.20,  1352.87, -0.0944
    130.0000,     90.0000,  1426.50,  1440.54, -0.0098
    140.0000,     90.0000,  1414.30,  1421.60, -0.0051
    150.0000,     90.0000,  1378.00,  1364.98,  0.0094
    160.0000,     90.0000,  1271.60,  1270.86,  0.0006
    170.0000,     90.0000,  1212.20,  1210.48,  0.0014
    180.0000,     90.0000,  1194.10,  1156.88,  0.0309
    190.0000,     90.0000,  1183.60,  1171.65,  0.0100
    200.0000,     90.0000,  1202.30,  1175.51,  0.0221
    210.0000,     90.0000,  1118.00,  1075.58,  0.0376
    220.0000,     90.0000,   977.49,  1024.49, -0.0476
    230.0000,     90.0000,   998.43,  1038.22, -0.0394
      0.0000,    100.0000,  1084.00,  1145.12, -0.0558
     10.0000,    100.0000,  1158.10,  1142.02,  0.0138
     20.0000,    100.0000,  1078.20,  1066.64,  0.0106
     30.0000,    100.0000,  1029.90,  1027.82,  0.0020
     40.0000,    100.0000,   987.65,  1014.44, -0.0268
     50.0000,    100.0000,  1065.80,  1063.74,  0.0019
     60.0000,    100.0000,  1123.60,  1136.14, -0.0111
     70.0000,    100.0000,  1226.70,  1209.11,  0.0142
     80.0000,    100.0000,  1285.20,  1285.91, -0.0005
     90.0000,    100.0000,  1268.70,  1287.70, -0.0148
    100.0000,    100.0000,  1309.00,  1287.10,  0.0166
    110.0000,    100.0000,  1223.90,  1244.11, -0.0164
    120.0000,    100.0000,  1284.20,  1282.87,  0.0010
    130.0000,    100.0000,  1308.50,  1299.04,  0.0072
    140.0000,    100.0000,  1279.50,  1262.34,  0.0133
    150.0000,    100.0000,  1231.00,  1167.68,  0.0510
    160.0000,    100.0000,  1110.00,  1085.59,  0.0218
    170.0000,    100.0000,  1035.80,  1036.62, -0.0008
    180.0000,    100.0000,  1010.10,   986.18,  0.0234
    190.0000,    100.0000,   944.31,  1022.48, -0.0818
    200.0000,    100.0000,   997.12,  1018.31, -0.0210
      0.0000,    110.0000,   999.27,  1007.14, -0.0078
     10.0000,    110.0000,   984.72,   986.25, -0.0015
     20.0000,    110.0000,   967.92,   951.69,  0.0166
     30.0000,    110.0000,   993.05,   994.05, -0.0010
     40.0000,    110.0000,  1025.00,  1017.97,  0.0068
     50.0000,    110.0000,  1100.60,  1060.65,  0.0359
     60.0000,    110.0000,  1124.30,  1112.03,  0.0108
     70.0000,    110.0000,  1200.03,  1180.23,  0.0164
     80.0000,    110.0000,  1205.10,  1225.02, -0.0164
     90.0000,    110.0000,  1129.30,  1156.52, -0.0239
    100.0000,    110.0000,  1139.40,  1105.97,  0.0291
    110.0000,    110.0000,  1098.20,  1118.97, -0.0187
    120.0000,    110.0000,  1177.10,  1126.60,  0.0425
    130.0000,    110.0000,  1169.50,  1132.13,  0.0317
    140.0000,    110.0000,  1060.90,  1056.03,  0.0045
    150.0000,    110.0000,   983.08,   976.67,  0.0064
    160.0000,    110.0000,   851.45,   950.47, -0.1148
    170.0000,    110.0000,   924.70,   950.09, -0.0271
      0.0000,    120.0000,   886.19,   936.05, -0.0556
     10.0000,    120.0000,   864.12,   926.29, -0.0711
     20.0000,    120.0000,   890.58,   911.75, -0.0235
     30.0000,    120.0000,   887.88,   942.07, -0.0603
     40.0000,    120.0000,  1023.50,   989.70,  0.0327
     50.0000,    120.0000,  1052.50,  1024.35,  0.0265
     60.0000,    120.0000,  1058.50,  1060.95, -0.0023
     70.0000,    120.0000,  1028.30,  1038.54, -0.0099
     80.0000,    120.0000,  1002.60,  1011.70, -0.0090
     90.0000,    120.0000,   998.09,   983.73,  0.0142
    100.0000,    120.0000,  1015.50,   997.88,  0.0172
    110.0000,    120.0000,   986.92,   968.30,  0.0187
    120.0000,    120.0000,   927.82,   927.17,  0.0007
    130.0000,    120.0000,   872.35,   945.56, -0.0829
    140.0000,    120.0000,   949.74,   961.27, -0.0120
      0.0000,    130.0000,   867.31,   844.25,  0.0263
     10.0000,    130.0000,   883.14,   839.71,  0.0486
     20.0000,    130.0000,   884.66,   849.98,  0.0387
     30.0000,    130.0000,   900.77,   884.96,  0.0173
     40.0000,    130.0000,   924.63,   917.99,  0.0071
     50.0000,    130.0000,   917.54,   907.21,  0.0111
     60.0000,    130.0000,   880.35,   892.83, -0.0140
     70.0000,    130.0000,   910.38,   870.68,  0.0431
     80.0000,    130.0000,   865.68,   866.41, -0.0008
     90.0000,    130.0000,   867.88,   848.47,  0.0221
    100.0000,    130.0000,   770.03,   837.97, -0.0870
    110.0000,    130.0000,   829.92,   845.26, -0.0182
      0.0000,    140.0000,   749.07,   737.54,  0.0152
     10.0000,    140.0000,   763.86,   743.27,  0.0266
     20.0000,    140.0000,   769.20,   769.16,  0.0001
     30.0000,    140.0000,   802.23,   792.86,  0.0115
     40.0000,    140.0000,   807.01,   800.83,  0.0076
     50.0000,    140.0000,   704.97,   778.27, -0.1024
     60.0000,    140.0000,   693.31,   728.19, -0.0495
     70.0000,    140.0000,   713.70,   728.99, -0.0211
     80.0000,    140.0000,   742.64,   773.07, -0.0404
      0.0000,    150.0000,   639.15,   654.54, -0.0237
     10.0000,    150.0000,   668.05,   668.04,  0.0000
     20.0000,    150.0000,   684.72,   680.92,  0.0055
     30.0000,    150.0000,   654.05,   683.02, -0.0436
     40.0000,    150.0000,   632.15,   686.05, -0.0838
     50.0000,    150.0000,   655.87,   664.00, -0.0122
      0.0000,    160.0000,   541.99,   563.42, -0.0388
     10.0000,    160.0000,   570.97,   597.31, -0.0453
     20.0000,    160.0000,   561.19,   622.14, -0.1065

Iteration  Time for this iteration  Total Time   % Abs. Error
     1               7.94               7.94       10.233
     2               3.03              10.97        7.150
     3               5.40              16.36        5.822
     4               4.99              21.36        3.999
     5               4.99              26.35        3.498
     6               4.88              31.23        3.392
     7               4.98              36.21        3.374

RES2DINVx32 ver. 3.71.101 - ID. No. : K3-FEC4B08A-08C2 
Windows 7 Version 6.1
Key ID number is K3-FEC4B08A-08C2
