# Supplementary material for: Geoelectrical resistivity data sets for subsurface characterisation and aquifer delineation in Iyesi, southwestern Nigeria
Source: Data Brief. 2017 Oct 26;15:828–32. doi: 10.1016/j.dib.2017.10.057 (PMC5676085; doi:10.1016/j.dib.2017.10.057)
Supplement: Supplementary file 3 — Supplementary material [file mmc3.zip › Traverse 1.DAT]

Traverse 1 (Fela Street)
10.0
1
408
1
0
15.0	10.0	474.08
25.0	10.0	410.70
35.0	10.0	333.27
45.0	10.0	307.48
55.0	10.0	400.14
65.0	10.0	330.53
75.0	10.0	261.22
85.0	10.0	316.32
95.0	10.0	212.41
105.0	10.0	306.02
115.0	10.0	223.49
125.0	10.0	270.00
135.0	10.0	270.58
145.0	10.0	353.65
155.0	10.0	400.46
165.0	10.0	256.65
175.0	10.0	247.18
185.0	10.0	219.50
195.0	10.0	257.50
205.0	10.0	263.72
215.0	10.0	227.29
225.0	10.0	343.57
235.0	10.0	358.97
245.0	10.0	477.28
255.0	10.0	474.91
265.0	10.0	482.49
275.0	10.0	406.87
285.0	10.0	443.18
295.0	10.0	417.95
305.0	10.0	491.52
315.0	10.0	515.86
325.0	10.0	636.31
335.0	10.0	570.25
345.0	10.0	487.67
355.0	10.0	498.40
365.0	10.0	521.85
375.0	10.0	475.69
385.0	10.0	506.83
395.0	10.0	434.20
405.0	10.0	368.89
415.0	10.0	338.65
425.0	10.0	256.13
435.0	10.0	243.18
445.0	10.0	191.00
455.0	10.0	166.75
465.0	10.0	205.13
475.0	10.0	198.30
485.0	10.0	293.81
30.0	20.0	689.99
40.0	20.0	563.33
50.0	20.0	720.46
60.0	20.0	759.04
70.0	20.0	605.11
80.0	20.0	533.89
90.0	20.0	554.89
100.0	20.0	594.36
110.0	20.0	577.98
120.0	20.0	472.77
130.0	20.0	523.20
140.0	20.0	659.22
150.0	20.0	656.84
160.0	20.0	556.01
170.0	20.0	406.77
180.0	20.0	461.37
190.0	20.0	539.08
200.0	20.0	551.48
210.0	20.0	486.06
220.0	20.0	499.54
230.0	20.0	607.98
240.0	20.0	644.04
250.0	20.0	621.05
260.0	20.0	717.37
270.0	20.0	705.10
280.0	20.0	746.90
290.0	20.0	737.65
300.0	20.0	698.68
310.0	20.0	749.08
320.0	20.0	892.50
330.0	20.0	877.25
340.0	20.0	699.18
350.0	20.0	617.88
360.0	20.0	679.73
370.0	20.0	646.39
380.0	20.0	708.87
390.0	20.0	735.18
400.0	20.0	570.93
410.0	20.0	480.42
420.0	20.0	511.30
430.0	20.0	500.76
440.0	20.0	518.62
450.0	20.0	450.24
460.0	20.0	330.26
470.0	20.0	359.25
45.0	30.0	933.63
55.0	30.0	1007.80
65.0	30.0	971.35
75.0	30.0	908.46
85.0	30.0	753.39
95.0	30.0	825.40
105.0	30.0	744.60
115.0	30.0	734.36
125.0	30.0	702.48
135.0	30.0	797.22
145.0	30.0	912.78
155.0	30.0	842.22
165.0	30.0	712.38
175.0	30.0	591.88
185.0	30.0	713.50
195.0	30.0	777.94
205.0	30.0	670.00
215.0	30.0	707.28
225.0	30.0	689.39
235.0	30.0	867.27
245.0	30.0	961.21
255.0	30.0	1035.40
265.0	30.0	943.04
275.0	30.0	890.10
285.0	30.0	796.85
295.0	30.0	828.03
305.0	30.0	899.91
315.0	30.0	1067.80
325.0	30.0	1089.00
335.0	30.0	990.54
345.0	30.0	788.50
355.0	30.0	699.65
365.0	30.0	714.73
375.0	30.0	864.97
385.0	30.0	869.93
395.0	30.0	807.30
405.0	30.0	680.12
415.0	30.0	596.47
425.0	30.0	559.28
435.0	30.0	537.13
445.0	30.0	482.02
455.0	30.0	438.81
60.0	40.0	1132.60
70.0	40.0	1197.50
80.0	40.0	1052.90
90.0	40.0	998.05
100.0	40.0	888.02
110.0	40.0	798.65
120.0	40.0	953.69
130.0	40.0	971.74
140.0	40.0	1036.70
150.0	40.0	1010.10
160.0	40.0	966.41
170.0	40.0	897.35
180.0	40.0	825.67
190.0	40.0	835.86
200.0	40.0	788.52
210.0	40.0	864.06
220.0	40.0	882.37
230.0	40.0	938.90
240.0	40.0	1119.20
250.0	40.0	1125.00
260.0	40.0	1137.00
270.0	40.0	998.65
280.0	40.0	861.91
290.0	40.0	888.27
300.0	40.0	943.94
310.0	40.0	1089.90
320.0	40.0	1192.40
330.0	40.0	1116.20
340.0	40.0	1007.00
350.0	40.0	869.59
360.0	40.0	771.94
370.0	40.0	843.82
380.0	40.0	889.21
390.0	40.0	941.51
400.0	40.0	967.31
410.0	40.0	860.24
420.0	40.0	756.10
430.0	40.0	672.35
440.0	40.0	587.37
75.0	50.0	1506.30
85.0	50.0	1142.10
95.0	50.0	1050.40
105.0	50.0	1007.00
115.0	50.0	979.01
125.0	50.0	1078.60
135.0	50.0	1124.10
145.0	50.0	1141.10
155.0	50.0	933.16
165.0	50.0	992.65
175.0	50.0	883.17
185.0	50.0	928.87
195.0	50.0	851.94
205.0	50.0	874.35
215.0	50.0	986.25
225.0	50.0	1073.70
235.0	50.0	1131.80
245.0	50.0	1182.90
255.0	50.0	1111.00
265.0	50.0	1021.70
275.0	50.0	1010.10
285.0	50.0	974.75
295.0	50.0	969.68
305.0	50.0	1064.50
315.0	50.0	1108.30
325.0	50.0	1094.50
335.0	50.0	1067.00
345.0	50.0	1040.50
355.0	50.0	890.88
365.0	50.0	875.55
375.0	50.0	937.41
385.0	50.0	979.04
395.0	50.0	1002.50
405.0	50.0	1196.40
415.0	50.0	968.54
425.0	50.0	804.38
90.0	60.0	1154.00
100.0	60.0	1183.70
110.0	60.0	1114.40
120.0	60.0	1118.50
130.0	60.0	1248.80
140.0	60.0	1149.60
150.0	60.0	1205.80
160.0	60.0	1242.20
170.0	60.0	1172.20
180.0	60.0	1087.80
190.0	60.0	924.85
200.0	60.0	971.75
210.0	60.0	1029.30
220.0	60.0	1091.20
230.0	60.0	1122.00
240.0	60.0	1101.90
250.0	60.0	1140.10
260.0	60.0	1121.50
270.0	60.0	1067.30
280.0	60.0	857.85
290.0	60.0	937.380
300.0	60.0	748.61
310.0	60.0	972.74
320.0	60.0	980.42
330.0	60.0	1007.20
340.0	60.0	1005.70
350.0	60.0	990.26
360.0	60.0	1000.70
370.0	60.0	1004.40
380.0	60.0	1022.50
390.0	60.0	1038.60
400.0	60.0	1040.00
410.0	60.0	1015.10
105.0	70.0	1119.30
115.0	70.0	1196.80
125.0	70.0	1265.10
135.0	70.0	1280.40
145.0	70.0	1160.00
155.0	70.0	1109.50
165.0	70.0	1245.00
175.0	70.0	1238.60
185.0	70.0	1101.60
195.0	70.0	998.37
205.0	70.0	1054.20
215.0	70.0	1105.30
225.0	70.0	1096.80
235.0	70.0	1051.50
245.0	70.0	1044.00
255.0	70.0	1121.10
265.0	70.0	1140.10
275.0	70.0	1100.70
285.0	70.0	1046.80
295.0	70.0	1014.60
305.0	70.0	1010.50
315.0	70.0	971.57
325.0	70.0	890.33
335.0	70.0	903.94
345.0	70.0	950.73
355.0	70.0	1056.40
365.0	70.0	1060.10
375.0	70.0	1049.20
385.0	70.0	1032.50
395.0	70.0	1073.60
120.0	80.0	1282.40
130.0	80.0	1182.20
140.0	80.0	1222.10
150.0	80.0	1138.90
160.0	80.0	1166.70
170.0	80.0	1206.60
180.0	80.0	1189.80
190.0	80.0	1165.30
200.0	80.0	1072.40
210.0	80.0	1066.50
220.0	80.0	1058.60
230.0	80.0	1110.60
240.0	80.0	1069.20
250.0	80.0	1021.50
260.0	80.0	1075.80
270.0	80.0	1082.80
280.0	80.0	1076.60
290.0	80.0	1056.20
300.0	80.0	1000.90
310.0	80.0	904.85
320.0	80.0	895.55
330.0	80.0	899.78
340.0	80.0	916.04
350.0	80.0	996.22
360.0	80.0	1079.10
370.0	80.0	1045.60
380.0	80.0	996.06
135.0	90.0	1125.10
145.0	90.0	1121.20
155.0	90.0	1144.40
165.0	90.0	1192.80
175.0	90.0	1161.10
185.0	90.0	1115.30
195.0	90.0	1124.10
205.0	90.0	1056.80
215.0	90.0	1079.20
225.0	90.0	1086.50
235.0	90.0	1079.60
245.0	90.0	1076.30
255.0	90.0	989.12
265.0	90.0	984.13
275.0	90.0	998.44
285.0	90.0	1035.90
295.0	90.0	948.37
305.0	90.0	876.58
315.0	90.0	848.67
325.0	90.0	828.91
335.0	90.0	855.22
345.0	90.0	922.60
355.0	90.0	913.70
365.0	90.0	990.38
150.0	100.0	1147.80
160.0	100.0	1092.40
170.0	100.0	1097.10
180.0	100.0	1123.00
190.0	100.0	1090.10
200.0	100.0	1060.30
210.0	100.0	1063.40
220.0	100.0	1093.20
230.0	100.0	1081.20
240.0	100.0	1049.00
250.0	100.0	967.60
260.0	100.0	933.98
270.0	100.0	952.94
280.0	100.0	949.09
290.0	100.0	965.81
300.0	100.0	952.45
310.0	100.0	946.89
320.0	100.0	904.33
330.0	100.0	899.45
340.0	100.0	924.79
350.0	100.0	983.62
165.0	110.0	966.42
175.0	110.0	995.70
185.0	110.0	1069.40
195.0	110.0	1087.50
205.0	110.0	1095.50
215.0	110.0	991.38
225.0	110.0	1008.40
235.0	110.0	986.65
245.0	110.0	959.11
255.0	110.0	910.48
265.0	110.0	872.18
275.0	110.0	940.19
285.0	110.0	952.25
295.0	110.0	931.38
305.0	110.0	921.85
315.0	110.0	920.56
325.0	110.0	922.31
335.0	110.0	923.92
180.0	120.0	903.58
190.0	120.0	1002.20
200.0	120.0	1064.20
210.0	120.0	1005.30
220.0	120.0	895.75
230.0	120.0	870.26
240.0	120.0	892.55
250.0	120.0	913.88
260.0	120.0	880.82
270.0	120.0	884.69
280.0	120.0	931.50
290.0	120.0	946.65
300.0	120.0	925.32
310.0	120.0	895.24
320.0	120.0	859.92
195.0	130.0	957.96
205.0	130.0	938.59
215.0	130.0	894.81
225.0	130.0	863.96
235.0	130.0	819.99
245.0	130.0	811.84
255.0	130.0	884.50
265.0	130.0	926.01
275.0	130.0	913.40
285.0	130.0	926.60
295.0	130.0	910.60
305.0	130.0	886.36
210.0	140.0	881.05
220.0	140.0	818.23
230.0	140.0	787.45
240.0	140.0	803.16
250.0	140.0	822.80
260.0	140.0	853.92
270.0	140.0	900.41
280.0	140.0	879.61
290.0	140.0	866.40
225.0	150.0	773.82
235.0	150.0	756.34
245.0	150.0	784.59
255.0	150.0	833.78
265.0	150.0	839.06
275.0	150.0	801.09
240.0	160.0	782.28
250.0	160.0	764.10
260.0	160.0	782.10
2
51
0.0	59.0
10.0	58.0
20.0	58.0
30.0	59.0
40.0	59.0
50.0	60.0
60.0	60.0
70.0	59.0
80.0	58.0
90.0	58.0
100.0	57.0
110.0	58.0
120.0	58.0
130.0	58.0
140.0	57.0
150.0	56.0
160.0	57.0
170.0	58.0
180.0	58.0
190.0	59.0
200.0	60.0
210.0	60.0
220.0	59.0
230.0	59.0
240.0	59.0
250.0	59.0
260.0	58.0
270.0	57.0
280.0	57.0
290.0	58.0
300.0	58.0
310.0	57.0
320.0	57.0
330.0	57.0
340.0	57.0
350.0	58.0
360.0	57.0
370.0	57.0
380.0	56.0
390.0	57.0
400.0	56.0
410.0	56.0
420.0	56.0
430.0	57.0
440.0	58.0
450.0	57.0
460.0	56.0
470.0	56.0
480.0	55.0
490.0	55.0
500.0	56.0
0
0
0
0
