# Supplementary material for: Geoelectrical resistivity data sets for subsurface characterisation and aquifer delineation in Iyesi, southwestern Nigeria
Source: Data Brief. 2017 Oct 26;15:828–32. doi: 10.1016/j.dib.2017.10.057 (PMC5676085; doi:10.1016/j.dib.2017.10.057)
Supplement: Supplementary file 3 — Supplementary material [file mmc3.zip › Traverse 1.inv]

Traverse 1 (Fela Street)
     10.0000
1
408
1
0
     15.0000,      10.0000,      474.08
     25.0000,      10.0000,      410.70
     35.0000,      10.0000,      333.27
     45.0000,      10.0000,      307.48
     55.0000,      10.0000,      400.14
     65.0000,      10.0000,      330.53
     75.0000,      10.0000,      261.22
     85.0000,      10.0000,      316.32
     95.0000,      10.0000,      212.41
    105.0000,      10.0000,      306.02
    115.0000,      10.0000,      223.49
    125.0000,      10.0000,      270.00
    135.0000,      10.0000,      270.58
    145.0000,      10.0000,      353.65
    155.0000,      10.0000,      400.46
    165.0000,      10.0000,      256.65
    175.0000,      10.0000,      247.18
    185.0000,      10.0000,      219.50
    195.0000,      10.0000,      257.50
    205.0000,      10.0000,      263.72
    215.0000,      10.0000,      227.29
    225.0000,      10.0000,      343.57
    235.0000,      10.0000,      358.97
    245.0000,      10.0000,      477.28
    255.0000,      10.0000,      474.91
    265.0000,      10.0000,      482.49
    275.0000,      10.0000,      406.87
    285.0000,      10.0000,      443.18
    295.0000,      10.0000,      417.95
    305.0000,      10.0000,      491.52
    315.0000,      10.0000,      515.86
    325.0000,      10.0000,      636.31
    335.0000,      10.0000,      570.25
    345.0000,      10.0000,      487.67
    355.0000,      10.0000,      498.40
    365.0000,      10.0000,      521.85
    375.0000,      10.0000,      475.69
    385.0000,      10.0000,      506.83
    395.0000,      10.0000,      434.20
    405.0000,      10.0000,      368.89
    415.0000,      10.0000,      338.65
    425.0000,      10.0000,      256.13
    435.0000,      10.0000,      243.18
    445.0000,      10.0000,      191.00
    455.0000,      10.0000,      166.75
    465.0000,      10.0000,      205.13
    475.0000,      10.0000,      198.30
    485.0000,      10.0000,      293.81
     30.0000,      20.0000,      689.99
     40.0000,      20.0000,      563.33
     50.0000,      20.0000,      720.46
     60.0000,      20.0000,      759.04
     70.0000,      20.0000,      605.11
     80.0000,      20.0000,      533.89
     90.0000,      20.0000,      554.89
    100.0000,      20.0000,      594.36
    110.0000,      20.0000,      577.98
    120.0000,      20.0000,      472.77
    130.0000,      20.0000,      523.20
    140.0000,      20.0000,      659.22
    150.0000,      20.0000,      656.84
    160.0000,      20.0000,      556.01
    170.0000,      20.0000,      406.77
    180.0000,      20.0000,      461.37
    190.0000,      20.0000,      539.08
    200.0000,      20.0000,      551.48
    210.0000,      20.0000,      486.06
    220.0000,      20.0000,      499.54
    230.0000,      20.0000,      607.98
    240.0000,      20.0000,      644.04
    250.0000,      20.0000,      621.05
    260.0000,      20.0000,      717.37
    270.0000,      20.0000,      705.10
    280.0000,      20.0000,      746.90
    290.0000,      20.0000,      737.65
    300.0000,      20.0000,      698.68
    310.0000,      20.0000,      749.08
    320.0000,      20.0000,      892.50
    330.0000,      20.0000,      877.25
    340.0000,      20.0000,      699.18
    350.0000,      20.0000,      617.88
    360.0000,      20.0000,      679.73
    370.0000,      20.0000,      646.39
    380.0000,      20.0000,      708.87
    390.0000,      20.0000,      735.18
    400.0000,      20.0000,      570.93
    410.0000,      20.0000,      480.42
    420.0000,      20.0000,      511.30
    430.0000,      20.0000,      500.76
    440.0000,      20.0000,      518.62
    450.0000,      20.0000,      450.24
    460.0000,      20.0000,      330.26
    470.0000,      20.0000,      359.25
     45.0000,      30.0000,      933.63
     55.0000,      30.0000,      1007.8
     65.0000,      30.0000,      971.35
     75.0000,      30.0000,      908.46
     85.0000,      30.0000,      753.39
     95.0000,      30.0000,      825.40
    105.0000,      30.0000,      744.60
    115.0000,      30.0000,      734.36
    125.0000,      30.0000,      702.48
    135.0000,      30.0000,      797.22
    145.0000,      30.0000,      912.78
    155.0000,      30.0000,      842.22
    165.0000,      30.0000,      712.38
    175.0000,      30.0000,      591.88
    185.0000,      30.0000,      713.50
    195.0000,      30.0000,      777.94
    205.0000,      30.0000,      670.00
    215.0000,      30.0000,      707.28
    225.0000,      30.0000,      689.39
    235.0000,      30.0000,      867.27
    245.0000,      30.0000,      961.21
    255.0000,      30.0000,      1035.4
    265.0000,      30.0000,      943.04
    275.0000,      30.0000,      890.10
    285.0000,      30.0000,      796.85
    295.0000,      30.0000,      828.03
    305.0000,      30.0000,      899.91
    315.0000,      30.0000,      1067.8
    325.0000,      30.0000,      1089.0
    335.0000,      30.0000,      990.54
    345.0000,      30.0000,      788.50
    355.0000,      30.0000,      699.65
    365.0000,      30.0000,      714.73
    375.0000,      30.0000,      864.97
    385.0000,      30.0000,      869.93
    395.0000,      30.0000,      807.30
    405.0000,      30.0000,      680.12
    415.0000,      30.0000,      596.47
    425.0000,      30.0000,      559.28
    435.0000,      30.0000,      537.13
    445.0000,      30.0000,      482.02
    455.0000,      30.0000,      438.81
     60.0000,      40.0000,      1132.6
     70.0000,      40.0000,      1197.5
     80.0000,      40.0000,      1052.9
     90.0000,      40.0000,      998.05
    100.0000,      40.0000,      888.02
    110.0000,      40.0000,      798.65
    120.0000,      40.0000,      953.69
    130.0000,      40.0000,      971.74
    140.0000,      40.0000,      1036.7
    150.0000,      40.0000,      1010.1
    160.0000,      40.0000,      966.41
    170.0000,      40.0000,      897.35
    180.0000,      40.0000,      825.67
    190.0000,      40.0000,      835.86
    200.0000,      40.0000,      788.52
    210.0000,      40.0000,      864.06
    220.0000,      40.0000,      882.37
    230.0000,      40.0000,      938.90
    240.0000,      40.0000,      1119.2
    250.0000,      40.0000,      1125.0
    260.0000,      40.0000,      1137.0
    270.0000,      40.0000,      998.65
    280.0000,      40.0000,      861.91
    290.0000,      40.0000,      888.27
    300.0000,      40.0000,      943.94
    310.0000,      40.0000,      1089.9
    320.0000,      40.0000,      1192.4
    330.0000,      40.0000,      1116.2
    340.0000,      40.0000,      1007.0
    350.0000,      40.0000,      869.59
    360.0000,      40.0000,      771.94
    370.0000,      40.0000,      843.82
    380.0000,      40.0000,      889.21
    390.0000,      40.0000,      941.51
    400.0000,      40.0000,      967.31
    410.0000,      40.0000,      860.24
    420.0000,      40.0000,      756.10
    430.0000,      40.0000,      672.35
    440.0000,      40.0000,      587.37
     75.0000,      50.0000,      1506.3
     85.0000,      50.0000,      1142.1
     95.0000,      50.0000,      1050.4
    105.0000,      50.0000,      1007.0
    115.0000,      50.0000,      979.01
    125.0000,      50.0000,      1078.6
    135.0000,      50.0000,      1124.1
    145.0000,      50.0000,      1141.1
    155.0000,      50.0000,      933.16
    165.0000,      50.0000,      992.65
    175.0000,      50.0000,      883.17
    185.0000,      50.0000,      928.87
    195.0000,      50.0000,      851.94
    205.0000,      50.0000,      874.35
    215.0000,      50.0000,      986.25
    225.0000,      50.0000,      1073.7
    235.0000,      50.0000,      1131.8
    245.0000,      50.0000,      1182.9
    255.0000,      50.0000,      1111.0
    265.0000,      50.0000,      1021.7
    275.0000,      50.0000,      1010.1
    285.0000,      50.0000,      974.75
    295.0000,      50.0000,      969.68
    305.0000,      50.0000,      1064.5
    315.0000,      50.0000,      1108.3
    325.0000,      50.0000,      1094.5
    335.0000,      50.0000,      1067.0
    345.0000,      50.0000,      1040.5
    355.0000,      50.0000,      890.88
    365.0000,      50.0000,      875.55
    375.0000,      50.0000,      937.41
    385.0000,      50.0000,      979.04
    395.0000,      50.0000,      1002.5
    405.0000,      50.0000,      1196.4
    415.0000,      50.0000,      968.54
    425.0000,      50.0000,      804.38
     90.0000,      60.0000,      1154.0
    100.0000,      60.0000,      1183.7
    110.0000,      60.0000,      1114.4
    120.0000,      60.0000,      1118.5
    130.0000,      60.0000,      1248.8
    140.0000,      60.0000,      1149.6
    150.0000,      60.0000,      1205.8
    160.0000,      60.0000,      1242.2
    170.0000,      60.0000,      1172.2
    180.0000,      60.0000,      1087.8
    190.0000,      60.0000,      924.85
    200.0000,      60.0000,      971.75
    210.0000,      60.0000,      1029.3
    220.0000,      60.0000,      1091.2
    230.0000,      60.0000,      1122.0
    240.0000,      60.0000,      1101.9
    250.0000,      60.0000,      1140.1
    260.0000,      60.0000,      1121.5
    270.0000,      60.0000,      1067.3
    280.0000,      60.0000,      857.85
    290.0000,      60.0000,      937.38
    300.0000,      60.0000,      748.61
    310.0000,      60.0000,      972.74
    320.0000,      60.0000,      980.42
    330.0000,      60.0000,      1007.2
    340.0000,      60.0000,      1005.7
    350.0000,      60.0000,      990.26
    360.0000,      60.0000,      1000.7
    370.0000,      60.0000,      1004.4
    380.0000,      60.0000,      1022.5
    390.0000,      60.0000,      1038.6
    400.0000,      60.0000,      1040.0
    410.0000,      60.0000,      1015.1
    105.0000,      70.0000,      1119.3
    115.0000,      70.0000,      1196.8
    125.0000,      70.0000,      1265.1
    135.0000,      70.0000,      1280.4
    145.0000,      70.0000,      1160.0
    155.0000,      70.0000,      1109.5
    165.0000,      70.0000,      1245.0
    175.0000,      70.0000,      1238.6
    185.0000,      70.0000,      1101.6
    195.0000,      70.0000,      998.37
    205.0000,      70.0000,      1054.2
    215.0000,      70.0000,      1105.3
    225.0000,      70.0000,      1096.8
    235.0000,      70.0000,      1051.5
    245.0000,      70.0000,      1044.0
    255.0000,      70.0000,      1121.1
    265.0000,      70.0000,      1140.1
    275.0000,      70.0000,      1100.7
    285.0000,      70.0000,      1046.8
    295.0000,      70.0000,      1014.6
    305.0000,      70.0000,      1010.5
    315.0000,      70.0000,      971.57
    325.0000,      70.0000,      890.33
    335.0000,      70.0000,      903.94
    345.0000,      70.0000,      950.73
    355.0000,      70.0000,      1056.4
    365.0000,      70.0000,      1060.1
    375.0000,      70.0000,      1049.2
    385.0000,      70.0000,      1032.5
    395.0000,      70.0000,      1073.6
    120.0000,      80.0000,      1282.4
    130.0000,      80.0000,      1182.2
    140.0000,      80.0000,      1222.1
    150.0000,      80.0000,      1138.9
    160.0000,      80.0000,      1166.7
    170.0000,      80.0000,      1206.6
    180.0000,      80.0000,      1189.8
    190.0000,      80.0000,      1165.3
    200.0000,      80.0000,      1072.4
    210.0000,      80.0000,      1066.5
    220.0000,      80.0000,      1058.6
    230.0000,      80.0000,      1110.6
    240.0000,      80.0000,      1069.2
    250.0000,      80.0000,      1021.5
    260.0000,      80.0000,      1075.8
    270.0000,      80.0000,      1082.8
    280.0000,      80.0000,      1076.6
    290.0000,      80.0000,      1056.2
    300.0000,      80.0000,      1000.9
    310.0000,      80.0000,      904.85
    320.0000,      80.0000,      895.55
    330.0000,      80.0000,      899.78
    340.0000,      80.0000,      916.04
    350.0000,      80.0000,      996.22
    360.0000,      80.0000,      1079.1
    370.0000,      80.0000,      1045.6
    380.0000,      80.0000,      996.06
    135.0000,      90.0000,      1125.1
    145.0000,      90.0000,      1121.2
    155.0000,      90.0000,      1144.4
    165.0000,      90.0000,      1192.8
    175.0000,      90.0000,      1161.1
    185.0000,      90.0000,      1115.3
    195.0000,      90.0000,      1124.1
    205.0000,      90.0000,      1056.8
    215.0000,      90.0000,      1079.2
    225.0000,      90.0000,      1086.5
    235.0000,      90.0000,      1079.6
    245.0000,      90.0000,      1076.3
    255.0000,      90.0000,      989.12
    265.0000,      90.0000,      984.13
    275.0000,      90.0000,      998.44
    285.0000,      90.0000,      1035.9
    295.0000,      90.0000,      948.37
    305.0000,      90.0000,      876.58
    315.0000,      90.0000,      848.67
    325.0000,      90.0000,      828.91
    335.0000,      90.0000,      855.22
    345.0000,      90.0000,      922.60
    355.0000,      90.0000,      913.70
    365.0000,      90.0000,      990.38
    150.0000,     100.0000,      1147.8
    160.0000,     100.0000,      1092.4
    170.0000,     100.0000,      1097.1
    180.0000,     100.0000,      1123.0
    190.0000,     100.0000,      1090.1
    200.0000,     100.0000,      1060.3
    210.0000,     100.0000,      1063.4
    220.0000,     100.0000,      1093.2
    230.0000,     100.0000,      1081.2
    240.0000,     100.0000,      1049.0
    250.0000,     100.0000,      967.60
    260.0000,     100.0000,      933.98
    270.0000,     100.0000,      952.94
    280.0000,     100.0000,      949.09
    290.0000,     100.0000,      965.81
    300.0000,     100.0000,      952.45
    310.0000,     100.0000,      946.89
    320.0000,     100.0000,      904.33
    330.0000,     100.0000,      899.45
    340.0000,     100.0000,      924.79
    350.0000,     100.0000,      983.62
    165.0000,     110.0000,      966.42
    175.0000,     110.0000,      995.70
    185.0000,     110.0000,      1069.4
    195.0000,     110.0000,      1087.5
    205.0000,     110.0000,      1095.5
    215.0000,     110.0000,      991.38
    225.0000,     110.0000,      1008.4
    235.0000,     110.0000,      986.65
    245.0000,     110.0000,      959.11
    255.0000,     110.0000,      910.48
    265.0000,     110.0000,      872.18
    275.0000,     110.0000,      940.19
    285.0000,     110.0000,      952.25
    295.0000,     110.0000,      931.38
    305.0000,     110.0000,      921.85
    315.0000,     110.0000,      920.56
    325.0000,     110.0000,      922.31
    335.0000,     110.0000,      923.92
    180.0000,     120.0000,      903.58
    190.0000,     120.0000,      1002.2
    200.0000,     120.0000,      1064.2
    210.0000,     120.0000,      1005.3
    220.0000,     120.0000,      895.75
    230.0000,     120.0000,      870.26
    240.0000,     120.0000,      892.55
    250.0000,     120.0000,      913.88
    260.0000,     120.0000,      880.82
    270.0000,     120.0000,      884.69
    280.0000,     120.0000,      931.50
    290.0000,     120.0000,      946.65
    300.0000,     120.0000,      925.32
    310.0000,     120.0000,      895.24
    320.0000,     120.0000,      859.92
    195.0000,     130.0000,      957.96
    205.0000,     130.0000,      938.59
    215.0000,     130.0000,      894.81
    225.0000,     130.0000,      863.96
    235.0000,     130.0000,      819.99
    245.0000,     130.0000,      811.84
    255.0000,     130.0000,      884.50
    265.0000,     130.0000,      926.01
    275.0000,     130.0000,      913.40
    285.0000,     130.0000,      926.60
    295.0000,     130.0000,      910.60
    305.0000,     130.0000,      886.36
    210.0000,     140.0000,      881.05
    220.0000,     140.0000,      818.23
    230.0000,     140.0000,      787.45
    240.0000,     140.0000,      803.16
    250.0000,     140.0000,      822.80
    260.0000,     140.0000,      853.92
    270.0000,     140.0000,      900.41
    280.0000,     140.0000,      879.61
    290.0000,     140.0000,      866.40
    225.0000,     150.0000,      773.82
    235.0000,     150.0000,      756.34
    245.0000,     150.0000,      784.59
    255.0000,     150.0000,      833.78
    265.0000,     150.0000,      839.06
    275.0000,     150.0000,      801.09
    240.0000,     160.0000,      782.28
    250.0000,     160.0000,      764.10
    260.0000,     160.0000,      782.10
INVERSION RESULTS
Initial RMS error
 35.43
NUMBER OF LAYERS
17
NUMBER OF BLOCKS
468
ITERATION 1
MODEL RESISTIVITY
LAYER 1
48,       5.0000
     20.0000,      473.78
     30.0000,      438.87
     40.0000,      371.78
     50.0000,      403.45
     60.0000,      559.02
     70.0000,      501.37
     80.0000,      368.83
     90.0000,      363.40
    100.0000,      326.08
    110.0000,      369.80
    120.0000,      341.87
    130.0000,      373.01
    140.0000,      442.88
    150.0000,      500.76
    160.0000,      445.88
    170.0000,      355.22
    180.0000,      323.02
    190.0000,      347.83
    200.0000,      413.29
    210.0000,      411.30
    220.0000,      358.71
    230.0000,      438.62
    240.0000,      501.88
    250.0000,      596.42
    260.0000,      549.75
    270.0000,      475.31
    280.0000,      384.95
    290.0000,      413.45
    300.0000,      423.73
    310.0000,      455.48
    320.0000,      560.29
    330.0000,      702.58
    340.0000,      608.14
    350.0000,      481.54
    360.0000,      473.18
    370.0000,      495.95
    380.0000,      519.59
    390.0000,      664.89
    400.0000,      593.48
    410.0000,      460.76
    420.0000,      412.81
    430.0000,      390.04
    440.0000,      389.93
    450.0000,      354.26
    460.0000,      321.51
    470.0000,      339.63
    480.0000,      374.27
                   421.47
LAYER 2
48,      10.0500
     20.0000,      507.36
     30.0000,      470.09
     40.0000,      416.21
     50.0000,      447.92
     60.0000,      570.41
     70.0000,      532.09
     80.0000,      413.10
     90.0000,      382.06
    100.0000,      350.21
    110.0000,      384.63
    120.0000,      372.65
    130.0000,      395.97
    140.0000,      469.48
    150.0000,      530.86
    160.0000,      474.63
    170.0000,      385.41
    180.0000,      343.38
    190.0000,      364.66
    200.0000,      423.93
    210.0000,      430.27
    220.0000,      396.07
    230.0000,      463.44
    240.0000,      545.42
    250.0000,      633.83
    260.0000,      597.82
    270.0000,      521.77
    280.0000,      441.57
    290.0000,      466.35
    300.0000,      488.84
    310.0000,      530.67
    320.0000,      642.72
    330.0000,      744.77
    340.0000,      664.84
    350.0000,      536.23
    360.0000,      506.47
    370.0000,      511.63
    380.0000,      534.82
    390.0000,      643.34
    400.0000,      591.10
    410.0000,      488.10
    420.0000,      440.11
    430.0000,      415.05
    440.0000,      394.36
    450.0000,      356.91
    460.0000,      331.11
    470.0000,      347.10
    480.0000,      385.71
                   425.14
LAYER 3
46,      15.1505
     30.0000,      576.16
     40.0000,      547.34
     50.0000,      585.49
     60.0000,      690.23
     70.0000,      656.05
     80.0000,      525.79
     90.0000,      452.95
    100.0000,      413.18
    110.0000,      443.08
    120.0000,      452.35
    130.0000,      480.44
    140.0000,      562.14
    150.0000,      624.71
    160.0000,      562.28
    170.0000,      459.22
    180.0000,      402.93
    190.0000,      420.27
    200.0000,      487.90
    210.0000,      522.77
    220.0000,      523.54
    230.0000,      609.37
    240.0000,      732.73
    250.0000,      830.94
    260.0000,      786.05
    270.0000,      680.04
    280.0000,      589.96
    290.0000,      608.33
    300.0000,      646.62
    310.0000,      707.38
    320.0000,      826.42
    330.0000,      901.53
    340.0000,      824.12
    350.0000,      685.06
    360.0000,      617.25
    370.0000,      591.57
    380.0000,      608.17
    390.0000,      693.04
    400.0000,      669.32
    410.0000,      591.69
    420.0000,      534.72
    430.0000,      482.99
    440.0000,      424.04
    450.0000,      369.34
    460.0000,      344.53
    470.0000,      364.18
                   410.10
LAYER 4
44,      20.3020
     40.0000,      802.11
     50.0000,      846.63
     60.0000,      950.02
     70.0000,      898.61
     80.0000,      714.13
     90.0000,      582.80
    100.0000,      521.17
    110.0000,      554.58
    120.0000,      582.41
    130.0000,      620.56
    140.0000,      720.15
    150.0000,      792.21
    160.0000,      713.27
    170.0000,      578.23
    180.0000,      498.90
    190.0000,      515.44
    200.0000,      609.29
    210.0000,      691.40
    220.0000,      744.54
    230.0000,      895.51
    240.0000,      1104.8
    250.0000,      1241.9
    260.0000,      1156.5
    270.0000,      972.63
    280.0000,      831.37
    290.0000,      832.87
    300.0000,      875.37
    310.0000,      945.91
    320.0000,      1075.6
    330.0000,      1148.2
    340.0000,      1073.7
    350.0000,      918.20
    360.0000,      809.48
    370.0000,      746.87
    380.0000,      754.04
    390.0000,      846.01
    400.0000,      852.30
    410.0000,      787.43
    420.0000,      704.93
    430.0000,      597.91
    440.0000,      479.17
    450.0000,      393.86
    460.0000,      361.94
                   399.12
LAYER 5
42,      25.5050
     50.0000,      2068.3
     60.0000,      1961.1
     70.0000,      1808.3
     80.0000,      1460.9
     90.0000,      1170.2
    100.0000,      1025.9
    110.0000,      1021.1
    120.0000,      1056.6
    130.0000,      1107.1
    140.0000,      1196.6
    150.0000,      1240.0
    160.0000,      1144.9
    170.0000,      983.58
    180.0000,      874.89
    190.0000,      883.06
    200.0000,      1007.9
    210.0000,      1192.1
    220.0000,      1414.1
    230.0000,      1743.1
    240.0000,      2112.3
    250.0000,      2302.4
    260.0000,      2155.2
    270.0000,      1834.5
    280.0000,      1567.6
    290.0000,      1458.4
    300.0000,      1432.5
    310.0000,      1459.1
    320.0000,      1540.3
    330.0000,      1602.3
    340.0000,      1587.3
    350.0000,      1494.0
    360.0000,      1378.0
    370.0000,      1288.4
    380.0000,      1287.5
    390.0000,      1380.0
    400.0000,      1436.5
    410.0000,      1383.2
    420.0000,      1205.5
    430.0000,      937.52
    440.0000,      682.17
    450.0000,      555.72
                   491.33
LAYER 6
38,      30.7601
     70.0000,      2993.3
     80.0000,      2385.8
     90.0000,      1905.2
    100.0000,      1658.0
    110.0000,      1564.9
    120.0000,      1547.6
    130.0000,      1556.9
    140.0000,      1584.4
    150.0000,      1569.9
    160.0000,      1465.5
    170.0000,      1315.5
    180.0000,      1204.8
    190.0000,      1193.1
    200.0000,      1291.9
    210.0000,      1475.8
    220.0000,      1728.8
    230.0000,      2057.2
    240.0000,      2382.0
    250.0000,      2538.5
    260.0000,      2428.4
    270.0000,      2157.2
    280.0000,      1895.3
    290.0000,      1730.1
    300.0000,      1642.9
    310.0000,      1615.8
    320.0000,      1642.0
    330.0000,      1687.3
    340.0000,      1717.8
    350.0000,      1710.4
    360.0000,      1670.3
    370.0000,      1635.1
    380.0000,      1657.8
    390.0000,      1742.2
    400.0000,      1802.1
    410.0000,      1743.7
    420.0000,      1523.8
    430.0000,      1172.4
                   796.58
LAYER 7
36,      36.0677
     80.0000,      3577.2
     90.0000,      2714.4
    100.0000,      2385.7
    110.0000,      2148.8
    120.0000,      2034.6
    130.0000,      1956.4
    140.0000,      1898.2
    150.0000,      1815.4
    160.0000,      1687.3
    170.0000,      1539.4
    180.0000,      1423.3
    190.0000,      1380.7
    200.0000,      1424.2
    210.0000,      1542.7
    220.0000,      1721.4
    230.0000,      1942.8
    240.0000,      2147.6
    250.0000,      2246.6
    260.0000,      2189.8
    270.0000,      2024.9
    280.0000,      1841.8
    290.0000,      1699.2
    300.0000,      1606.5
    310.0000,      1562.7
    320.0000,      1564.6
    330.0000,      1598.3
    340.0000,      1645.4
    350.0000,      1686.9
    360.0000,      1714.5
    370.0000,      1744.1
    380.0000,      1800.8
    390.0000,      1885.1
    400.0000,      1933.3
    410.0000,      1882.1
    420.0000,      1713.7
                   1395.2
LAYER 8
32,      41.4284
    100.0000,      3363.5
    110.0000,      2773.2
    120.0000,      2558.9
    130.0000,      2343.9
    140.0000,      2189.5
    150.0000,      2026.5
    160.0000,      1856.0
    170.0000,      1686.6
    180.0000,      1549.0
    190.0000,      1468.7
    200.0000,      1453.8
    210.0000,      1497.8
    220.0000,      1587.1
    230.0000,      1702.6
    240.0000,      1808.1
    250.0000,      1859.7
    260.0000,      1832.6
    270.0000,      1745.0
    280.0000,      1637.1
    290.0000,      1541.7
    300.0000,      1473.2
    310.0000,      1438.1
    320.0000,      1437.7
    330.0000,      1468.1
    340.0000,      1521.2
    350.0000,      1585.8
    360.0000,      1653.1
    370.0000,      1729.4
    380.0000,      1814.4
    390.0000,      1918.1
    400.0000,      1953.3
                   1907.1
LAYER 9
28,      46.8426
    120.0000,      3282.0
    130.0000,      2758.2
    140.0000,      2527.9
    150.0000,      2250.6
    160.0000,      2022.4
    170.0000,      1804.9
    180.0000,      1627.1
    190.0000,      1505.1
    200.0000,      1438.9
    210.0000,      1421.5
    220.0000,      1440.8
    230.0000,      1481.5
    240.0000,      1522.1
    250.0000,      1540.7
    260.0000,      1524.1
    270.0000,      1478.0
    280.0000,      1419.3
    290.0000,      1364.5
    300.0000,      1324.2
    310.0000,      1305.9
    320.0000,      1313.5
    330.0000,      1347.7
    340.0000,      1408.1
    350.0000,      1489.1
    360.0000,      1580.2
    370.0000,      1700.2
    380.0000,      1797.1
                   1986.0
LAYER 10
24,      52.3111
    140.0000,      3079.4
    150.0000,      2519.6
    160.0000,      2250.9
    170.0000,      1939.9
    180.0000,      1696.5
    190.0000,      1528.8
    200.0000,      1417.5
    210.0000,      1352.3
    220.0000,      1321.8
    230.0000,      1313.4
    240.0000,      1313.0
    250.0000,      1308.4
    260.0000,      1291.9
    270.0000,      1264.8
    280.0000,      1233.6
    290.0000,      1206.1
    300.0000,      1188.7
    310.0000,      1187.2
    320.0000,      1205.9
    330.0000,      1248.5
    340.0000,      1322.6
    350.0000,      1428.8
    360.0000,      1527.4
                   1745.9
LAYER 11
20,      57.8342
    160.0000,      2701.7
    170.0000,      2129.3
    180.0000,      1777.5
    190.0000,      1565.2
    200.0000,      1410.0
    210.0000,      1303.8
    220.0000,      1236.1
    230.0000,      1193.6
    240.0000,      1165.2
    250.0000,      1142.7
    260.0000,      1121.1
    270.0000,      1100.5
    280.0000,      1083.3
    290.0000,      1072.6
    300.0000,      1071.6
    310.0000,      1084.6
    320.0000,      1114.9
    330.0000,      1165.3
    340.0000,      1260.5
                   1438.3
LAYER 12
18,      63.4125
    170.0000,      2331.0
    180.0000,      1852.9
    190.0000,      1639.8
    200.0000,      1427.8
    210.0000,      1277.9
    220.0000,      1179.2
    230.0000,      1110.0
    240.0000,      1059.3
    250.0000,      1020.6
    260.0000,      990.62
    270.0000,      969.50
    280.0000,      958.61
    290.0000,      958.36
    300.0000,      968.96
    310.0000,      994.88
    320.0000,      1038.3
    330.0000,      1082.7
                   1181.3
LAYER 13
14,      69.0466
    190.0000,      1843.1
    200.0000,      1476.5
    210.0000,      1268.3
    220.0000,      1145.4
    230.0000,      1052.0
    240.0000,      979.83
    250.0000,      924.01
    260.0000,      882.20
    270.0000,      855.89
    280.0000,      847.61
    290.0000,      855.02
    300.0000,      873.08
    310.0000,      911.70
                   987.89
LAYER 14
12,      74.7371
    200.0000,      1501.8
    210.0000,      1251.0
    220.0000,      1135.0
    230.0000,      1012.9
    240.0000,      915.88
    250.0000,      839.73
    260.0000,      781.38
    270.0000,      745.02
    280.0000,      738.89
    290.0000,      756.60
    300.0000,      774.14
                   813.60
LAYER 15
8,      80.4845
    220.0000,      1185.1
    230.0000,      988.55
    240.0000,      859.65
    250.0000,      759.35
    260.0000,      677.45
    270.0000,      622.23
    280.0000,      621.34
                   667.58
LAYER 16
6,      86.2893
    230.0000,      947.95
    240.0000,      804.59
    250.0000,      681.32
    260.0000,      566.51
    270.0000,      471.58
                   478.18
LAYER 17
4, 
    240.0000,      760.20
    250.0000,      618.30
    260.0000,      463.74
                   284.50
CALCULATED APPARENT RESISTIVITY
     15.0000,      10.0000,      535.72
     25.0000,      10.0000,      497.97
     35.0000,      10.0000,      477.76
     45.0000,      10.0000,      490.71
     55.0000,      10.0000,      537.19
     65.0000,      10.0000,      511.01
     75.0000,      10.0000,      452.78
     85.0000,      10.0000,      435.97
     95.0000,      10.0000,      385.06
    105.0000,      10.0000,      430.85
    115.0000,      10.0000,      395.94
    125.0000,      10.0000,      439.88
    135.0000,      10.0000,      454.50
    145.0000,      10.0000,      502.28
    155.0000,      10.0000,      472.82
    165.0000,      10.0000,      402.09
    175.0000,      10.0000,      397.13
    185.0000,      10.0000,      409.74
    195.0000,      10.0000,      427.49
    205.0000,      10.0000,      438.69
    215.0000,      10.0000,      436.26
    225.0000,      10.0000,      524.20
    235.0000,      10.0000,      537.16
    245.0000,      10.0000,      599.50
    255.0000,      10.0000,      561.81
    265.0000,      10.0000,      563.07
    275.0000,      10.0000,      496.93
    285.0000,      10.0000,      512.24
    295.0000,      10.0000,      499.59
    305.0000,      10.0000,      560.90
    315.0000,      10.0000,      615.96
    325.0000,      10.0000,      660.57
    335.0000,      10.0000,      647.69
    345.0000,      10.0000,      562.59
    355.0000,      10.0000,      557.80
    365.0000,      10.0000,      569.98
    375.0000,      10.0000,      560.59
    385.0000,      10.0000,      621.99
    395.0000,      10.0000,      558.11
    405.0000,      10.0000,      525.81
    415.0000,      10.0000,      477.22
    425.0000,      10.0000,      442.10
    435.0000,      10.0000,      400.34
    445.0000,      10.0000,      373.17
    455.0000,      10.0000,      376.14
    465.0000,      10.0000,      370.67
    475.0000,      10.0000,      377.00
    485.0000,      10.0000,      429.04
     30.0000,      20.0000,      637.00
     40.0000,      20.0000,      587.45
     50.0000,      20.0000,      663.74
     60.0000,      20.0000,      695.94
     70.0000,      20.0000,      627.20
     80.0000,      20.0000,      560.26
     90.0000,      20.0000,      563.75
    100.0000,      20.0000,      581.14
    110.0000,      20.0000,      561.45
    120.0000,      20.0000,      500.00
    130.0000,      20.0000,      515.32
    140.0000,      20.0000,      621.96
    150.0000,      20.0000,      656.01
    160.0000,      20.0000,      553.06
    170.0000,      20.0000,      475.38
    180.0000,      20.0000,      511.51
    190.0000,      20.0000,      571.62
    200.0000,      20.0000,      561.71
    210.0000,      20.0000,      540.91
    220.0000,      20.0000,      591.21
    230.0000,      20.0000,      666.56
    240.0000,      20.0000,      688.41
    250.0000,      20.0000,      691.16
    260.0000,      20.0000,      695.46
    270.0000,      20.0000,      693.54
    280.0000,      20.0000,      683.47
    290.0000,      20.0000,      655.50
    300.0000,      20.0000,      638.75
    310.0000,      20.0000,      695.03
    320.0000,      20.0000,      812.12
    330.0000,      20.0000,      824.76
    340.0000,      20.0000,      702.92
    350.0000,      20.0000,      643.13
    360.0000,      20.0000,      663.78
    370.0000,      20.0000,      691.29
    380.0000,      20.0000,      708.66
    390.0000,      20.0000,      698.46
    400.0000,      20.0000,      618.38
    410.0000,      20.0000,      584.49
    420.0000,      20.0000,      576.12
    430.0000,      20.0000,      520.05
    440.0000,      20.0000,      459.26
    450.0000,      20.0000,      445.90
    460.0000,      20.0000,      443.24
    470.0000,      20.0000,      445.93
     45.0000,      30.0000,      775.31
     55.0000,      30.0000,      829.43
     65.0000,      30.0000,      838.22
     75.0000,      30.0000,      788.24
     85.0000,      30.0000,      719.31
     95.0000,      30.0000,      718.92
    105.0000,      30.0000,      671.62
    115.0000,      30.0000,      643.91
    125.0000,      30.0000,      637.45
    135.0000,      30.0000,      736.27
    145.0000,      30.0000,      795.25
    155.0000,      30.0000,      768.67
    165.0000,      30.0000,      660.95
    175.0000,      30.0000,      609.49
    185.0000,      30.0000,      639.42
    195.0000,      30.0000,      684.95
    205.0000,      30.0000,      675.62
    215.0000,      30.0000,      685.53
    225.0000,      30.0000,      712.11
    235.0000,      30.0000,      803.32
    245.0000,      30.0000,      839.93
    255.0000,      30.0000,      865.22
    265.0000,      30.0000,      821.47
    275.0000,      30.0000,      798.70
    285.0000,      30.0000,      727.73
    295.0000,      30.0000,      724.49
    305.0000,      30.0000,      789.20
    315.0000,      30.0000,      922.31
    325.0000,      30.0000,      972.97
    335.0000,      30.0000,      907.00
    345.0000,      30.0000,      759.92
    355.0000,      30.0000,      682.35
    365.0000,      30.0000,      712.35
    375.0000,      30.0000,      806.82
    385.0000,      30.0000,      827.90
    395.0000,      30.0000,      797.68
    405.0000,      30.0000,      723.89
    415.0000,      30.0000,      670.64
    425.0000,      30.0000,      621.69
    435.0000,      30.0000,      582.25
    445.0000,      30.0000,      532.56
    455.0000,      30.0000,      514.66
     60.0000,      40.0000,      955.08
     70.0000,      40.0000,      970.79
     80.0000,      40.0000,      915.26
     90.0000,      40.0000,      838.65
    100.0000,      40.0000,      764.03
    110.0000,      40.0000,      738.70
    120.0000,      40.0000,      792.63
    130.0000,      40.0000,      862.54
    140.0000,      40.0000,      915.85
    150.0000,      40.0000,      908.60
    160.0000,      40.0000,      875.30
    170.0000,      40.0000,      796.71
    180.0000,      40.0000,      734.17
    190.0000,      40.0000,      715.10
    200.0000,      40.0000,      715.21
    210.0000,      40.0000,      766.09
    220.0000,      40.0000,      817.37
    230.0000,      40.0000,      879.23
    240.0000,      40.0000,      948.40
    250.0000,      40.0000,      979.86
    260.0000,      40.0000,      954.10
    270.0000,      40.0000,      866.93
    280.0000,      40.0000,      781.91
    290.0000,      40.0000,      774.03
    300.0000,      40.0000,      849.61
    310.0000,      40.0000,      964.08
    320.0000,      40.0000,      1038.9
    330.0000,      40.0000,      995.07
    340.0000,      40.0000,      909.15
    350.0000,      40.0000,      804.69
    360.0000,      40.0000,      736.45
    370.0000,      40.0000,      781.33
    380.0000,      40.0000,      841.79
    390.0000,      40.0000,      895.29
    400.0000,      40.0000,      907.06
    410.0000,      40.0000,      816.02
    420.0000,      40.0000,      728.93
    430.0000,      40.0000,      650.27
    440.0000,      40.0000,      604.14
     75.0000,      50.0000,      1014.6
     85.0000,      50.0000,      946.01
     95.0000,      50.0000,      887.93
    105.0000,      50.0000,      872.26
    115.0000,      50.0000,      880.44
    125.0000,      50.0000,      958.09
    135.0000,      50.0000,      1010.2
    145.0000,      50.0000,      1032.8
    155.0000,      50.0000,      1010.3
    165.0000,      50.0000,      970.86
    175.0000,      50.0000,      869.75
    185.0000,      50.0000,      788.67
    195.0000,      50.0000,      750.31
    205.0000,      50.0000,      790.52
    215.0000,      50.0000,      852.93
    225.0000,      50.0000,      955.69
    235.0000,      50.0000,      1025.6
    245.0000,      50.0000,      1050.9
    255.0000,      50.0000,      987.02
    265.0000,      50.0000,      934.53
    275.0000,      50.0000,      882.89
    285.0000,      50.0000,      859.42
    295.0000,      50.0000,      870.75
    305.0000,      50.0000,      960.41
    315.0000,      50.0000,      987.65
    325.0000,      50.0000,      987.90
    335.0000,      50.0000,      970.45
    345.0000,      50.0000,      925.30
    355.0000,      50.0000,      841.58
    365.0000,      50.0000,      827.05
    375.0000,      50.0000,      850.86
    385.0000,      50.0000,      878.13
    395.0000,      50.0000,      910.97
    405.0000,      50.0000,      935.30
    415.0000,      50.0000,      850.99
    425.0000,      50.0000,      751.40
     90.0000,      60.0000,      1001.8
    100.0000,      60.0000,      958.68
    110.0000,      60.0000,      983.52
    120.0000,      60.0000,      1048.9
    130.0000,      60.0000,      1101.0
    140.0000,      60.0000,      1069.0
    150.0000,      60.0000,      1073.2
    160.0000,      60.0000,      1060.9
    170.0000,      60.0000,      1012.3
    180.0000,      60.0000,      901.12
    190.0000,      60.0000,      817.53
    200.0000,      60.0000,      844.13
    210.0000,      60.0000,      900.58
    220.0000,      60.0000,      970.55
    230.0000,      60.0000,      1004.2
    240.0000,      60.0000,      1028.0
    250.0000,      60.0000,      1032.2
    260.0000,      60.0000,      1008.3
    270.0000,      60.0000,      969.30
    280.0000,      60.0000,      931.75
    290.0000,      60.0000,      941.21
    300.0000,      60.0000,      945.36
    310.0000,      60.0000,      941.13
    320.0000,      60.0000,      922.15
    330.0000,      60.0000,      928.97
    340.0000,      60.0000,      949.28
    350.0000,      60.0000,      941.27
    360.0000,      60.0000,      926.24
    370.0000,      60.0000,      898.35
    380.0000,      60.0000,      906.18
    390.0000,      60.0000,      906.29
    400.0000,      60.0000,      888.66
    410.0000,      60.0000,      878.52
    105.0000,      70.0000,      1044.2
    115.0000,      70.0000,      1114.2
    125.0000,      70.0000,      1155.4
    135.0000,      70.0000,      1139.2
    145.0000,      70.0000,      1073.4
    155.0000,      70.0000,      1056.1
    165.0000,      70.0000,      1062.8
    175.0000,      70.0000,      1037.6
    185.0000,      70.0000,      940.96
    195.0000,      70.0000,      908.47
    205.0000,      70.0000,      938.57
    215.0000,      70.0000,      990.71
    225.0000,      70.0000,      984.12
    235.0000,      70.0000,      973.80
    245.0000,      70.0000,      990.55
    255.0000,      70.0000,      1044.6
    265.0000,      70.0000,      1042.3
    275.0000,      70.0000,      1013.6
    285.0000,      70.0000,      968.81
    295.0000,      70.0000,      963.87
    305.0000,      70.0000,      942.50
    315.0000,      70.0000,      903.41
    325.0000,      70.0000,      875.01
    335.0000,      70.0000,      902.80
    345.0000,      70.0000,      945.82
    355.0000,      70.0000,      992.59
    365.0000,      70.0000,      968.61
    375.0000,      70.0000,      932.61
    385.0000,      70.0000,      911.96
    395.0000,      70.0000,      899.65
    120.0000,      80.0000,      1168.5
    130.0000,      80.0000,      1126.7
    140.0000,      80.0000,      1103.5
    150.0000,      80.0000,      1066.1
    160.0000,      80.0000,      1065.3
    170.0000,      80.0000,      1062.6
    180.0000,      80.0000,      1055.1
    190.0000,      80.0000,      1015.8
    200.0000,      80.0000,      972.64
    210.0000,      80.0000,      974.00
    220.0000,      80.0000,      975.50
    230.0000,      80.0000,      998.39
    240.0000,      80.0000,      992.37
    250.0000,      80.0000,      996.42
    260.0000,      80.0000,      1014.3
    270.0000,      80.0000,      1019.9
    280.0000,      80.0000,      1026.0
    290.0000,      80.0000,      1003.7
    300.0000,      80.0000,      962.83
    310.0000,      80.0000,      903.72
    320.0000,      80.0000,      886.58
    330.0000,      80.0000,      890.01
    340.0000,      80.0000,      913.64
    350.0000,      80.0000,      974.14
    360.0000,      80.0000,      990.35
    370.0000,      80.0000,      951.63
    380.0000,      80.0000,      913.52
    135.0000,      90.0000,      1076.0
    145.0000,      90.0000,      1072.1
    155.0000,      90.0000,      1074.1
    165.0000,      90.0000,      1089.5
    175.0000,      90.0000,      1079.3
    185.0000,      90.0000,      1065.1
    195.0000,      90.0000,      1013.0
    205.0000,      90.0000,      982.10
    215.0000,      90.0000,      992.13
    225.0000,      90.0000,      1012.4
    235.0000,      90.0000,      1005.8
    245.0000,      90.0000,      1001.5
    255.0000,      90.0000,      970.56
    265.0000,      90.0000,      970.39
    275.0000,      90.0000,      987.33
    285.0000,      90.0000,      1028.6
    295.0000,      90.0000,      1012.3
    305.0000,      90.0000,      953.16
    315.0000,      90.0000,      906.15
    325.0000,      90.0000,      899.86
    335.0000,      90.0000,      913.91
    345.0000,      90.0000,      955.35
    355.0000,      90.0000,      958.63
    365.0000,      90.0000,      949.43
    150.0000,     100.0000,      1074.1
    160.0000,     100.0000,      1067.6
    170.0000,     100.0000,      1071.6
    180.0000,     100.0000,      1069.9
    190.0000,     100.0000,      1045.9
    200.0000,     100.0000,      1014.9
    210.0000,     100.0000,      1003.6
    220.0000,     100.0000,      1018.7
    230.0000,     100.0000,      1013.6
    240.0000,     100.0000,      987.73
    250.0000,     100.0000,      954.03
    260.0000,     100.0000,      951.41
    270.0000,     100.0000,      971.21
    280.0000,     100.0000,      992.63
    290.0000,     100.0000,      1005.5
    300.0000,     100.0000,      991.67
    310.0000,     100.0000,      965.82
    320.0000,     100.0000,      928.93
    330.0000,     100.0000,      917.50
    340.0000,     100.0000,      930.26
    350.0000,     100.0000,      949.63
    165.0000,     110.0000,      1012.8
    175.0000,     110.0000,      1024.4
    185.0000,     110.0000,      1062.2
    195.0000,     110.0000,      1080.2
    205.0000,     110.0000,      1032.9
    215.0000,     110.0000,      994.29
    225.0000,     110.0000,      980.30
    235.0000,     110.0000,      975.47
    245.0000,     110.0000,      953.89
    255.0000,     110.0000,      940.14
    265.0000,     110.0000,      952.57
    275.0000,     110.0000,      1003.2
    285.0000,     110.0000,      1014.1
    295.0000,     110.0000,      992.57
    305.0000,     110.0000,      963.10
    315.0000,     110.0000,      954.99
    325.0000,     110.0000,      934.23
    335.0000,     110.0000,      938.45
    180.0000,     120.0000,      1028.0
    190.0000,     120.0000,      1065.9
    200.0000,     120.0000,      1075.9
    210.0000,     120.0000,      1015.8
    220.0000,     120.0000,      948.35
    230.0000,     120.0000,      928.57
    240.0000,     120.0000,      932.91
    250.0000,     120.0000,      940.81
    260.0000,     120.0000,      955.94
    270.0000,     120.0000,      995.64
    280.0000,     120.0000,      1024.9
    290.0000,     120.0000,      1015.9
    300.0000,     120.0000,      984.63
    310.0000,     120.0000,      939.42
    320.0000,     120.0000,      920.35
    195.0000,     130.0000,      1035.6
    205.0000,     130.0000,      1020.9
    215.0000,     130.0000,      968.64
    225.0000,     130.0000,      920.08
    235.0000,     130.0000,      899.66
    245.0000,     130.0000,      908.87
    255.0000,     130.0000,      950.81
    265.0000,     130.0000,      996.58
    275.0000,     130.0000,      1019.9
    285.0000,     130.0000,      1020.8
    295.0000,     130.0000,      991.46
    305.0000,     130.0000,      970.90
    210.0000,     140.0000,      973.93
    220.0000,     140.0000,      925.38
    230.0000,     140.0000,      894.94
    240.0000,     140.0000,      902.48
    250.0000,     140.0000,      927.85
    260.0000,     140.0000,      966.74
    270.0000,     140.0000,      999.14
    280.0000,     140.0000,      1000.4
    290.0000,     140.0000,      998.27
    225.0000,     150.0000,      904.94
    235.0000,     150.0000,      883.46
    245.0000,     150.0000,      912.58
    255.0000,     150.0000,      952.96
    265.0000,     150.0000,      964.01
    275.0000,     150.0000,      958.36
    240.0000,     160.0000,      884.93
    250.0000,     160.0000,      910.08
    260.0000,     160.0000,      941.12
  12.63
ITERATION 2
MODEL RESISTIVITY
LAYER 1
48,       5.0000
     20.0000,      382.73
     30.0000,      357.84
     40.0000,      276.78
     50.0000,      273.46
     60.0000,      405.90
     70.0000,      325.50
     80.0000,      222.33
     90.0000,      246.10
    100.0000,      209.37
    110.0000,      270.26
    120.0000,      212.85
    130.0000,      235.78
    140.0000,      291.63
    150.0000,      324.02
    160.0000,      312.59
    170.0000,      213.86
    180.0000,      196.06
    190.0000,      215.39
    200.0000,      291.72
    210.0000,      295.79
    220.0000,      223.17
    230.0000,      315.45
    240.0000,      366.90
    250.0000,      464.14
    260.0000,      441.24
    270.0000,      394.53
    280.0000,      314.18
    290.0000,      336.91
    300.0000,      346.98
    310.0000,      386.24
    320.0000,      463.04
    330.0000,      639.55
    340.0000,      516.71
    350.0000,      398.86
    360.0000,      406.90
    370.0000,      430.44
    380.0000,      433.63
    390.0000,      599.48
    400.0000,      502.39
    410.0000,      327.44
    420.0000,      283.27
    430.0000,      249.25
    440.0000,      255.03
    450.0000,      236.62
    460.0000,      180.21
    470.0000,      172.39
    480.0000,      210.20
                   299.17
LAYER 2
48,      10.0500
     20.0000,      433.82
     30.0000,      411.02
     40.0000,      337.76
     50.0000,      348.77
     60.0000,      492.23
     70.0000,      412.52
     80.0000,      291.20
     90.0000,      280.64
    100.0000,      254.52
    110.0000,      312.12
    120.0000,      274.97
    130.0000,      291.09
    140.0000,      356.36
    150.0000,      393.27
    160.0000,      373.94
    170.0000,      279.55
    180.0000,      244.91
    190.0000,      258.49
    200.0000,      338.15
    210.0000,      355.75
    220.0000,      285.72
    230.0000,      377.63
    240.0000,      469.07
    250.0000,      572.30
    260.0000,      534.17
    270.0000,      464.53
    280.0000,      391.77
    290.0000,      410.51
    300.0000,      435.13
    310.0000,      473.72
    320.0000,      551.37
    330.0000,      686.39
    340.0000,      602.25
    350.0000,      484.47
    360.0000,      468.63
    370.0000,      468.19
    380.0000,      464.17
    390.0000,      599.57
    400.0000,      533.38
    410.0000,      397.58
    420.0000,      359.29
    430.0000,      325.90
    440.0000,      292.82
    450.0000,      259.85
    460.0000,      212.34
    470.0000,      204.31
    480.0000,      249.36
                   321.58
LAYER 3
46,      15.1505
     30.0000,      579.27
     40.0000,      579.78
     50.0000,      682.34
     60.0000,      965.57
     70.0000,      844.94
     80.0000,      583.76
     90.0000,      487.33
    100.0000,      446.35
    110.0000,      518.47
    120.0000,      496.76
    130.0000,      495.90
    140.0000,      544.41
    150.0000,      565.21
    160.0000,      540.81
    170.0000,      455.67
    180.0000,      416.53
    190.0000,      441.99
    200.0000,      575.14
    210.0000,      629.49
    220.0000,      547.19
    230.0000,      686.66
    240.0000,      893.80
    250.0000,      1044.2
    260.0000,      932.27
    270.0000,      775.13
    280.0000,      681.17
    290.0000,      709.29
    300.0000,      749.55
    310.0000,      758.29
    320.0000,      784.89
    330.0000,      857.88
    340.0000,      791.16
    350.0000,      675.04
    360.0000,      617.67
    370.0000,      579.18
    380.0000,      580.73
    390.0000,      754.39
    400.0000,      777.26
    410.0000,      677.19
    420.0000,      629.61
    430.0000,      552.67
    440.0000,      436.63
    450.0000,      346.99
    460.0000,      287.31
    470.0000,      284.71
                   345.48
LAYER 4
44,      20.3020
     40.0000,      1082.9
     50.0000,      1507.9
     60.0000,      2301.1
     70.0000,      2080.8
     80.0000,      1359.7
     90.0000,      1021.5
    100.0000,      896.10
    110.0000,      984.89
    120.0000,      937.19
    130.0000,      868.39
    140.0000,      859.40
    150.0000,      854.43
    160.0000,      847.24
    170.0000,      791.69
    180.0000,      779.53
    190.0000,      842.92
    200.0000,      1081.4
    210.0000,      1165.4
    220.0000,      1021.7
    230.0000,      1265.0
    240.0000,      1701.7
    250.0000,      1979.1
    260.0000,      1739.5
    270.0000,      1432.4
    280.0000,      1300.2
    290.0000,      1369.0
    300.0000,      1421.1
    310.0000,      1321.2
    320.0000,      1209.7
    330.0000,      1197.4
    340.0000,      1114.0
    350.0000,      973.57
    360.0000,      849.13
    370.0000,      751.78
    380.0000,      757.99
    390.0000,      1051.6
    400.0000,      1251.4
    410.0000,      1212.6
    420.0000,      1136.4
    430.0000,      936.25
    440.0000,      658.49
    450.0000,      471.97
    460.0000,      380.30
                   417.83
LAYER 5
42,      25.5050
     50.0000,      4646.5
     60.0000,      6440.9
     70.0000,      6466.1
     80.0000,      4926.9
     90.0000,      3691.5
    100.0000,      3053.1
    110.0000,      2842.3
    120.0000,      2607.2
    130.0000,      2342.8
    140.0000,      2190.5
    150.0000,      2186.1
    160.0000,      2316.5
    170.0000,      2430.5
    180.0000,      2456.0
    190.0000,      2364.3
    200.0000,      2241.0
    210.0000,      1947.0
    220.0000,      1684.9
    230.0000,      1857.7
    240.0000,      2341.5
    250.0000,      2847.5
    260.0000,      3087.3
    270.0000,      3257.7
    280.0000,      3569.7
    290.0000,      4012.9
    300.0000,      4187.9
    310.0000,      3757.9
    320.0000,      3136.8
    330.0000,      2741.5
    340.0000,      2465.9
    350.0000,      2120.6
    360.0000,      1677.4
    370.0000,      1325.0
    380.0000,      1211.9
    390.0000,      1462.6
    400.0000,      1840.1
    410.0000,      2084.2
    420.0000,      2063.9
    430.0000,      1688.5
    440.0000,      1189.2
    450.0000,      911.19
                   780.03
LAYER 6
38,      30.7601
     70.0000,      8822.4
     80.0000,      7776.2
     90.0000,      6285.9
    100.0000,      5248.4
    110.0000,      4606.7
    120.0000,      4134.5
    130.0000,      3749.3
    140.0000,      3541.2
    150.0000,      3562.3
    160.0000,      3758.1
    170.0000,      3901.7
    180.0000,      3762.0
    190.0000,      3268.5
    200.0000,      2618.0
    210.0000,      2015.4
    220.0000,      1669.9
    230.0000,      1679.3
    240.0000,      1964.5
    250.0000,      2417.9
    260.0000,      2947.7
    270.0000,      3589.8
    280.0000,      4368.2
    290.0000,      5140.8
    300.0000,      5499.9
    310.0000,      5133.9
    320.0000,      4419.3
    330.0000,      3812.9
    340.0000,      3328.9
    350.0000,      2786.4
    360.0000,      2163.0
    370.0000,      1675.3
    380.0000,      1456.7
    390.0000,      1555.6
    400.0000,      1840.2
    410.0000,      2125.9
    420.0000,      2194.7
    430.0000,      1940.9
                   1448.7
LAYER 7
36,      36.0677
     80.0000,      9054.7
     90.0000,      7713.7
    100.0000,      6773.0
    110.0000,      5918.7
    120.0000,      5307.1
    130.0000,      4847.9
    140.0000,      4582.9
    150.0000,      4521.2
    160.0000,      4563.7
    170.0000,      4488.1
    180.0000,      4080.7
    190.0000,      3335.5
    200.0000,      2509.8
    210.0000,      1857.3
    220.0000,      1496.6
    230.0000,      1412.2
    240.0000,      1541.9
    250.0000,      1841.5
    260.0000,      2292.1
    270.0000,      2906.4
    280.0000,      3659.8
    290.0000,      4405.9
    300.0000,      4855.0
    310.0000,      4788.0
    320.0000,      4369.6
    330.0000,      3873.4
    340.0000,      3377.4
    350.0000,      2827.0
    360.0000,      2244.1
    370.0000,      1784.3
    380.0000,      1541.8
    390.0000,      1540.2
    400.0000,      1708.3
    410.0000,      1954.2
    420.0000,      2071.8
                   2124.1
LAYER 8
32,      41.4284
    100.0000,      7808.2
    110.0000,      6765.0
    120.0000,      6181.5
    130.0000,      5651.9
    140.0000,      5278.6
    150.0000,      5015.3
    160.0000,      4776.0
    170.0000,      4407.8
    180.0000,      3799.7
    190.0000,      3006.9
    200.0000,      2236.9
    210.0000,      1658.8
    220.0000,      1326.2
    230.0000,      1201.9
    240.0000,      1238.1
    250.0000,      1406.9
    260.0000,      1701.8
    270.0000,      2128.7
    280.0000,      2668.7
    290.0000,      3231.6
    300.0000,      3650.4
    310.0000,      3782.0
    320.0000,      3651.3
    330.0000,      3368.1
    340.0000,      3001.1
    350.0000,      2570.8
    360.0000,      2122.2
    370.0000,      1755.4
    380.0000,      1544.9
    390.0000,      1504.4
    400.0000,      1602.6
                   1913.4
LAYER 9
28,      46.8426
    120.0000,      6761.1
    130.0000,      6084.0
    140.0000,      5656.6
    150.0000,      5148.5
    160.0000,      4650.4
    170.0000,      4042.2
    180.0000,      3330.4
    190.0000,      2590.8
    200.0000,      1942.1
    210.0000,      1464.7
    220.0000,      1175.4
    230.0000,      1040.1
    240.0000,      1023.8
    250.0000,      1105.7
    260.0000,      1280.0
    270.0000,      1549.0
    280.0000,      1902.9
    290.0000,      2294.9
    300.0000,      2635.8
    310.0000,      2835.3
    320.0000,      2866.4
    330.0000,      2753.2
    340.0000,      2532.6
    350.0000,      2242.3
    360.0000,      1932.1
    370.0000,      1652.5
    380.0000,      1513.1
                   1485.9
LAYER 10
24,      52.3111
    140.0000,      5801.2
    150.0000,      4974.5
    160.0000,      4407.1
    170.0000,      3613.0
    180.0000,      2859.5
    190.0000,      2206.4
    200.0000,      1675.0
    210.0000,      1287.6
    220.0000,      1042.0
    230.0000,      910.01
    240.0000,      866.42
    250.0000,      896.04
    260.0000,      993.56
    270.0000,      1159.9
    280.0000,      1390.8
    290.0000,      1662.2
    300.0000,      1926.3
    310.0000,      2126.9
    320.0000,      2226.7
    330.0000,      2213.6
    340.0000,      2099.3
    350.0000,      1913.9
    360.0000,      1726.4
                   1462.8
LAYER 11
20,      57.8342
    160.0000,      4301.3
    170.0000,      3190.5
    180.0000,      2428.8
    190.0000,      1884.3
    200.0000,      1447.8
    210.0000,      1130.5
    220.0000,      923.60
    230.0000,      801.57
    240.0000,      745.66
    250.0000,      745.29
    260.0000,      796.64
    270.0000,      900.52
    280.0000,      1055.1
    290.0000,      1247.4
    300.0000,      1450.3
    310.0000,      1630.0
    320.0000,      1751.3
    330.0000,      1783.5
    340.0000,      1726.2
                   1574.9
LAYER 12
18,      63.4125
    170.0000,      2668.9
    180.0000,      2005.9
    190.0000,      1637.8
    200.0000,      1258.9
    210.0000,      990.42
    220.0000,      816.94
    230.0000,      707.49
    240.0000,      647.77
    250.0000,      630.92
    260.0000,      654.68
    270.0000,      720.40
    280.0000,      827.82
    290.0000,      968.59
    300.0000,      1125.6
    310.0000,      1283.1
    320.0000,      1413.0
    330.0000,      1453.0
                   1430.1
LAYER 13
14,      69.0466
    190.0000,      1538.8
    200.0000,      1095.3
    210.0000,      857.40
    220.0000,      717.48
    230.0000,      621.22
    240.0000,      562.28
    250.0000,      537.18
    260.0000,      544.41
    270.0000,      586.29
    280.0000,      664.59
    290.0000,      772.46
    300.0000,      892.36
    310.0000,      1033.1
                   1194.5
LAYER 14
12,      74.7371
    200.0000,      886.68
    210.0000,      712.90
    220.0000,      623.62
    230.0000,      536.91
    240.0000,      480.73
    250.0000,      453.28
    260.0000,      450.79
    270.0000,      476.95
    280.0000,      538.60
    290.0000,      630.82
    300.0000,      708.47
                   825.47
LAYER 15
8,      80.4845
    220.0000,      552.13
    230.0000,      448.58
    240.0000,      396.02
    250.0000,      373.01
    260.0000,      365.26
    270.0000,      378.22
    280.0000,      432.07
                   544.52
LAYER 16
6,      86.2893
    230.0000,      338.22
    240.0000,      301.99
    250.0000,      296.34
    260.0000,      286.26
    270.0000,      279.94
                   320.51
LAYER 17
4, 
    240.0000,      200.58
    250.0000,      233.60
    260.0000,      222.28
                   180.99
CALCULATED APPARENT RESISTIVITY
     15.0000,      10.0000,      468.35
     25.0000,      10.0000,      437.32
     35.0000,      10.0000,      399.25
     45.0000,      10.0000,      385.21
     55.0000,      10.0000,      455.81
     65.0000,      10.0000,      401.74
     75.0000,      10.0000,      335.13
     85.0000,      10.0000,      350.04
     95.0000,      10.0000,      284.49
    105.0000,      10.0000,      359.84
    115.0000,      10.0000,      291.64
    125.0000,      10.0000,      332.27
    135.0000,      10.0000,      352.82
    145.0000,      10.0000,      373.63
    155.0000,      10.0000,      378.01
    165.0000,      10.0000,      287.80
    175.0000,      10.0000,      295.22
    185.0000,      10.0000,      299.98
    195.0000,      10.0000,      333.54
    205.0000,      10.0000,      350.00
    215.0000,      10.0000,      315.15
    225.0000,      10.0000,      431.08
    235.0000,      10.0000,      440.33
    245.0000,      10.0000,      521.87
    255.0000,      10.0000,      493.74
    265.0000,      10.0000,      508.74
    275.0000,      10.0000,      446.42
    285.0000,      10.0000,      464.93
    295.0000,      10.0000,      449.61
    305.0000,      10.0000,      517.13
    315.0000,      10.0000,      541.70
    325.0000,      10.0000,      624.41
    335.0000,      10.0000,      579.42
    345.0000,      10.0000,      503.95
    355.0000,      10.0000,      504.27
    365.0000,      10.0000,      519.98
    375.0000,      10.0000,      491.34
    385.0000,      10.0000,      569.30
    395.0000,      10.0000,      497.28
    405.0000,      10.0000,      430.42
    415.0000,      10.0000,      392.30
    425.0000,      10.0000,      337.21
    435.0000,      10.0000,      296.61
    445.0000,      10.0000,      272.99
    455.0000,      10.0000,      248.29
    465.0000,      10.0000,      239.18
    475.0000,      10.0000,      251.52
    485.0000,      10.0000,      323.12
     30.0000,      20.0000,      613.22
     40.0000,      20.0000,      540.91
     50.0000,      20.0000,      649.08
     60.0000,      20.0000,      691.57
     70.0000,      20.0000,      576.00
     80.0000,      20.0000,      500.34
     90.0000,      20.0000,      518.08
    100.0000,      20.0000,      549.39
    110.0000,      20.0000,      522.54
    120.0000,      20.0000,      445.69
    130.0000,      20.0000,      461.98
    140.0000,      20.0000,      563.02
    150.0000,      20.0000,      600.35
    160.0000,      20.0000,      505.61
    170.0000,      20.0000,      408.48
    180.0000,      20.0000,      430.67
    190.0000,      20.0000,      517.74
    200.0000,      20.0000,      531.70
    210.0000,      20.0000,      477.35
    220.0000,      20.0000,      515.73
    230.0000,      20.0000,      619.54
    240.0000,      20.0000,      665.50
    250.0000,      20.0000,      677.23
    260.0000,      20.0000,      691.95
    270.0000,      20.0000,      688.76
    280.0000,      20.0000,      677.12
    290.0000,      20.0000,      661.25
    300.0000,      20.0000,      646.47
    310.0000,      20.0000,      690.56
    320.0000,      20.0000,      821.13
    330.0000,      20.0000,      834.78
    340.0000,      20.0000,      681.91
    350.0000,      20.0000,      620.98
    360.0000,      20.0000,      648.14
    370.0000,      20.0000,      647.36
    380.0000,      20.0000,      683.30
    390.0000,      20.0000,      695.36
    400.0000,      20.0000,      585.36
    410.0000,      20.0000,      519.47
    420.0000,      20.0000,      509.05
    430.0000,      20.0000,      458.59
    440.0000,      20.0000,      412.58
    450.0000,      20.0000,      382.82
    460.0000,      20.0000,      337.14
    470.0000,      20.0000,      337.19
     45.0000,      30.0000,      815.64
     55.0000,      30.0000,      876.09
     65.0000,      30.0000,      864.61
     75.0000,      30.0000,      783.84
     85.0000,      30.0000,      696.08
     95.0000,      30.0000,      730.95
    105.0000,      30.0000,      685.10
    115.0000,      30.0000,      657.54
    125.0000,      30.0000,      623.78
    135.0000,      30.0000,      720.72
    145.0000,      30.0000,      795.64
    155.0000,      30.0000,      754.44
    165.0000,      30.0000,      635.06
    175.0000,      30.0000,      563.42
    185.0000,      30.0000,      617.90
    195.0000,      30.0000,      680.72
    205.0000,      30.0000,      665.85
    215.0000,      30.0000,      668.06
    225.0000,      30.0000,      687.35
    235.0000,      30.0000,      816.21
    245.0000,      30.0000,      876.71
    255.0000,      30.0000,      921.17
    265.0000,      30.0000,      856.24
    275.0000,      30.0000,      834.46
    285.0000,      30.0000,      750.29
    295.0000,      30.0000,      758.77
    305.0000,      30.0000,      821.91
    315.0000,      30.0000,      978.56
    325.0000,      30.0000,      1017.5
    335.0000,      30.0000,      957.98
    345.0000,      30.0000,      780.67
    355.0000,      30.0000,      691.13
    365.0000,      30.0000,      711.61
    375.0000,      30.0000,      825.19
    385.0000,      30.0000,      848.11
    395.0000,      30.0000,      805.92
    405.0000,      30.0000,      697.98
    415.0000,      30.0000,      616.91
    425.0000,      30.0000,      580.32
    435.0000,      30.0000,      562.62
    445.0000,      30.0000,      505.56
    455.0000,      30.0000,      454.52
     60.0000,      40.0000,      1017.7
     70.0000,      40.0000,      1042.9
     80.0000,      40.0000,      938.79
     90.0000,      40.0000,      881.91
    100.0000,      40.0000,      808.33
    110.0000,      40.0000,      775.34
    120.0000,      40.0000,      850.08
    130.0000,      40.0000,      886.15
    140.0000,      40.0000,      942.57
    150.0000,      40.0000,      916.11
    160.0000,      40.0000,      871.75
    170.0000,      40.0000,      800.43
    180.0000,      40.0000,      735.64
    190.0000,      40.0000,      737.29
    200.0000,      40.0000,      727.69
    210.0000,      40.0000,      794.95
    220.0000,      40.0000,      851.48
    230.0000,      40.0000,      920.27
    240.0000,      40.0000,      1022.4
    250.0000,      40.0000,      1061.0
    260.0000,      40.0000,      1041.9
    270.0000,      40.0000,      929.71
    280.0000,      40.0000,      819.89
    290.0000,      40.0000,      811.91
    300.0000,      40.0000,      879.14
    310.0000,      40.0000,      1016.8
    320.0000,      40.0000,      1104.7
    330.0000,      40.0000,      1055.8
    340.0000,      40.0000,      973.06
    350.0000,      40.0000,      850.06
    360.0000,      40.0000,      769.18
    370.0000,      40.0000,      836.45
    380.0000,      40.0000,      892.81
    390.0000,      40.0000,      923.89
    400.0000,      40.0000,      931.84
    410.0000,      40.0000,      814.57
    420.0000,      40.0000,      711.49
    430.0000,      40.0000,      636.83
    440.0000,      40.0000,      571.74
     75.0000,      50.0000,      1116.1
     85.0000,      50.0000,      1024.8
     95.0000,      50.0000,      949.93
    105.0000,      50.0000,      946.95
    115.0000,      50.0000,      950.90
    125.0000,      50.0000,      1018.4
    135.0000,      50.0000,      1056.9
    145.0000,      50.0000,      1074.0
    155.0000,      50.0000,      1037.5
    165.0000,      50.0000,      991.31
    175.0000,      50.0000,      909.08
    185.0000,      50.0000,      834.47
    195.0000,      50.0000,      788.09
    205.0000,      50.0000,      846.33
    215.0000,      50.0000,      931.38
    225.0000,      50.0000,      1044.3
    235.0000,      50.0000,      1118.6
    245.0000,      50.0000,      1168.4
    255.0000,      50.0000,      1079.2
    265.0000,      50.0000,      1009.5
    275.0000,      50.0000,      947.71
    285.0000,      50.0000,      914.32
    295.0000,      50.0000,      893.94
    305.0000,      50.0000,      999.60
    315.0000,      50.0000,      1018.7
    325.0000,      50.0000,      1024.4
    335.0000,      50.0000,      1025.6
    345.0000,      50.0000,      1002.6
    355.0000,      50.0000,      898.31
    365.0000,      50.0000,      894.96
    375.0000,      50.0000,      924.20
    385.0000,      50.0000,      941.90
    395.0000,      50.0000,      968.28
    405.0000,      50.0000,      1000.3
    415.0000,      50.0000,      877.05
    425.0000,      50.0000,      748.30
     90.0000,      60.0000,      1101.2
    100.0000,      60.0000,      1040.9
    110.0000,      60.0000,      1069.8
    120.0000,      60.0000,      1114.9
    130.0000,      60.0000,      1186.7
    140.0000,      60.0000,      1116.1
    150.0000,      60.0000,      1132.4
    160.0000,      60.0000,      1116.9
    170.0000,      60.0000,      1073.2
    180.0000,      60.0000,      981.75
    190.0000,      60.0000,      870.64
    200.0000,      60.0000,      926.63
    210.0000,      60.0000,      1000.6
    220.0000,      60.0000,      1098.4
    230.0000,      60.0000,      1136.2
    240.0000,      60.0000,      1131.6
    250.0000,      60.0000,      1139.0
    260.0000,      60.0000,      1100.7
    270.0000,      60.0000,      1045.7
    280.0000,      60.0000,      986.88
    290.0000,      60.0000,      982.56
    300.0000,      60.0000,      976.97
    310.0000,      60.0000,      944.42
    320.0000,      60.0000,      929.93
    330.0000,      60.0000,      949.39
    340.0000,      60.0000,      992.22
    350.0000,      60.0000,      1002.9
    360.0000,      60.0000,      992.21
    370.0000,      60.0000,      978.71
    380.0000,      60.0000,      997.17
    390.0000,      60.0000,      1001.3
    400.0000,      60.0000,      967.51
    410.0000,      60.0000,      946.26
    105.0000,      70.0000,      1120.7
    115.0000,      70.0000,      1198.3
    125.0000,      70.0000,      1246.3
    135.0000,      70.0000,      1232.6
    145.0000,      70.0000,      1136.7
    155.0000,      70.0000,      1120.0
    165.0000,      70.0000,      1159.4
    175.0000,      70.0000,      1145.5
    185.0000,      70.0000,      1033.8
    195.0000,      70.0000,      997.77
    205.0000,      70.0000,      1046.2
    215.0000,      70.0000,      1138.4
    225.0000,      70.0000,      1130.8
    235.0000,      70.0000,      1101.3
    245.0000,      70.0000,      1094.9
    255.0000,      70.0000,      1142.5
    265.0000,      70.0000,      1127.0
    275.0000,      70.0000,      1086.6
    285.0000,      70.0000,      1003.3
    295.0000,      70.0000,      979.43
    305.0000,      70.0000,      951.74
    315.0000,      70.0000,      909.30
    325.0000,      70.0000,      873.78
    335.0000,      70.0000,      907.66
    345.0000,      70.0000,      953.10
    355.0000,      70.0000,      1046.6
    365.0000,      70.0000,      1046.9
    375.0000,      70.0000,      1024.9
    385.0000,      70.0000,      1007.2
    395.0000,      70.0000,      987.59
    120.0000,      80.0000,      1271.8
    130.0000,      80.0000,      1219.9
    140.0000,      80.0000,      1203.7
    150.0000,      80.0000,      1147.8
    160.0000,      80.0000,      1166.3
    170.0000,      80.0000,      1178.0
    180.0000,      80.0000,      1171.6
    190.0000,      80.0000,      1141.5
    200.0000,      80.0000,      1089.1
    210.0000,      80.0000,      1107.9
    220.0000,      80.0000,      1115.5
    230.0000,      80.0000,      1153.3
    240.0000,      80.0000,      1118.0
    250.0000,      80.0000,      1091.1
    260.0000,      80.0000,      1106.6
    270.0000,      80.0000,      1081.6
    280.0000,      80.0000,      1062.5
    290.0000,      80.0000,      1028.3
    300.0000,      80.0000,      969.99
    310.0000,      80.0000,      899.73
    320.0000,      80.0000,      884.51
    330.0000,      80.0000,      885.83
    340.0000,      80.0000,      902.16
    350.0000,      80.0000,      993.03
    360.0000,      80.0000,      1049.3
    370.0000,      80.0000,      1012.0
    380.0000,      80.0000,      982.95
    135.0000,      90.0000,      1177.2
    145.0000,      90.0000,      1182.5
    155.0000,      90.0000,      1181.9
    165.0000,      90.0000,      1217.0
    175.0000,      90.0000,      1196.2
    185.0000,      90.0000,      1187.3
    195.0000,      90.0000,      1150.8
    205.0000,      90.0000,      1115.1
    215.0000,      90.0000,      1132.6
    225.0000,      90.0000,      1158.6
    235.0000,      90.0000,      1141.9
    245.0000,      90.0000,      1123.0
    255.0000,      90.0000,      1048.1
    265.0000,      90.0000,      1030.4
    275.0000,      90.0000,      1026.2
    285.0000,      90.0000,      1055.4
    295.0000,      90.0000,      1027.5
    305.0000,      90.0000,      951.84
    315.0000,      90.0000,      893.76
    325.0000,      90.0000,      887.78
    335.0000,      90.0000,      913.54
    345.0000,      90.0000,      980.48
    355.0000,      90.0000,      982.14
    365.0000,      90.0000,      980.92
    150.0000,     100.0000,      1202.8
    160.0000,     100.0000,      1187.1
    170.0000,     100.0000,      1190.3
    180.0000,     100.0000,      1194.9
    190.0000,     100.0000,      1170.1
    200.0000,     100.0000,      1150.5
    210.0000,     100.0000,      1141.7
    220.0000,     100.0000,      1163.9
    230.0000,     100.0000,      1152.0
    240.0000,     100.0000,      1108.6
    250.0000,     100.0000,      1035.4
    260.0000,     100.0000,      1013.2
    270.0000,     100.0000,      1016.5
    280.0000,     100.0000,      1025.7
    290.0000,     100.0000,      1022.5
    300.0000,     100.0000,      986.80
    310.0000,     100.0000,      962.34
    320.0000,     100.0000,      928.03
    330.0000,     100.0000,      919.63
    340.0000,     100.0000,      940.30
    350.0000,     100.0000,      972.30
    165.0000,     110.0000,      1115.6
    175.0000,     110.0000,      1135.5
    185.0000,     110.0000,      1184.4
    195.0000,     110.0000,      1213.0
    205.0000,     110.0000,      1168.6
    215.0000,     110.0000,      1119.8
    225.0000,     110.0000,      1109.3
    235.0000,     110.0000,      1091.7
    245.0000,     110.0000,      1054.1
    255.0000,     110.0000,      1013.1
    265.0000,     110.0000,      991.30
    275.0000,     110.0000,      1045.3
    285.0000,     110.0000,      1032.3
    295.0000,     110.0000,      1000.8
    305.0000,     110.0000,      969.11
    315.0000,     110.0000,      958.81
    325.0000,     110.0000,      935.75
    335.0000,     110.0000,      947.21
    180.0000,     120.0000,      1133.8
    190.0000,     120.0000,      1185.0
    200.0000,     120.0000,      1204.2
    210.0000,     120.0000,      1143.3
    220.0000,     120.0000,      1049.3
    230.0000,     120.0000,      1027.9
    240.0000,     120.0000,      1036.8
    250.0000,     120.0000,      1036.4
    260.0000,     120.0000,      1013.1
    270.0000,     120.0000,      1026.7
    280.0000,     120.0000,      1048.9
    290.0000,     120.0000,      1040.6
    300.0000,     120.0000,      1004.3
    310.0000,     120.0000,      944.76
    320.0000,     120.0000,      916.97
    195.0000,     130.0000,      1143.9
    205.0000,     130.0000,      1125.9
    215.0000,     130.0000,      1075.1
    225.0000,     130.0000,      1011.6
    235.0000,     130.0000,      988.33
    245.0000,     130.0000,      990.47
    255.0000,     130.0000,      1027.9
    265.0000,     130.0000,      1054.9
    275.0000,     130.0000,      1051.9
    285.0000,     130.0000,      1052.0
    295.0000,     130.0000,      1006.1
    305.0000,     130.0000,      983.20
    210.0000,     140.0000,      1065.6
    220.0000,     140.0000,      1016.7
    230.0000,     140.0000,      971.54
    240.0000,     140.0000,      979.27
    250.0000,     140.0000,      997.53
    260.0000,     140.0000,      1036.4
    270.0000,     140.0000,      1058.9
    280.0000,     140.0000,      1030.8
    290.0000,     140.0000,      1016.9
    225.0000,     150.0000,      979.97
    235.0000,     150.0000,      948.32
    245.0000,     150.0000,      981.38
    255.0000,     150.0000,      1027.8
    265.0000,     150.0000,      1024.3
    275.0000,     150.0000,      991.39
    240.0000,     160.0000,      944.10
    250.0000,     160.0000,      969.27
    260.0000,     160.0000,      994.13
   8.24
ITERATION 3
MODEL RESISTIVITY
LAYER 1
48,       5.0000
     20.0000,      348.47
     30.0000,      313.44
     40.0000,      235.59
     50.0000,      229.57
     60.0000,      352.09
     70.0000,      275.43
     80.0000,      185.26
     90.0000,      210.18
    100.0000,      168.64
    110.0000,      228.37
    120.0000,      175.36
    130.0000,      200.01
    140.0000,      249.49
    150.0000,      287.85
    160.0000,      291.57
    170.0000,      186.59
    180.0000,      173.56
    190.0000,      186.12
    200.0000,      249.69
    210.0000,      252.70
    220.0000,      182.29
    230.0000,      272.76
    240.0000,      323.00
    250.0000,      421.19
    260.0000,      415.12
    270.0000,      371.37
    280.0000,      289.57
    290.0000,      308.13
    300.0000,      313.56
    310.0000,      357.42
    320.0000,      437.25
    330.0000,      629.34
    340.0000,      502.16
    350.0000,      381.83
    360.0000,      395.29
    370.0000,      424.07
    380.0000,      426.05
    390.0000,      593.33
    400.0000,      480.57
    410.0000,      291.64
    420.0000,      250.88
    430.0000,      220.95
    440.0000,      221.59
    450.0000,      189.91
    460.0000,      146.79
    470.0000,      155.93
    480.0000,      177.39
                   254.74
LAYER 2
48,      10.0500
     20.0000,      453.21
     30.0000,      392.06
     40.0000,      324.06
     50.0000,      340.00
     60.0000,      523.79
     70.0000,      433.99
     80.0000,      298.36
     90.0000,      283.69
    100.0000,      239.34
    110.0000,      308.13
    120.0000,      257.90
    130.0000,      267.34
    140.0000,      331.95
    150.0000,      375.62
    160.0000,      367.51
    170.0000,      268.66
    180.0000,      237.71
    190.0000,      247.74
    200.0000,      332.43
    210.0000,      357.42
    220.0000,      266.85
    230.0000,      360.25
    240.0000,      454.63
    250.0000,      543.56
    260.0000,      520.81
    270.0000,      461.40
    280.0000,      390.00
    290.0000,      410.95
    300.0000,      439.03
    310.0000,      479.62
    320.0000,      544.56
    330.0000,      679.01
    340.0000,      603.74
    350.0000,      484.70
    360.0000,      473.30
    370.0000,      473.86
    380.0000,      451.37
    390.0000,      591.23
    400.0000,      525.57
    410.0000,      380.94
    420.0000,      344.86
    430.0000,      316.55
    440.0000,      272.04
    450.0000,      222.99
    460.0000,      180.04
    470.0000,      182.69
    480.0000,      217.76
                   311.64
LAYER 3
46,      15.1505
     30.0000,      734.44
     40.0000,      735.04
     50.0000,      902.44
     60.0000,      1443.8
     70.0000,      1295.5
     80.0000,      878.43
     90.0000,      716.05
    100.0000,      615.19
    110.0000,      732.99
    120.0000,      660.61
    130.0000,      613.63
    140.0000,      643.58
    150.0000,      647.71
    160.0000,      613.00
    170.0000,      523.93
    180.0000,      501.59
    190.0000,      549.30
    200.0000,      737.92
    210.0000,      785.15
    220.0000,      613.07
    230.0000,      745.52
    240.0000,      936.84
    250.0000,      1017.2
    260.0000,      932.68
    270.0000,      842.71
    280.0000,      803.04
    290.0000,      903.95
    300.0000,      1005.3
    310.0000,      988.81
    320.0000,      929.81
    330.0000,      942.40
    340.0000,      837.81
    350.0000,      688.59
    360.0000,      616.20
    370.0000,      562.96
    380.0000,      530.14
    390.0000,      703.57
    400.0000,      783.59
    410.0000,      716.32
    420.0000,      690.15
    430.0000,      618.42
    440.0000,      468.07
    450.0000,      341.81
    460.0000,      270.84
    470.0000,      275.37
                   357.70
LAYER 4
44,      20.3020
     40.0000,      1800.2
     50.0000,      2384.4
     60.0000,      3979.5
     70.0000,      3744.1
     80.0000,      2491.5
     90.0000,      1896.6
    100.0000,      1619.9
    110.0000,      1859.8
    120.0000,      1714.4
    130.0000,      1473.8
    140.0000,      1347.8
    150.0000,      1241.2
    160.0000,      1163.8
    170.0000,      1093.8
    180.0000,      1135.2
    190.0000,      1276.0
    200.0000,      1619.8
    210.0000,      1581.0
    220.0000,      1229.4
    230.0000,      1488.2
    240.0000,      1924.2
    250.0000,      2039.9
    260.0000,      1841.4
    270.0000,      1705.0
    280.0000,      1746.1
    290.0000,      2063.7
    300.0000,      2301.6
    310.0000,      2035.2
    320.0000,      1621.4
    330.0000,      1411.0
    340.0000,      1205.5
    350.0000,      990.84
    360.0000,      843.90
    370.0000,      721.93
    380.0000,      656.90
    390.0000,      889.60
    400.0000,      1181.4
    410.0000,      1295.3
    420.0000,      1330.9
    430.0000,      1152.6
    440.0000,      792.98
    450.0000,      529.73
    460.0000,      412.74
                   488.30
LAYER 5
42,      25.5050
     50.0000,      7384.8
     60.0000,       10023
     70.0000,       10038
     80.0000,      7739.0
     90.0000,      6020.1
    100.0000,      5255.6
    110.0000,      5398.2
    120.0000,      5299.9
    130.0000,      4878.5
    140.0000,      4542.2
    150.0000,      4367.7
    160.0000,      4321.8
    170.0000,      4267.2
    180.0000,      4142.9
    190.0000,      3844.5
    200.0000,      3392.7
    210.0000,      2667.9
    220.0000,      2231.8
    230.0000,      2660.9
    240.0000,      3549.8
    250.0000,      4195.4
    260.0000,      4422.9
    270.0000,      4633.4
    280.0000,      5018.0
    290.0000,      5531.0
    300.0000,      5517.3
    310.0000,      4544.0
    320.0000,      3466.6
    330.0000,      2905.8
    340.0000,      2670.5
    350.0000,      2429.9
    360.0000,      2035.0
    370.0000,      1572.7
    380.0000,      1254.8
    390.0000,      1344.2
    400.0000,      1733.2
    410.0000,      2207.0
    420.0000,      2475.0
    430.0000,      2228.5
    440.0000,      1658.9
    450.0000,      1302.8
                   1266.2
LAYER 6
38,      30.7601
     70.0000,       10985
     80.0000,      9476.9
     90.0000,      7965.5
    100.0000,      7183.7
    110.0000,      7126.0
    120.0000,      7216.5
    130.0000,      7180.7
    140.0000,      7193.5
    150.0000,      7328.2
    160.0000,      7413.1
    170.0000,      7113.8
    180.0000,      6241.2
    190.0000,      4905.7
    200.0000,      3536.1
    210.0000,      2510.3
    220.0000,      2097.3
    230.0000,      2328.3
    240.0000,      2974.4
    250.0000,      3713.8
    260.0000,      4369.5
    270.0000,      5003.5
    280.0000,      5621.5
    290.0000,      6059.2
    300.0000,      5917.4
    310.0000,      5103.0
    320.0000,      4243.1
    330.0000,      3794.0
    340.0000,      3661.6
    350.0000,      3461.5
    360.0000,      2940.2
    370.0000,      2271.6
    380.0000,      1776.1
    390.0000,      1692.7
    400.0000,      1964.0
    410.0000,      2431.4
    420.0000,      2771.1
    430.0000,      2787.6
                   2450.9
LAYER 7
36,      36.0677
     80.0000,      8024.6
     90.0000,      7291.9
    100.0000,      6895.5
    110.0000,      6871.6
    120.0000,      7088.7
    130.0000,      7387.3
    140.0000,      7713.4
    150.0000,      7996.4
    160.0000,      7963.3
    170.0000,      7290.9
    180.0000,      5947.6
    190.0000,      4306.5
    200.0000,      2903.9
    210.0000,      2015.7
    220.0000,      1652.9
    230.0000,      1697.5
    240.0000,      2014.9
    250.0000,      2482.9
    260.0000,      3016.3
    270.0000,      3584.5
    280.0000,      4128.0
    290.0000,      4516.4
    300.0000,      4570.0
    310.0000,      4279.5
    320.0000,      3926.7
    330.0000,      3741.2
    340.0000,      3690.3
    350.0000,      3522.7
    360.0000,      3063.2
    370.0000,      2471.7
    380.0000,      2011.6
    390.0000,      1876.1
    400.0000,      2047.8
    410.0000,      2462.5
    420.0000,      2793.1
                   3398.5
LAYER 8
32,      41.4284
    100.0000,      5746.9
    110.0000,      5772.9
    120.0000,      5970.1
    130.0000,      6372.6
    140.0000,      6720.5
    150.0000,      6903.0
    160.0000,      6670.8
    170.0000,      5870.1
    180.0000,      4621.2
    190.0000,      3286.6
    200.0000,      2228.5
    210.0000,      1573.6
    220.0000,      1276.4
    230.0000,      1233.0
    240.0000,      1361.0
    250.0000,      1604.4
    260.0000,      1924.3
    270.0000,      2294.9
    280.0000,      2675.0
    290.0000,      2995.2
    300.0000,      3173.6
    310.0000,      3197.4
    320.0000,      3161.6
    330.0000,      3151.5
    340.0000,      3149.7
    350.0000,      3031.7
    360.0000,      2717.0
    370.0000,      2318.7
    380.0000,      2009.9
    390.0000,      1934.4
    400.0000,      2075.5
                   2667.2
LAYER 9
28,      46.8426
    120.0000,      4496.1
    130.0000,      4965.2
    140.0000,      5197.5
    150.0000,      5280.2
    160.0000,      4989.6
    170.0000,      4290.3
    180.0000,      3351.9
    190.0000,      2424.2
    200.0000,      1702.3
    210.0000,      1241.7
    220.0000,      1007.6
    230.0000,      934.36
    240.0000,      972.02
    250.0000,      1089.9
    260.0000,      1267.9
    270.0000,      1492.0
    280.0000,      1741.5
    290.0000,      1983.6
    300.0000,      2178.3
    310.0000,      2309.2
    320.0000,      2396.9
    330.0000,      2461.1
    340.0000,      2488.5
    350.0000,      2426.9
    360.0000,      2248.7
    370.0000,      2027.4
    380.0000,      1891.7
                   1975.6
LAYER 10
24,      52.3111
    140.0000,      3655.8
    150.0000,      3778.0
    160.0000,      3584.1
    170.0000,      3054.2
    180.0000,      2408.8
    190.0000,      1800.9
    200.0000,      1320.5
    210.0000,      997.81
    220.0000,      816.52
    230.0000,      739.15
    240.0000,      736.15
    250.0000,      789.39
    260.0000,      887.38
    270.0000,      1023.0
    280.0000,      1186.5
    290.0000,      1362.1
    300.0000,      1528.4
    310.0000,      1670.8
    320.0000,      1784.5
    330.0000,      1864.4
    340.0000,      1902.3
    350.0000,      1882.9
    360.0000,      1803.6
                   1691.5
LAYER 11
20,      57.8342
    160.0000,      2588.4
    170.0000,      2168.1
    180.0000,      1744.8
    190.0000,      1365.1
    200.0000,      1043.0
    210.0000,      813.51
    220.0000,      673.75
    230.0000,      602.30
    240.0000,      581.94
    250.0000,      601.94
    260.0000,      655.54
    270.0000,      739.16
    280.0000,      848.14
    290.0000,      974.04
    300.0000,      1104.1
    310.0000,      1227.4
    320.0000,      1331.6
    330.0000,      1398.7
    340.0000,      1427.9
                   1427.6
LAYER 12
18,      63.4125
    170.0000,      1502.7
    180.0000,      1263.9
    190.0000,      1065.6
    200.0000,      835.91
    210.0000,      666.87
    220.0000,      559.46
    230.0000,      497.13
    240.0000,      470.36
    250.0000,      473.24
    260.0000,      501.72
    270.0000,      554.19
    280.0000,      628.60
    290.0000,      719.44
    300.0000,      817.42
    310.0000,      917.35
    320.0000,      1007.4
    330.0000,      1047.1
                   1048.0
LAYER 13
14,      69.0466
    190.0000,      893.58
    200.0000,      672.06
    210.0000,      541.33
    220.0000,      461.64
    230.0000,      408.46
    240.0000,      380.36
    250.0000,      374.89
    260.0000,      389.01
    270.0000,      422.32
    280.0000,      475.00
    290.0000,      542.41
    300.0000,      613.02
    310.0000,      692.97
                   787.88
LAYER 14
12,      74.7371
    200.0000,      507.55
    210.0000,      423.01
    220.0000,      375.71
    230.0000,      328.14
    240.0000,      300.65
    250.0000,      292.47
    260.0000,      298.62
    270.0000,      319.50
    280.0000,      359.36
    290.0000,      414.83
    300.0000,      456.80
                   511.61
LAYER 15
8,      80.4845
    220.0000,      309.90
    230.0000,      251.66
    240.0000,      225.40
    250.0000,      219.97
    260.0000,      222.17
    270.0000,      232.89
    280.0000,      265.78
                   330.22
LAYER 16
6,      86.2893
    230.0000,      170.92
    240.0000,      152.18
    250.0000,      157.87
    260.0000,      158.62
    270.0000,      155.68
                   179.02
LAYER 17
4, 
    240.0000,      84.350
    250.0000,      112.71
    260.0000,      113.21
                   87.660
CALCULATED APPARENT RESISTIVITY
     15.0000,      10.0000,      467.19
     25.0000,      10.0000,      422.21
     35.0000,      10.0000,      377.26
     45.0000,      10.0000,      358.35
     55.0000,      10.0000,      442.13
     65.0000,      10.0000,      382.71
     75.0000,      10.0000,      314.71
     85.0000,      10.0000,      339.22
     95.0000,      10.0000,      261.41
    105.0000,      10.0000,      345.66
    115.0000,      10.0000,      268.06
    125.0000,      10.0000,      310.85
    135.0000,      10.0000,      332.32
    145.0000,      10.0000,      355.94
    155.0000,      10.0000,      372.33
    165.0000,      10.0000,      269.82
    175.0000,      10.0000,      282.96
    185.0000,      10.0000,      281.65
    195.0000,      10.0000,      312.38
    205.0000,      10.0000,      327.95
    215.0000,      10.0000,      281.11
    225.0000,      10.0000,      400.23
    235.0000,      10.0000,      410.59
    245.0000,      10.0000,      493.19
    255.0000,      10.0000,      476.51
    265.0000,      10.0000,      495.81
    275.0000,      10.0000,      436.00
    285.0000,      10.0000,      459.08
    295.0000,      10.0000,      441.87
    305.0000,      10.0000,      514.39
    315.0000,      10.0000,      535.42
    325.0000,      10.0000,      628.44
    335.0000,      10.0000,      575.38
    345.0000,      10.0000,      497.31
    355.0000,      10.0000,      499.32
    365.0000,      10.0000,      514.78
    375.0000,      10.0000,      479.10
    385.0000,      10.0000,      555.54
    395.0000,      10.0000,      482.35
    405.0000,      10.0000,      404.82
    415.0000,      10.0000,      370.06
    425.0000,      10.0000,      313.75
    435.0000,      10.0000,      274.14
    445.0000,      10.0000,      240.55
    455.0000,      10.0000,      216.23
    465.0000,      10.0000,      222.45
    475.0000,      10.0000,      225.62
    485.0000,      10.0000,      302.49
     30.0000,      20.0000,      621.05
     40.0000,      20.0000,      540.71
     50.0000,      20.0000,      666.84
     60.0000,      20.0000,      712.53
     70.0000,      20.0000,      583.44
     80.0000,      20.0000,      507.29
     90.0000,      20.0000,      524.00
    100.0000,      20.0000,      554.07
    110.0000,      20.0000,      531.17
    120.0000,      20.0000,      449.80
    130.0000,      20.0000,      462.52
    140.0000,      20.0000,      569.94
    150.0000,      20.0000,      618.27
    160.0000,      20.0000,      517.95
    170.0000,      20.0000,      408.38
    180.0000,      20.0000,      430.47
    190.0000,      20.0000,      519.75
    200.0000,      20.0000,      534.91
    210.0000,      20.0000,      468.80
    220.0000,      20.0000,      501.48
    230.0000,      20.0000,      609.80
    240.0000,      20.0000,      658.21
    250.0000,      20.0000,      677.01
    260.0000,      20.0000,      700.39
    270.0000,      20.0000,      696.89
    280.0000,      20.0000,      686.96
    290.0000,      20.0000,      676.42
    300.0000,      20.0000,      663.33
    310.0000,      20.0000,      708.74
    320.0000,      20.0000,      847.55
    330.0000,      20.0000,      858.04
    340.0000,      20.0000,      686.70
    350.0000,      20.0000,      618.93
    360.0000,      20.0000,      649.34
    370.0000,      20.0000,      642.19
    380.0000,      20.0000,      678.65
    390.0000,      20.0000,      696.11
    400.0000,      20.0000,      575.82
    410.0000,      20.0000,      500.54
    420.0000,      20.0000,      501.22
    430.0000,      20.0000,      458.51
    440.0000,      20.0000,      395.97
    450.0000,      20.0000,      355.45
    460.0000,      20.0000,      327.51
    470.0000,      20.0000,      334.53
     45.0000,      30.0000,      834.65
     55.0000,      30.0000,      907.60
     65.0000,      30.0000,      901.07
     75.0000,      30.0000,      811.58
     85.0000,      30.0000,      709.28
     95.0000,      30.0000,      752.82
    105.0000,      30.0000,      699.98
    115.0000,      30.0000,      674.47
    125.0000,      30.0000,      633.79
    135.0000,      30.0000,      739.53
    145.0000,      30.0000,      824.58
    155.0000,      30.0000,      782.73
    165.0000,      30.0000,      656.68
    175.0000,      30.0000,      572.39
    185.0000,      30.0000,      632.51
    195.0000,      30.0000,      699.05
    205.0000,      30.0000,      679.85
    215.0000,      30.0000,      675.68
    225.0000,      30.0000,      688.72
    235.0000,      30.0000,      824.25
    245.0000,      30.0000,      891.61
    255.0000,      30.0000,      945.07
    265.0000,      30.0000,      878.50
    275.0000,      30.0000,      856.46
    285.0000,      30.0000,      765.17
    295.0000,      30.0000,      778.07
    305.0000,      30.0000,      847.88
    315.0000,      30.0000,      1018.6
    325.0000,      30.0000,      1051.8
    335.0000,      30.0000,      983.99
    345.0000,      30.0000,      789.28
    355.0000,      30.0000,      693.82
    365.0000,      30.0000,      714.94
    375.0000,      30.0000,      835.69
    385.0000,      30.0000,      857.33
    395.0000,      30.0000,      808.08
    405.0000,      30.0000,      700.53
    415.0000,      30.0000,      621.80
    425.0000,      30.0000,      587.36
    435.0000,      30.0000,      563.79
    445.0000,      30.0000,      497.61
    455.0000,      30.0000,      446.59
     60.0000,      40.0000,      1047.3
     70.0000,      40.0000,      1089.7
     80.0000,      40.0000,      970.45
     90.0000,      40.0000,      911.40
    100.0000,      40.0000,      825.83
    110.0000,      40.0000,      784.46
    120.0000,      40.0000,      869.55
    130.0000,      40.0000,      904.64
    140.0000,      40.0000,      973.41
    150.0000,      40.0000,      944.24
    160.0000,      40.0000,      902.87
    170.0000,      40.0000,      832.72
    180.0000,      40.0000,      756.20
    190.0000,      40.0000,      765.49
    200.0000,      40.0000,      747.38
    210.0000,      40.0000,      816.09
    220.0000,      40.0000,      870.68
    230.0000,      40.0000,      930.60
    240.0000,      40.0000,      1045.2
    250.0000,      40.0000,      1086.7
    260.0000,      40.0000,      1068.0
    270.0000,      40.0000,      954.47
    280.0000,      40.0000,      837.99
    290.0000,      40.0000,      834.49
    300.0000,      40.0000,      905.70
    310.0000,      40.0000,      1051.0
    320.0000,      40.0000,      1144.5
    330.0000,      40.0000,      1088.2
    340.0000,      40.0000,      997.55
    350.0000,      40.0000,      864.30
    360.0000,      40.0000,      776.18
    370.0000,      40.0000,      847.42
    380.0000,      40.0000,      905.19
    390.0000,      40.0000,      939.60
    400.0000,      40.0000,      955.21
    410.0000,      40.0000,      834.39
    420.0000,      40.0000,      729.23
    430.0000,      40.0000,      649.10
    440.0000,      40.0000,      575.05
     75.0000,      50.0000,      1152.3
     85.0000,      50.0000,      1052.5
     95.0000,      50.0000,      972.65
    105.0000,      50.0000,      966.33
    115.0000,      50.0000,      959.71
    125.0000,      50.0000,      1033.4
    135.0000,      50.0000,      1079.6
    145.0000,      50.0000,      1101.6
    155.0000,      50.0000,      1068.8
    165.0000,      50.0000,      1029.4
    175.0000,      50.0000,      946.00
    185.0000,      50.0000,      864.89
    195.0000,      50.0000,      812.28
    205.0000,      50.0000,      869.49
    215.0000,      50.0000,      952.93
    225.0000,      50.0000,      1062.4
    235.0000,      50.0000,      1135.5
    245.0000,      50.0000,      1190.7
    255.0000,      50.0000,      1095.4
    265.0000,      50.0000,      1027.1
    275.0000,      50.0000,      971.70
    285.0000,      50.0000,      942.42
    295.0000,      50.0000,      917.71
    305.0000,      50.0000,      1033.4
    315.0000,      50.0000,      1051.4
    325.0000,      50.0000,      1053.6
    335.0000,      50.0000,      1054.8
    345.0000,      50.0000,      1029.7
    355.0000,      50.0000,      908.96
    365.0000,      50.0000,      902.74
    375.0000,      50.0000,      941.93
    385.0000,      50.0000,      964.97
    395.0000,      50.0000,      991.09
    405.0000,      50.0000,      1034.6
    415.0000,      50.0000,      907.40
    425.0000,      50.0000,      763.80
     90.0000,      60.0000,      1118.1
    100.0000,      60.0000,      1055.6
    110.0000,      60.0000,      1085.0
    120.0000,      60.0000,      1121.5
    130.0000,      60.0000,      1209.1
    140.0000,      60.0000,      1130.6
    150.0000,      60.0000,      1159.2
    160.0000,      60.0000,      1149.8
    170.0000,      60.0000,      1111.3
    180.0000,      60.0000,      1022.2
    190.0000,      60.0000,      890.09
    200.0000,      60.0000,      950.87
    210.0000,      60.0000,      1020.4
    220.0000,      60.0000,      1112.9
    230.0000,      60.0000,      1147.4
    240.0000,      60.0000,      1135.9
    250.0000,      60.0000,      1151.0
    260.0000,      60.0000,      1115.5
    270.0000,      60.0000,      1064.5
    280.0000,      60.0000,      1011.1
    290.0000,      60.0000,      1010.7
    300.0000,      60.0000,      1010.4
    310.0000,      60.0000,      973.84
    320.0000,      60.0000,      960.15
    330.0000,      60.0000,      978.95
    340.0000,      60.0000,      1015.4
    350.0000,      60.0000,      1020.1
    360.0000,      60.0000,      1007.6
    370.0000,      60.0000,      1000.2
    380.0000,      60.0000,      1019.9
    390.0000,      60.0000,      1029.2
    400.0000,      60.0000,      996.90
    410.0000,      60.0000,      976.07
    105.0000,      70.0000,      1120.4
    115.0000,      70.0000,      1207.5
    125.0000,      70.0000,      1262.9
    135.0000,      70.0000,      1251.5
    145.0000,      70.0000,      1151.0
    155.0000,      70.0000,      1136.2
    165.0000,      70.0000,      1187.0
    175.0000,      70.0000,      1181.2
    185.0000,      70.0000,      1059.9
    195.0000,      70.0000,      1013.9
    205.0000,      70.0000,      1057.7
    215.0000,      70.0000,      1146.5
    225.0000,      70.0000,      1132.8
    235.0000,      70.0000,      1100.3
    245.0000,      70.0000,      1091.8
    255.0000,      70.0000,      1149.1
    265.0000,      70.0000,      1141.1
    275.0000,      70.0000,      1106.2
    285.0000,      70.0000,      1028.0
    295.0000,      70.0000,      1008.5
    305.0000,      70.0000,      985.17
    315.0000,      70.0000,      942.85
    325.0000,      70.0000,      899.70
    335.0000,      70.0000,      931.63
    345.0000,      70.0000,      974.84
    355.0000,      70.0000,      1072.3
    365.0000,      70.0000,      1070.1
    375.0000,      70.0000,      1048.7
    385.0000,      70.0000,      1033.2
    395.0000,      70.0000,      1014.8
    120.0000,      80.0000,      1280.4
    130.0000,      80.0000,      1224.8
    140.0000,      80.0000,      1217.2
    150.0000,      80.0000,      1156.1
    160.0000,      80.0000,      1178.2
    170.0000,      80.0000,      1192.4
    180.0000,      80.0000,      1189.9
    190.0000,      80.0000,      1157.2
    200.0000,      80.0000,      1089.0
    210.0000,      80.0000,      1103.3
    220.0000,      80.0000,      1106.9
    230.0000,      80.0000,      1150.9
    240.0000,      80.0000,      1112.2
    250.0000,      80.0000,      1083.0
    260.0000,      80.0000,      1106.8
    270.0000,      80.0000,      1090.9
    280.0000,      80.0000,      1082.8
    290.0000,      80.0000,      1058.4
    300.0000,      80.0000,      1001.5
    310.0000,      80.0000,      926.97
    320.0000,      80.0000,      911.71
    330.0000,      80.0000,      916.42
    340.0000,      80.0000,      930.73
    350.0000,      80.0000,      1022.3
    360.0000,      80.0000,      1082.3
    370.0000,      80.0000,      1034.3
    380.0000,      80.0000,      1003.7
    135.0000,      90.0000,      1167.1
    145.0000,      90.0000,      1181.3
    155.0000,      90.0000,      1183.1
    165.0000,      90.0000,      1221.7
    175.0000,      90.0000,      1193.3
    185.0000,      90.0000,      1183.2
    195.0000,      90.0000,      1145.7
    205.0000,      90.0000,      1098.0
    215.0000,      90.0000,      1118.5
    225.0000,      90.0000,      1147.3
    235.0000,      90.0000,      1128.4
    245.0000,      90.0000,      1113.5
    255.0000,      90.0000,      1036.5
    265.0000,      90.0000,      1027.5
    275.0000,      90.0000,      1032.7
    285.0000,      90.0000,      1075.4
    295.0000,      90.0000,      1056.9
    305.0000,      90.0000,      977.14
    315.0000,      90.0000,      921.32
    325.0000,      90.0000,      920.02
    335.0000,      90.0000,      944.60
    345.0000,      90.0000,      1018.1
    355.0000,      90.0000,      1015.8
    365.0000,      90.0000,      1008.8
    150.0000,     100.0000,      1185.3
    160.0000,     100.0000,      1171.0
    170.0000,     100.0000,      1174.8
    180.0000,     100.0000,      1175.9
    190.0000,     100.0000,      1149.0
    200.0000,     100.0000,      1126.6
    210.0000,     100.0000,      1116.8
    220.0000,     100.0000,      1143.2
    230.0000,     100.0000,      1131.6
    240.0000,     100.0000,      1092.9
    250.0000,     100.0000,      1018.0
    260.0000,     100.0000,      1002.6
    270.0000,     100.0000,      1013.7
    280.0000,     100.0000,      1030.5
    290.0000,     100.0000,      1033.3
    300.0000,     100.0000,      1008.8
    310.0000,     100.0000,      994.67
    320.0000,     100.0000,      957.27
    330.0000,     100.0000,      950.81
    340.0000,     100.0000,      973.31
    350.0000,     100.0000,      1007.7
    165.0000,     110.0000,      1073.3
    175.0000,     110.0000,      1098.3
    185.0000,     110.0000,      1153.2
    195.0000,     110.0000,      1182.6
    205.0000,     110.0000,      1137.1
    215.0000,     110.0000,      1083.6
    225.0000,     110.0000,      1081.6
    235.0000,     110.0000,      1067.2
    245.0000,     110.0000,      1033.9
    255.0000,     110.0000,      997.59
    265.0000,     110.0000,      973.75
    275.0000,     110.0000,      1039.8
    285.0000,     110.0000,      1035.5
    295.0000,     110.0000,      1013.1
    305.0000,     110.0000,      988.00
    315.0000,     110.0000,      985.14
    325.0000,     110.0000,      963.82
    335.0000,     110.0000,      976.43
    180.0000,     120.0000,      1081.1
    190.0000,     120.0000,      1136.4
    200.0000,     120.0000,      1165.8
    210.0000,     120.0000,      1108.1
    220.0000,     120.0000,      1008.9
    230.0000,     120.0000,      993.18
    240.0000,     120.0000,      1009.4
    250.0000,     120.0000,      1013.2
    260.0000,     120.0000,      989.88
    270.0000,     120.0000,      1011.3
    280.0000,     120.0000,      1043.1
    290.0000,     120.0000,      1043.0
    300.0000,     120.0000,      1013.9
    310.0000,     120.0000,      959.65
    320.0000,     120.0000,      932.72
    195.0000,     130.0000,      1084.1
    205.0000,     130.0000,      1077.1
    215.0000,     130.0000,      1036.8
    225.0000,     130.0000,      971.59
    235.0000,     130.0000,      950.38
    245.0000,     130.0000,      953.29
    255.0000,     130.0000,      1000.8
    265.0000,     130.0000,      1035.8
    275.0000,     130.0000,      1033.6
    285.0000,     130.0000,      1043.7
    295.0000,     130.0000,      1001.1
    305.0000,     130.0000,      986.04
    210.0000,     140.0000,      1009.5
    220.0000,     140.0000,      969.47
    230.0000,     140.0000,      926.24
    240.0000,     140.0000,      941.05
    250.0000,     140.0000,      962.41
    260.0000,     140.0000,      1004.9
    270.0000,     140.0000,      1035.5
    280.0000,     140.0000,      1008.1
    290.0000,     140.0000,      998.93
    225.0000,     150.0000,      925.68
    235.0000,     150.0000,      900.20
    245.0000,     150.0000,      941.17
    255.0000,     150.0000,      992.79
    265.0000,     150.0000,      990.22
    275.0000,     150.0000,      956.23
    240.0000,     160.0000,      889.33
    250.0000,     160.0000,      923.49
    260.0000,     160.0000,      952.91
   6.42
ITERATION 4
MODEL RESISTIVITY
LAYER 1
48,       5.0000
     20.0000,      327.30
     30.0000,      287.75
     40.0000,      212.69
     50.0000,      209.00
     60.0000,      336.35
     70.0000,      260.16
     80.0000,      172.45
     90.0000,      195.66
    100.0000,      151.16
    110.0000,      211.78
    120.0000,      157.37
    130.0000,      179.30
    140.0000,      223.33
    150.0000,      261.88
    160.0000,      270.40
    170.0000,      168.03
    180.0000,      158.60
    190.0000,      168.80
    200.0000,      227.24
    210.0000,      227.82
    220.0000,      157.67
    230.0000,      247.54
    240.0000,      295.26
    250.0000,      393.37
    260.0000,      395.86
    270.0000,      353.71
    280.0000,      274.96
    290.0000,      294.24
    300.0000,      297.42
    310.0000,      344.71
    320.0000,      424.84
    330.0000,      622.86
    340.0000,      494.32
    350.0000,      375.14
    360.0000,      392.94
    370.0000,      421.65
    380.0000,      418.32
    390.0000,      576.62
    400.0000,      460.03
    410.0000,      267.78
    420.0000,      229.52
    430.0000,      203.35
    440.0000,      197.93
    450.0000,      155.86
    460.0000,      122.55
    470.0000,      144.61
    480.0000,      156.02
                   231.24
LAYER 2
48,      10.0500
     20.0000,      491.74
     30.0000,      391.78
     40.0000,      331.77
     50.0000,      356.79
     60.0000,      579.96
     70.0000,      481.57
     80.0000,      330.37
     90.0000,      313.46
    100.0000,      253.72
    110.0000,      334.91
    120.0000,      268.36
    130.0000,      271.71
    140.0000,      331.19
    150.0000,      372.30
    160.0000,      370.17
    170.0000,      266.10
    180.0000,      240.02
    190.0000,      251.91
    200.0000,      345.67
    210.0000,      368.84
    220.0000,      260.83
    230.0000,      355.31
    240.0000,      447.02
    250.0000,      529.63
    260.0000,      523.48
    270.0000,      463.61
    280.0000,      395.82
    290.0000,      422.45
    300.0000,      456.91
    310.0000,      499.88
    320.0000,      548.20
    330.0000,      670.01
    340.0000,      598.81
    350.0000,      482.95
    360.0000,      472.82
    370.0000,      475.52
    380.0000,      441.79
    390.0000,      567.65
    400.0000,      509.33
    410.0000,      367.04
    420.0000,      332.29
    430.0000,      311.32
    440.0000,      261.03
    450.0000,      197.18
    460.0000,      157.06
    470.0000,      168.92
    480.0000,      194.77
                   307.16
LAYER 3
46,      15.1505
     30.0000,      933.12
     40.0000,      910.25
     50.0000,      1099.3
     60.0000,      1765.9
     70.0000,      1615.0
     80.0000,      1142.6
     90.0000,      964.10
    100.0000,      819.17
    110.0000,      982.49
    120.0000,      867.39
    130.0000,      803.81
    140.0000,      834.72
    150.0000,      827.06
    160.0000,      775.52
    170.0000,      646.74
    180.0000,      619.56
    190.0000,      680.99
    200.0000,      914.30
    210.0000,      944.33
    220.0000,      699.68
    230.0000,      828.91
    240.0000,      1001.2
    250.0000,      1049.5
    260.0000,      990.62
    270.0000,      922.88
    280.0000,      910.01
    290.0000,      1055.6
    300.0000,      1205.5
    310.0000,      1175.6
    320.0000,      1036.9
    330.0000,      986.50
    340.0000,      849.76
    350.0000,      673.27
    360.0000,      578.95
    370.0000,      531.70
    380.0000,      507.51
    390.0000,      671.79
    400.0000,      795.13
    410.0000,      765.73
    420.0000,      763.71
    430.0000,      716.11
    440.0000,      545.44
    450.0000,      371.54
    460.0000,      279.16
    470.0000,      283.58
                   371.70
LAYER 4
44,      20.3020
     40.0000,      2500.9
     50.0000,      2983.4
     60.0000,      4762.1
     70.0000,      4605.0
     80.0000,      3319.5
     90.0000,      2688.7
    100.0000,      2324.9
    110.0000,      2695.9
    120.0000,      2526.1
    130.0000,      2291.5
    140.0000,      2194.4
    150.0000,      2031.7
    160.0000,      1851.7
    170.0000,      1646.6
    180.0000,      1636.3
    190.0000,      1784.3
    200.0000,      2175.9
    210.0000,      2027.3
    220.0000,      1523.3
    230.0000,      1795.6
    240.0000,      2190.5
    250.0000,      2215.0
    260.0000,      2053.3
    270.0000,      1990.5
    280.0000,      2123.9
    290.0000,      2585.0
    300.0000,      2947.7
    310.0000,      2576.7
    320.0000,      1934.0
    330.0000,      1585.0
    340.0000,      1286.5
    350.0000,      968.94
    360.0000,      757.56
    370.0000,      664.21
    380.0000,      656.40
    390.0000,      896.92
    400.0000,      1288.7
    410.0000,      1535.3
    420.0000,      1686.7
    430.0000,      1584.9
    440.0000,      1147.3
    450.0000,      733.18
    460.0000,      538.49
                   614.62
LAYER 5
42,      25.5050
     50.0000,      8890.2
     60.0000,       11711
     70.0000,       12004
     80.0000,      9867.1
     90.0000,      8034.6
    100.0000,      7171.8
    110.0000,      7638.9
    120.0000,      7948.3
    130.0000,      8001.6
    140.0000,      8129.8
    150.0000,      8091.5
    160.0000,      7741.1
    170.0000,      7085.3
    180.0000,      6343.4
    190.0000,      5453.7
    200.0000,      4450.7
    210.0000,      3323.1
    220.0000,      2808.5
    230.0000,      3484.4
    240.0000,      4677.7
    250.0000,      5447.5
    260.0000,      5708.3
    270.0000,      5955.1
    280.0000,      6401.2
    290.0000,      6966.8
    300.0000,      6801.8
    310.0000,      5439.8
    320.0000,      4093.7
    330.0000,      3529.5
    340.0000,      3339.8
    350.0000,      2971.9
    360.0000,      2400.6
    370.0000,      1892.4
    380.0000,      1580.4
    390.0000,      1656.2
    400.0000,      2155.3
    410.0000,      2869.2
    420.0000,      3436.6
    430.0000,      3429.0
    440.0000,      2832.6
    450.0000,      2274.0
                   2387.1
LAYER 6
38,      30.7601
     70.0000,       11622
     80.0000,       10461
     90.0000,      9050.4
    100.0000,      8369.4
    110.0000,      8719.0
    120.0000,      9547.9
    130.0000,       10520
    140.0000,       11586
    150.0000,       12333
    160.0000,       12183
    170.0000,       10861
    180.0000,      8665.9
    190.0000,      6172.2
    200.0000,      4080.4
    210.0000,      2779.2
    220.0000,      2392.1
    230.0000,      2840.3
    240.0000,      3800.2
    250.0000,      4811.8
    260.0000,      5599.1
    270.0000,      6214.4
    280.0000,      6686.9
    290.0000,      6890.4
    300.0000,      6473.3
    310.0000,      5506.8
    320.0000,      4749.1
    330.0000,      4651.4
    340.0000,      4947.3
    350.0000,      4909.4
    360.0000,      4177.2
    370.0000,      3170.7
    380.0000,      2378.4
    390.0000,      2095.3
    400.0000,      2321.0
    410.0000,      2896.7
    420.0000,      3458.3
    430.0000,      3915.9
                   4254.3
LAYER 7
36,      36.0677
     80.0000,      7518.4
     90.0000,      6860.1
    100.0000,      6581.9
    110.0000,      6788.3
    120.0000,      7487.2
    130.0000,      8532.8
    140.0000,      9693.8
    150.0000,       10505
    160.0000,       10352
    170.0000,      8959.8
    180.0000,      6752.9
    190.0000,      4511.2
    200.0000,      2862.8
    210.0000,      1953.3
    220.0000,      1664.7
    230.0000,      1831.2
    240.0000,      2297.5
    250.0000,      2900.0
    260.0000,      3489.9
    270.0000,      3997.7
    280.0000,      4371.0
    290.0000,      4545.9
    300.0000,      4448.2
    310.0000,      4187.6
    320.0000,      4083.4
    330.0000,      4344.1
    340.0000,      4817.2
    350.0000,      4951.3
    360.0000,      4352.4
    370.0000,      3349.7
    380.0000,      2480.9
    390.0000,      2063.0
    400.0000,      2089.4
    410.0000,      2469.2
    420.0000,      2861.6
                   3948.5
LAYER 8
32,      41.4284
    100.0000,      4626.5
    110.0000,      4595.7
    120.0000,      4912.2
    130.0000,      5555.2
    140.0000,      6239.5
    150.0000,      6682.6
    160.0000,      6500.0
    170.0000,      5573.3
    180.0000,      4205.7
    190.0000,      2869.8
    200.0000,      1898.6
    210.0000,      1349.7
    220.0000,      1143.3
    230.0000,      1176.4
    240.0000,      1370.4
    250.0000,      1659.9
    260.0000,      1980.8
    270.0000,      2288.0
    280.0000,      2544.6
    290.0000,      2723.5
    300.0000,      2811.8
    310.0000,      2866.2
    320.0000,      3006.6
    330.0000,      3303.2
    340.0000,      3654.9
    350.0000,      3755.7
    360.0000,      3378.9
    370.0000,      2711.5
    380.0000,      2110.8
    390.0000,      1791.8
    400.0000,      1793.5
                   2251.2
LAYER 9
28,      46.8426
    120.0000,      2966.7
    130.0000,      3328.6
    140.0000,      3614.2
    150.0000,      3827.0
    160.0000,      3708.8
    170.0000,      3217.6
    180.0000,      2511.9
    190.0000,      1813.6
    200.0000,      1282.5
    210.0000,      959.01
    220.0000,      814.74
    230.0000,      799.90
    240.0000,      874.67
    250.0000,      1008.9
    260.0000,      1174.2
    270.0000,      1348.9
    280.0000,      1515.1
    290.0000,      1661.2
    300.0000,      1783.8
    310.0000,      1905.0
    320.0000,      2063.3
    330.0000,      2268.9
    340.0000,      2459.8
    350.0000,      2497.4
    360.0000,      2289.5
    370.0000,      1921.2
    380.0000,      1638.1
                   1479.1
LAYER 10
24,      52.3111
    140.0000,      1981.3
    150.0000,      2151.5
    160.0000,      2114.7
    170.0000,      1883.0
    180.0000,      1542.6
    190.0000,      1189.3
    200.0000,      898.98
    210.0000,      705.15
    220.0000,      604.66
    230.0000,      576.34
    240.0000,      600.62
    250.0000,      662.60
    260.0000,      748.71
    270.0000,      848.95
    280.0000,      954.96
    290.0000,      1061.0
    300.0000,      1164.1
    310.0000,      1269.8
    320.0000,      1384.7
    330.0000,      1499.3
    340.0000,      1579.3
    350.0000,      1574.8
    360.0000,      1469.5
                   1230.6
LAYER 11
20,      57.8342
    160.0000,      1242.6
    170.0000,      1139.2
    180.0000,      987.67
    190.0000,      814.92
    200.0000,      652.51
    210.0000,      532.73
    220.0000,      462.20
    230.0000,      432.79
    240.0000,      435.47
    250.0000,      462.88
    260.0000,      508.25
    270.0000,      566.85
    280.0000,      634.64
    290.0000,      707.93
    300.0000,      783.15
    310.0000,      859.36
    320.0000,      932.09
    330.0000,      984.67
    340.0000,      997.72
                   962.09
LAYER 12
18,      63.4125
    170.0000,      699.06
    180.0000,      654.39
    190.0000,      583.39
    200.0000,      485.99
    210.0000,      408.47
    220.0000,      358.47
    230.0000,      331.83
    240.0000,      325.24
    250.0000,      335.46
    260.0000,      358.98
    270.0000,      393.62
    280.0000,      437.52
    290.0000,      487.68
    300.0000,      539.59
    310.0000,      591.82
    320.0000,      638.45
    330.0000,      654.97
                   627.55
LAYER 13
14,      69.0466
    190.0000,      445.34
    200.0000,      365.95
    210.0000,      312.78
    220.0000,      278.01
    230.0000,      254.60
    240.0000,      244.08
    250.0000,      245.67
    260.0000,      257.10
    270.0000,      277.53
    280.0000,      306.88
    290.0000,      342.24
    300.0000,      376.40
    310.0000,      411.90
                   451.53
LAYER 14
12,      74.7371
    200.0000,      264.61
    210.0000,      233.75
    220.0000,      213.98
    230.0000,      191.84
    240.0000,      179.55
    250.0000,      177.37
    260.0000,      182.06
    270.0000,      193.53
    280.0000,      214.58
    290.0000,      242.92
    300.0000,      261.52
                   281.08
LAYER 15
8,      80.4845
    220.0000,      167.52
    230.0000,      138.82
    240.0000,      125.78
    250.0000,      123.69
    260.0000,      124.70
    270.0000,      129.09
    280.0000,      145.66
                   178.35
LAYER 16
6,      86.2893
    230.0000,      90.329
    240.0000,      80.036
    250.0000,      82.877
    260.0000,      81.970
    270.0000,      77.792
                   89.220
LAYER 17
4, 
    240.0000,      42.418
    250.0000,      56.362
    260.0000,      54.558
                   37.855
CALCULATED APPARENT RESISTIVITY
     15.0000,      10.0000,      474.07
     25.0000,      10.0000,      419.26
     35.0000,      10.0000,      369.83
     45.0000,      10.0000,      349.66
     55.0000,      10.0000,      447.37
     65.0000,      10.0000,      383.28
     75.0000,      10.0000,      314.33
     85.0000,      10.0000,      344.56
     95.0000,      10.0000,      256.42
    105.0000,      10.0000,      349.51
    115.0000,      10.0000,      261.42
    125.0000,      10.0000,      304.63
    135.0000,      10.0000,      326.07
    145.0000,      10.0000,      350.69
    155.0000,      10.0000,      371.67
    165.0000,      10.0000,      261.64
    175.0000,      10.0000,      277.28
    185.0000,      10.0000,      272.73
    195.0000,      10.0000,      303.18
    205.0000,      10.0000,      316.48
    215.0000,      10.0000,      260.48
    225.0000,      10.0000,      383.68
    235.0000,      10.0000,      392.55
    245.0000,      10.0000,      477.35
    255.0000,      10.0000,      468.11
    265.0000,      10.0000,      488.95
    275.0000,      10.0000,      431.96
    285.0000,      10.0000,      459.76
    295.0000,      10.0000,      440.83
    305.0000,      10.0000,      518.11
    315.0000,      10.0000,      535.25
    325.0000,      10.0000,      632.01
    335.0000,      10.0000,      573.18
    345.0000,      10.0000,      493.15
    355.0000,      10.0000,      495.59
    365.0000,      10.0000,      509.36
    375.0000,      10.0000,      470.72
    385.0000,      10.0000,      542.80
    395.0000,      10.0000,      471.81
    405.0000,      10.0000,      387.62
    415.0000,      10.0000,      354.79
    425.0000,      10.0000,      299.99
    435.0000,      10.0000,      260.18
    445.0000,      10.0000,      217.30
    455.0000,      10.0000,      193.59
    465.0000,      10.0000,      212.58
    475.0000,      10.0000,      207.94
    485.0000,      10.0000,      293.08
     30.0000,      20.0000,      629.10
     40.0000,      20.0000,      543.01
     50.0000,      20.0000,      686.43
     60.0000,      20.0000,      737.52
     70.0000,      20.0000,      597.95
     80.0000,      20.0000,      519.25
     90.0000,      20.0000,      536.81
    100.0000,      20.0000,      569.83
    110.0000,      20.0000,      548.64
    120.0000,      20.0000,      459.09
    130.0000,      20.0000,      469.55
    140.0000,      20.0000,      583.52
    150.0000,      20.0000,      637.83
    160.0000,      20.0000,      531.71
    170.0000,      20.0000,      412.32
    180.0000,      20.0000,      434.10
    190.0000,      20.0000,      526.61
    200.0000,      20.0000,      541.15
    210.0000,      20.0000,      463.55
    220.0000,      20.0000,      493.34
    230.0000,      20.0000,      605.67
    240.0000,      20.0000,      656.05
    250.0000,      20.0000,      681.07
    260.0000,      20.0000,      708.95
    270.0000,      20.0000,      704.07
    280.0000,      20.0000,      697.09
    290.0000,      20.0000,      690.53
    300.0000,      20.0000,      678.84
    310.0000,      20.0000,      725.35
    320.0000,      20.0000,      865.68
    330.0000,      20.0000,      871.46
    340.0000,      20.0000,      690.40
    350.0000,      20.0000,      617.91
    360.0000,      20.0000,      649.83
    370.0000,      20.0000,      639.88
    380.0000,      20.0000,      677.34
    390.0000,      20.0000,      698.85
    400.0000,      20.0000,      573.07
    410.0000,      20.0000,      490.16
    420.0000,      20.0000,      498.72
    430.0000,      20.0000,      463.70
    440.0000,      20.0000,      385.91
    450.0000,      20.0000,      334.78
    460.0000,      20.0000,      321.94
    470.0000,      20.0000,      333.64
     45.0000,      30.0000,      850.82
     55.0000,      30.0000,      936.30
     65.0000,      30.0000,      934.81
     75.0000,      30.0000,      838.26
     85.0000,      30.0000,      726.02
     95.0000,      30.0000,      777.25
    105.0000,      30.0000,      720.04
    115.0000,      30.0000,      694.51
    125.0000,      30.0000,      646.15
    135.0000,      30.0000,      758.39
    145.0000,      30.0000,      850.23
    155.0000,      30.0000,      807.81
    165.0000,      30.0000,      675.23
    175.0000,      30.0000,      582.41
    185.0000,      30.0000,      647.58
    195.0000,      30.0000,      716.62
    205.0000,      30.0000,      691.69
    215.0000,      30.0000,      680.90
    225.0000,      30.0000,      688.59
    235.0000,      30.0000,      831.28
    245.0000,      30.0000,      905.28
    255.0000,      30.0000,      964.69
    265.0000,      30.0000,      895.89
    275.0000,      30.0000,      874.29
    285.0000,      30.0000,      779.79
    295.0000,      30.0000,      797.78
    305.0000,      30.0000,      872.21
    315.0000,      30.0000,      1048.9
    325.0000,      30.0000,      1075.7
    335.0000,      30.0000,      1001.6
    345.0000,      30.0000,      796.46
    355.0000,      30.0000,      698.39
    365.0000,      30.0000,      721.82
    375.0000,      30.0000,      847.33
    385.0000,      30.0000,      868.94
    395.0000,      30.0000,      812.80
    405.0000,      30.0000,      704.87
    415.0000,      30.0000,      628.54
    425.0000,      30.0000,      595.69
    435.0000,      30.0000,      566.44
    445.0000,      30.0000,      489.83
    455.0000,      30.0000,      437.89
     60.0000,      40.0000,      1073.0
     70.0000,      40.0000,      1130.5
     80.0000,      40.0000,      1001.2
     90.0000,      40.0000,      941.36
    100.0000,      40.0000,      845.13
    110.0000,      40.0000,      796.72
    120.0000,      40.0000,      889.30
    130.0000,      40.0000,      921.71
    140.0000,      40.0000,      997.06
    150.0000,      40.0000,      966.89
    160.0000,      40.0000,      927.86
    170.0000,      40.0000,      858.90
    180.0000,      40.0000,      775.52
    190.0000,      40.0000,      788.60
    200.0000,      40.0000,      762.87
    210.0000,      40.0000,      832.75
    220.0000,      40.0000,      882.71
    230.0000,      40.0000,      937.52
    240.0000,      40.0000,      1063.2
    250.0000,      40.0000,      1105.7
    260.0000,      40.0000,      1089.2
    270.0000,      40.0000,      975.98
    280.0000,      40.0000,      853.95
    290.0000,      40.0000,      855.12
    300.0000,      40.0000,      929.29
    310.0000,      40.0000,      1078.2
    320.0000,      40.0000,      1173.0
    330.0000,      40.0000,      1108.9
    340.0000,      40.0000,      1010.6
    350.0000,      40.0000,      871.83
    360.0000,      40.0000,      782.59
    370.0000,      40.0000,      857.16
    380.0000,      40.0000,      917.43
    390.0000,      40.0000,      956.01
    400.0000,      40.0000,      974.94
    410.0000,      40.0000,      851.29
    420.0000,      40.0000,      743.33
    430.0000,      40.0000,      654.52
    440.0000,      40.0000,      573.32
     75.0000,      50.0000,      1184.5
     85.0000,      50.0000,      1080.3
     95.0000,      50.0000,      996.18
    105.0000,      50.0000,      985.57
    115.0000,      50.0000,      970.80
    125.0000,      50.0000,      1046.4
    135.0000,      50.0000,      1095.3
    145.0000,      50.0000,      1121.9
    155.0000,      50.0000,      1092.7
    165.0000,      50.0000,      1059.1
    175.0000,      50.0000,      975.72
    185.0000,      50.0000,      889.77
    195.0000,      50.0000,      830.63
    205.0000,      50.0000,      887.62
    215.0000,      50.0000,      968.66
    225.0000,      50.0000,      1075.5
    235.0000,      50.0000,      1148.9
    245.0000,      50.0000,      1208.2
    255.0000,      50.0000,      1109.1
    265.0000,      50.0000,      1043.5
    275.0000,      50.0000,      992.82
    285.0000,      50.0000,      966.31
    295.0000,      50.0000,      939.17
    305.0000,      50.0000,      1059.2
    315.0000,      50.0000,      1072.0
    325.0000,      50.0000,      1069.4
    335.0000,      50.0000,      1069.2
    345.0000,      50.0000,      1042.1
    355.0000,      50.0000,      913.38
    365.0000,      50.0000,      906.02
    375.0000,      50.0000,      954.31
    385.0000,      50.0000,      984.58
    395.0000,      50.0000,      1011.9
    405.0000,      50.0000,      1063.8
    415.0000,      50.0000,      931.05
    425.0000,      50.0000,      770.65
     90.0000,      60.0000,      1136.1
    100.0000,      60.0000,      1071.5
    110.0000,      60.0000,      1099.8
    120.0000,      60.0000,      1129.8
    130.0000,      60.0000,      1226.0
    140.0000,      60.0000,      1139.3
    150.0000,      60.0000,      1177.5
    160.0000,      60.0000,      1174.3
    170.0000,      60.0000,      1140.9
    180.0000,      60.0000,      1052.7
    190.0000,      60.0000,      905.12
    200.0000,      60.0000,      969.64
    210.0000,      60.0000,      1035.3
    220.0000,      60.0000,      1125.0
    230.0000,      60.0000,      1157.3
    240.0000,      60.0000,      1141.5
    250.0000,      60.0000,      1162.1
    260.0000,      60.0000,      1128.1
    270.0000,      60.0000,      1080.6
    280.0000,      60.0000,      1032.0
    290.0000,      60.0000,      1033.5
    300.0000,      60.0000,      1033.3
    310.0000,      60.0000,      988.69
    320.0000,      60.0000,      972.92
    330.0000,      60.0000,      989.99
    340.0000,      60.0000,      1021.9
    350.0000,      60.0000,      1024.9
    360.0000,      60.0000,      1013.4
    370.0000,      60.0000,      1012.9
    380.0000,      60.0000,      1034.6
    390.0000,      60.0000,      1049.9
    400.0000,      60.0000,      1021.9
    410.0000,      60.0000,      1000.5
    105.0000,      70.0000,      1124.0
    115.0000,      70.0000,      1218.3
    125.0000,      70.0000,      1277.6
    135.0000,      70.0000,      1266.2
    145.0000,      70.0000,      1159.6
    155.0000,      70.0000,      1145.3
    165.0000,      70.0000,      1206.7
    175.0000,      70.0000,      1207.0
    185.0000,      70.0000,      1078.3
    195.0000,      70.0000,      1026.4
    205.0000,      70.0000,      1066.1
    215.0000,      70.0000,      1154.3
    225.0000,      70.0000,      1137.4
    235.0000,      70.0000,      1100.7
    245.0000,      70.0000,      1090.4
    255.0000,      70.0000,      1155.8
    265.0000,      70.0000,      1152.4
    275.0000,      70.0000,      1121.4
    285.0000,      70.0000,      1044.6
    295.0000,      70.0000,      1023.1
    305.0000,      70.0000,      1000.2
    315.0000,      70.0000,      956.66
    325.0000,      70.0000,      905.71
    335.0000,      70.0000,      935.76
    345.0000,      70.0000,      979.04
    355.0000,      70.0000,      1081.0
    365.0000,      70.0000,      1080.4
    375.0000,      70.0000,      1062.4
    385.0000,      70.0000,      1048.9
    395.0000,      70.0000,      1034.1
    120.0000,      80.0000,      1289.1
    130.0000,      80.0000,      1231.1
    140.0000,      80.0000,      1227.6
    150.0000,      80.0000,      1160.2
    160.0000,      80.0000,      1184.4
    170.0000,      80.0000,      1199.8
    180.0000,      80.0000,      1200.7
    190.0000,      80.0000,      1167.3
    200.0000,      80.0000,      1088.7
    210.0000,      80.0000,      1100.9
    220.0000,      80.0000,      1102.4
    230.0000,      80.0000,      1149.4
    240.0000,      80.0000,      1106.8
    250.0000,      80.0000,      1076.4
    260.0000,      80.0000,      1105.6
    270.0000,      80.0000,      1094.8
    280.0000,      80.0000,      1092.2
    290.0000,      80.0000,      1070.8
    300.0000,      80.0000,      1012.3
    310.0000,      80.0000,      933.59
    320.0000,      80.0000,      917.22
    330.0000,      80.0000,      923.97
    340.0000,      80.0000,      938.07
    350.0000,      80.0000,      1029.6
    360.0000,      80.0000,      1094.3
    370.0000,      80.0000,      1043.0
    380.0000,      80.0000,      1013.5
    135.0000,      90.0000,      1161.6
    145.0000,      90.0000,      1180.7
    155.0000,      90.0000,      1182.9
    165.0000,      90.0000,      1222.4
    175.0000,      90.0000,      1187.7
    185.0000,      90.0000,      1176.6
    195.0000,      90.0000,      1139.2
    205.0000,      90.0000,      1084.8
    215.0000,      90.0000,      1107.3
    225.0000,      90.0000,      1136.9
    235.0000,      90.0000,      1115.5
    245.0000,      90.0000,      1102.0
    255.0000,      90.0000,      1022.1
    265.0000,      90.0000,      1018.1
    275.0000,      90.0000,      1028.5
    285.0000,      90.0000,      1079.2
    295.0000,      90.0000,      1064.6
    305.0000,      90.0000,      980.19
    315.0000,      90.0000,      925.56
    325.0000,      90.0000,      927.06
    335.0000,      90.0000,      952.08
    345.0000,      90.0000,      1030.8
    355.0000,      90.0000,      1026.2
    365.0000,      90.0000,      1017.2
    150.0000,     100.0000,      1173.6
    160.0000,     100.0000,      1157.8
    170.0000,     100.0000,      1160.4
    180.0000,     100.0000,      1158.9
    190.0000,     100.0000,      1129.1
    200.0000,     100.0000,      1104.2
    210.0000,     100.0000,      1095.1
    220.0000,     100.0000,      1123.0
    230.0000,     100.0000,      1110.0
    240.0000,     100.0000,      1072.6
    250.0000,     100.0000,      994.14
    260.0000,     100.0000,      983.72
    270.0000,     100.0000,      1000.6
    280.0000,     100.0000,      1019.9
    290.0000,     100.0000,      1025.7
    300.0000,     100.0000,      1009.6
    310.0000,     100.0000,      1001.2
    320.0000,     100.0000,      961.41
    330.0000,     100.0000,      957.47
    340.0000,     100.0000,      981.11
    350.0000,     100.0000,      1019.0
    165.0000,     110.0000,      1040.2
    175.0000,     110.0000,      1067.8
    185.0000,     110.0000,      1125.7
    195.0000,     110.0000,      1154.6
    205.0000,     110.0000,      1107.5
    215.0000,     110.0000,      1048.6
    225.0000,     110.0000,      1050.0
    235.0000,     110.0000,      1036.2
    245.0000,     110.0000,      1004.9
    255.0000,     110.0000,      971.55
    265.0000,     110.0000,      946.50
    275.0000,     110.0000,      1019.7
    285.0000,     110.0000,      1020.5
    295.0000,     110.0000,      1004.9
    305.0000,     110.0000,      983.67
    315.0000,     110.0000,      986.38
    325.0000,     110.0000,      968.73
    335.0000,     110.0000,      981.55
    180.0000,     120.0000,      1037.4
    190.0000,     120.0000,      1095.2
    200.0000,     120.0000,      1129.8
    210.0000,     120.0000,      1070.8
    220.0000,     120.0000,      965.70
    230.0000,     120.0000,      951.26
    240.0000,     120.0000,      972.36
    250.0000,     120.0000,      978.94
    260.0000,     120.0000,      955.05
    270.0000,     120.0000,      981.22
    280.0000,     120.0000,      1019.4
    290.0000,     120.0000,      1025.0
    300.0000,     120.0000,      1001.6
    310.0000,     120.0000,      951.73
    320.0000,     120.0000,      927.18
    195.0000,     130.0000,      1031.0
    205.0000,     130.0000,      1028.4
    215.0000,     130.0000,      993.03
    225.0000,     130.0000,      926.27
    235.0000,     130.0000,      904.57
    245.0000,     130.0000,      906.96
    255.0000,     130.0000,      961.26
    265.0000,     130.0000,      1000.1
    275.0000,     130.0000,      998.02
    285.0000,     130.0000,      1016.1
    295.0000,     130.0000,      976.24
    305.0000,     130.0000,      968.68
    210.0000,     140.0000,      953.05
    220.0000,     140.0000,      918.18
    230.0000,     140.0000,      876.14
    240.0000,     140.0000,      894.36
    250.0000,     140.0000,      916.57
    260.0000,     140.0000,      958.47
    270.0000,     140.0000,      993.75
    280.0000,     140.0000,      968.19
    290.0000,     140.0000,      963.40
    225.0000,     150.0000,      868.79
    235.0000,     150.0000,      848.05
    245.0000,     150.0000,      892.32
    255.0000,     150.0000,      944.71
    265.0000,     150.0000,      940.88
    275.0000,     150.0000,      905.47
    240.0000,     160.0000,      831.84
    250.0000,     160.0000,      869.33
    260.0000,     160.0000,      899.87
   5.02
ITERATION 5
MODEL RESISTIVITY
LAYER 1
48,       5.0000
     20.0000,      324.56
     30.0000,      283.26
     40.0000,      207.13
     50.0000,      205.59
     60.0000,      349.05
     70.0000,      266.86
     80.0000,      176.12
     90.0000,      201.98
    100.0000,      150.69
    110.0000,      219.56
    120.0000,      156.19
    130.0000,      176.01
    140.0000,      221.33
    150.0000,      256.20
    160.0000,      265.46
    170.0000,      160.91
    180.0000,      152.94
    190.0000,      162.72
    200.0000,      220.84
    210.0000,      219.26
    220.0000,      145.91
    230.0000,      236.21
    240.0000,      280.59
    250.0000,      380.12
    260.0000,      385.35
    270.0000,      344.72
    280.0000,      270.23
    290.0000,      292.73
    300.0000,      294.39
    310.0000,      343.10
    320.0000,      420.14
    330.0000,      618.21
    340.0000,      493.17
    350.0000,      376.25
    360.0000,      395.62
    370.0000,      419.89
    380.0000,      407.66
    390.0000,      545.16
    400.0000,      433.04
    410.0000,      250.79
    420.0000,      217.38
    430.0000,      196.06
    440.0000,      185.72
    450.0000,      136.94
    460.0000,      107.51
    470.0000,      136.31
    480.0000,      143.69
                   219.14
LAYER 2
48,      10.0500
     20.0000,      521.66
     30.0000,      400.85
     40.0000,      343.38
     50.0000,      371.46
     60.0000,      610.68
     70.0000,      507.78
     80.0000,      353.09
     90.0000,      338.93
    100.0000,      271.98
    110.0000,      361.83
    120.0000,      286.32
    130.0000,      289.92
    140.0000,      350.96
    150.0000,      391.30
    160.0000,      387.97
    170.0000,      275.76
    180.0000,      251.98
    190.0000,      265.41
    200.0000,      366.14
    210.0000,      384.06
    220.0000,      265.30
    230.0000,      360.35
    240.0000,      446.10
    250.0000,      530.09
    260.0000,      534.96
    270.0000,      467.64
    280.0000,      403.87
    290.0000,      432.43
    300.0000,      468.96
    310.0000,      516.78
    320.0000,      556.84
    330.0000,      666.07
    340.0000,      591.52
    350.0000,      477.45
    360.0000,      472.99
    370.0000,      472.94
    380.0000,      433.79
    390.0000,      548.62
    400.0000,      505.13
    410.0000,      370.41
    420.0000,      335.55
    430.0000,      322.55
    440.0000,      271.35
    450.0000,      191.55
    460.0000,      148.61
    470.0000,      165.69
    480.0000,      184.09
                   307.41
LAYER 3
46,      15.1505
     30.0000,      1008.1
     40.0000,      964.81
     50.0000,      1141.8
     60.0000,      1779.3
     70.0000,      1634.4
     80.0000,      1183.5
     90.0000,      1008.7
    100.0000,      858.67
    110.0000,      1013.3
    120.0000,      908.95
    130.0000,      883.69
    140.0000,      959.17
    150.0000,      983.14
    160.0000,      928.01
    170.0000,      761.80
    180.0000,      715.59
    190.0000,      770.14
    200.0000,      1010.9
    210.0000,      1030.3
    220.0000,      768.51
    230.0000,      900.77
    240.0000,      1065.2
    250.0000,      1117.7
    260.0000,      1067.0
    270.0000,      978.55
    280.0000,      958.51
    290.0000,      1093.2
    300.0000,      1244.5
    310.0000,      1237.9
    320.0000,      1097.1
    330.0000,      1022.3
    340.0000,      851.71
    350.0000,      655.77
    360.0000,      563.05
    370.0000,      515.84
    380.0000,      511.66
    390.0000,      703.09
    400.0000,      883.20
    410.0000,      867.81
    420.0000,      856.88
    430.0000,      833.82
    440.0000,      671.79
    450.0000,      443.40
    460.0000,      321.23
    470.0000,      323.22
                   406.89
LAYER 4
44,      20.3020
     40.0000,      2563.1
     50.0000,      2988.5
     60.0000,      4608.5
     70.0000,      4509.2
     80.0000,      3336.3
     90.0000,      2692.0
    100.0000,      2303.1
    110.0000,      2578.4
    120.0000,      2456.8
    130.0000,      2400.0
    140.0000,      2520.9
    150.0000,      2521.7
    160.0000,      2359.2
    170.0000,      2050.3
    180.0000,      1932.8
    190.0000,      2009.7
    200.0000,      2356.2
    210.0000,      2196.2
    220.0000,      1709.9
    230.0000,      1998.8
    240.0000,      2380.9
    250.0000,      2418.5
    260.0000,      2267.1
    270.0000,      2170.4
    280.0000,      2277.4
    290.0000,      2689.8
    300.0000,      3031.9
    310.0000,      2725.3
    320.0000,      2116.6
    330.0000,      1747.1
    340.0000,      1352.4
    350.0000,      953.36
    360.0000,      732.61
    370.0000,      652.21
    380.0000,      714.58
    390.0000,      1044.7
    400.0000,      1558.4
    410.0000,      1813.6
    420.0000,      1909.8
    430.0000,      1872.9
    440.0000,      1516.5
    450.0000,      996.87
    460.0000,      745.02
                   828.76
LAYER 5
42,      25.5050
     50.0000,      8362.2
     60.0000,       11054
     70.0000,       11657
     80.0000,      9961.5
     90.0000,      8078.3
    100.0000,      6984.9
    110.0000,      7125.6
    120.0000,      7424.1
    130.0000,      7967.4
    140.0000,      8902.7
    150.0000,      9608.0
    160.0000,      9467.0
    170.0000,      8442.2
    180.0000,      7104.1
    190.0000,      5713.8
    200.0000,      4449.9
    210.0000,      3346.9
    220.0000,      2967.7
    230.0000,      3750.0
    240.0000,      5028.0
    250.0000,      5968.4
    260.0000,      6420.4
    270.0000,      6806.1
    280.0000,      7315.4
    290.0000,      7799.0
    300.0000,      7441.9
    310.0000,      5977.8
    320.0000,      4653.9
    330.0000,      4159.8
    340.0000,      3888.2
    350.0000,      3351.8
    360.0000,      2757.3
    370.0000,      2292.6
    380.0000,      2007.3
    390.0000,      2002.3
    400.0000,      2336.2
    410.0000,      2793.4
    420.0000,      3126.4
    430.0000,      3278.3
    440.0000,      3208.5
    450.0000,      2868.9
                   3831.7
LAYER 6
38,      30.7601
     70.0000,       10304
     80.0000,      9712.0
     90.0000,      8510.5
    100.0000,      7710.9
    110.0000,      7791.3
    120.0000,      8519.1
    130.0000,      9817.6
    140.0000,       11612
    150.0000,       13105
    160.0000,       13163
    170.0000,       11389
    180.0000,      8565.4
    190.0000,      5755.2
    200.0000,      3704.9
    210.0000,      2584.0
    220.0000,      2347.7
    230.0000,      2895.4
    240.0000,      3949.6
    250.0000,      5132.2
    260.0000,      6130.8
    270.0000,      6906.9
    280.0000,      7398.5
    290.0000,      7449.8
    300.0000,      6821.2
    310.0000,      5798.7
    320.0000,      5184.7
    330.0000,      5377.0
    340.0000,      5952.7
    350.0000,      6067.3
    360.0000,      5371.9
    370.0000,      4193.4
    380.0000,      3016.6
    390.0000,      2301.0
    400.0000,      2137.7
    410.0000,      2333.6
    420.0000,      2624.5
    430.0000,      3209.7
                   4757.0
LAYER 7
36,      36.0677
     80.0000,      6384.6
     90.0000,      5999.3
    100.0000,      5727.3
    110.0000,      5790.7
    120.0000,      6324.4
    130.0000,      7293.3
    140.0000,      8520.4
    150.0000,      9426.5
    160.0000,      9283.9
    170.0000,      7854.8
    180.0000,      5737.3
    190.0000,      3761.6
    200.0000,      2414.1
    210.0000,      1720.5
    220.0000,      1552.7
    230.0000,      1784.4
    240.0000,      2294.2
    250.0000,      2951.3
    260.0000,      3598.7
    270.0000,      4130.6
    280.0000,      4457.2
    290.0000,      4522.7
    300.0000,      4323.2
    310.0000,      4059.8
    320.0000,      4075.8
    330.0000,      4577.5
    340.0000,      5364.6
    350.0000,      5778.0
    360.0000,      5260.9
    370.0000,      4032.2
    380.0000,      2748.6
    390.0000,      1946.8
    400.0000,      1676.3
    410.0000,      1760.6
    420.0000,      1955.2
                   2832.8
LAYER 8
32,      41.4284
    100.0000,      3955.2
    110.0000,      3874.8
    120.0000,      4077.1
    130.0000,      4507.8
    140.0000,      5005.3
    150.0000,      5288.8
    160.0000,      5073.3
    170.0000,      4291.5
    180.0000,      3223.0
    190.0000,      2229.7
    200.0000,      1529.4
    210.0000,      1147.1
    220.0000,      1028.1
    230.0000,      1104.9
    240.0000,      1318.8
    250.0000,      1615.9
    260.0000,      1930.2
    270.0000,      2207.3
    280.0000,      2403.9
    290.0000,      2502.8
    300.0000,      2520.6
    310.0000,      2545.2
    320.0000,      2705.1
    330.0000,      3070.8
    340.0000,      3529.0
    350.0000,      3745.2
    360.0000,      3424.7
    370.0000,      2687.9
    380.0000,      1931.2
    390.0000,      1437.2
    400.0000,      1292.6
                   1459.7
LAYER 9
28,      46.8426
    120.0000,      2587.8
    130.0000,      2725.2
    140.0000,      2864.3
    150.0000,      2899.9
    160.0000,      2738.0
    170.0000,      2342.3
    180.0000,      1836.8
    190.0000,      1360.6
    200.0000,      1004.3
    210.0000,      792.00
    220.0000,      708.62
    230.0000,      724.11
    240.0000,      809.93
    250.0000,      940.89
    260.0000,      1088.3
    270.0000,      1228.7
    280.0000,      1344.2
    290.0000,      1428.9
    300.0000,      1491.3
    310.0000,      1563.5
    320.0000,      1685.9
    330.0000,      1868.3
    340.0000,      2047.7
    350.0000,      2093.7
    360.0000,      1911.2
    370.0000,      1551.6
    380.0000,      1247.9
                   1006.3
LAYER 10
24,      52.3111
    140.0000,      1715.2
    150.0000,      1677.8
    160.0000,      1588.8
    170.0000,      1371.5
    180.0000,      1118.9
    190.0000,      880.89
    200.0000,      691.27
    210.0000,      567.60
    220.0000,      508.64
    230.0000,      501.89
    240.0000,      533.63
    250.0000,      591.50
    260.0000,      662.31
    270.0000,      735.74
    280.0000,      804.11
    290.0000,      864.38
    300.0000,      918.64
    310.0000,      976.24
    320.0000,      1045.3
    330.0000,      1118.2
    340.0000,      1163.6
    350.0000,      1142.0
    360.0000,      1046.3
                   829.81
LAYER 11
20,      57.8342
    160.0000,      1024.9
    170.0000,      864.10
    180.0000,      727.69
    190.0000,      604.48
    200.0000,      496.41
    210.0000,      419.54
    220.0000,      376.78
    230.0000,      362.85
    240.0000,      371.27
    250.0000,      395.98
    260.0000,      430.63
    270.0000,      470.42
    280.0000,      511.69
    290.0000,      552.10
    300.0000,      590.63
    310.0000,      628.45
    320.0000,      663.77
    330.0000,      685.17
    340.0000,      675.71
                   628.13
LAYER 12
18,      63.4125
    170.0000,      559.83
    180.0000,      495.08
    190.0000,      438.55
    200.0000,      369.09
    210.0000,      316.98
    220.0000,      284.99
    230.0000,      269.42
    240.0000,      267.54
    250.0000,      276.57
    260.0000,      293.32
    270.0000,      315.51
    280.0000,      341.27
    290.0000,      368.41
    300.0000,      394.39
    310.0000,      418.74
    320.0000,      438.43
    330.0000,      440.15
                   410.15
LAYER 13
14,      69.0466
    190.0000,      345.95
    200.0000,      281.09
    210.0000,      242.03
    220.0000,      218.14
    230.0000,      202.67
    240.0000,      196.10
    250.0000,      197.57
    260.0000,      205.16
    270.0000,      217.81
    280.0000,      234.94
    290.0000,      254.32
    300.0000,      271.45
    310.0000,      287.70
                   304.67
LAYER 14
12,      74.7371
    200.0000,      208.43
    210.0000,      183.37
    220.0000,      168.80
    230.0000,      152.82
    240.0000,      143.85
    250.0000,      141.92
    260.0000,      144.76
    270.0000,      151.96
    280.0000,      164.74
    290.0000,      181.18
    300.0000,      190.82
                   199.72
LAYER 15
8,      80.4845
    220.0000,      136.45
    230.0000,      114.22
    240.0000,      103.80
    250.0000,      101.34
    260.0000,      101.74
    270.0000,      104.93
    280.0000,      115.85
                   136.36
LAYER 16
6,      86.2893
    230.0000,      80.611
    240.0000,      71.576
    250.0000,      72.085
    260.0000,      71.259
    270.0000,      69.243
                   77.804
LAYER 17
4, 
    240.0000,      44.950
    250.0000,      53.606
    260.0000,      52.170
                   40.876
CALCULATED APPARENT RESISTIVITY
     15.0000,      10.0000,      481.00
     25.0000,      10.0000,      422.85
     35.0000,      10.0000,      371.41
     45.0000,      10.0000,      349.92
     55.0000,      10.0000,      462.27
     65.0000,      10.0000,      391.92
     75.0000,      10.0000,      323.17
     85.0000,      10.0000,      360.28
     95.0000,      10.0000,      259.37
    105.0000,      10.0000,      365.61
    115.0000,      10.0000,      264.92
    125.0000,      10.0000,      309.93
    135.0000,      10.0000,      334.74
    145.0000,      10.0000,      355.77
    155.0000,      10.0000,      380.32
    165.0000,      10.0000,      262.07
    175.0000,      10.0000,      279.15
    185.0000,      10.0000,      272.27
    195.0000,      10.0000,      302.81
    205.0000,      10.0000,      314.43
    215.0000,      10.0000,      250.85
    225.0000,      10.0000,      378.68
    235.0000,      10.0000,      383.69
    245.0000,      10.0000,      472.73
    255.0000,      10.0000,      466.02
    265.0000,      10.0000,      487.28
    275.0000,      10.0000,      432.31
    285.0000,      10.0000,      463.52
    295.0000,      10.0000,      442.33
    305.0000,      10.0000,      523.57
    315.0000,      10.0000,      537.56
    325.0000,      10.0000,      634.97
    335.0000,      10.0000,      573.72
    345.0000,      10.0000,      491.81
    355.0000,      10.0000,      494.19
    365.0000,      10.0000,      505.10
    375.0000,      10.0000,      465.83
    385.0000,      10.0000,      532.52
    395.0000,      10.0000,      465.45
    405.0000,      10.0000,      379.28
    415.0000,      10.0000,      348.26
    425.0000,      10.0000,      296.72
    435.0000,      10.0000,      256.00
    445.0000,      10.0000,      206.75
    455.0000,      10.0000,      181.98
    465.0000,      10.0000,      209.07
    475.0000,      10.0000,      199.58
    485.0000,      10.0000,      291.16
     30.0000,      20.0000,      632.43
     40.0000,      20.0000,      542.75
     50.0000,      20.0000,      701.46
     60.0000,      20.0000,      756.75
     70.0000,      20.0000,      609.87
     80.0000,      20.0000,      530.86
     90.0000,      20.0000,      550.71
    100.0000,      20.0000,      587.72
    110.0000,      20.0000,      566.58
    120.0000,      20.0000,      467.38
    130.0000,      20.0000,      478.94
    140.0000,      20.0000,      600.34
    150.0000,      20.0000,      655.14
    160.0000,      20.0000,      543.72
    170.0000,      20.0000,      417.50
    180.0000,      20.0000,      439.14
    190.0000,      20.0000,      535.27
    200.0000,      20.0000,      548.34
    210.0000,      20.0000,      461.88
    220.0000,      20.0000,      489.95
    230.0000,      20.0000,      604.55
    240.0000,      20.0000,      657.17
    250.0000,      20.0000,      686.26
    260.0000,      20.0000,      714.33
    270.0000,      20.0000,      707.70
    280.0000,      20.0000,      704.41
    290.0000,      20.0000,      699.41
    300.0000,      20.0000,      688.21
    310.0000,      20.0000,      735.35
    320.0000,      20.0000,      875.20
    330.0000,      20.0000,      878.21
    340.0000,      20.0000,      694.00
    350.0000,      20.0000,      619.48
    360.0000,      20.0000,      652.38
    370.0000,      20.0000,      641.72
    380.0000,      20.0000,      677.96
    390.0000,      20.0000,      700.88
    400.0000,      20.0000,      573.07
    410.0000,      20.0000,      486.21
    420.0000,      20.0000,      500.12
    430.0000,      20.0000,      471.65
    440.0000,      20.0000,      383.33
    450.0000,      20.0000,      323.90
    460.0000,      20.0000,      320.55
    470.0000,      20.0000,      336.09
     45.0000,      30.0000,      855.94
     55.0000,      30.0000,      949.85
     65.0000,      30.0000,      952.10
     75.0000,      30.0000,      853.86
     85.0000,      30.0000,      737.20
     95.0000,      30.0000,      795.56
    105.0000,      30.0000,      734.10
    115.0000,      30.0000,      708.00
    125.0000,      30.0000,      654.46
    135.0000,      30.0000,      771.90
    145.0000,      30.0000,      868.07
    155.0000,      30.0000,      823.35
    165.0000,      30.0000,      685.35
    175.0000,      30.0000,      587.17
    185.0000,      30.0000,      657.10
    195.0000,      30.0000,      728.35
    205.0000,      30.0000,      698.65
    215.0000,      30.0000,      682.52
    225.0000,      30.0000,      685.30
    235.0000,      30.0000,      834.22
    245.0000,      30.0000,      911.60
    255.0000,      30.0000,      974.63
    265.0000,      30.0000,      902.94
    275.0000,      30.0000,      882.24
    285.0000,      30.0000,      786.64
    295.0000,      30.0000,      808.81
    305.0000,      30.0000,      885.05
    315.0000,      30.0000,      1063.0
    325.0000,      30.0000,      1085.4
    335.0000,      30.0000,      1008.1
    345.0000,      30.0000,      799.57
    355.0000,      30.0000,      700.18
    365.0000,      30.0000,      725.23
    375.0000,      30.0000,      850.97
    385.0000,      30.0000,      871.46
    395.0000,      30.0000,      810.54
    405.0000,      30.0000,      704.52
    415.0000,      30.0000,      632.36
    425.0000,      30.0000,      602.10
    435.0000,      30.0000,      569.76
    445.0000,      30.0000,      483.71
    455.0000,      30.0000,      430.01
     60.0000,      40.0000,      1078.3
     70.0000,      40.0000,      1149.4
     80.0000,      40.0000,      1012.4
     90.0000,      40.0000,      957.29
    100.0000,      40.0000,      853.54
    110.0000,      40.0000,      798.72
    120.0000,      40.0000,      901.00
    130.0000,      40.0000,      928.40
    140.0000,      40.0000,      1007.2
    150.0000,      40.0000,      977.72
    160.0000,      40.0000,      937.38
    170.0000,      40.0000,      870.67
    180.0000,      40.0000,      783.36
    190.0000,      40.0000,      798.06
    200.0000,      40.0000,      767.96
    210.0000,      40.0000,      838.62
    220.0000,      40.0000,      883.53
    230.0000,      40.0000,      935.68
    240.0000,      40.0000,      1068.4
    250.0000,      40.0000,      1110.1
    260.0000,      40.0000,      1096.8
    270.0000,      40.0000,      984.29
    280.0000,      40.0000,      858.39
    290.0000,      40.0000,      863.78
    300.0000,      40.0000,      939.01
    310.0000,      40.0000,      1088.6
    320.0000,      40.0000,      1183.2
    330.0000,      40.0000,      1113.2
    340.0000,      40.0000,      1010.0
    350.0000,      40.0000,      869.41
    360.0000,      40.0000,      780.55
    370.0000,      40.0000,      854.69
    380.0000,      40.0000,      914.71
    390.0000,      40.0000,      956.21
    400.0000,      40.0000,      977.15
    410.0000,      40.0000,      855.82
    420.0000,      40.0000,      748.88
    430.0000,      40.0000,      654.54
    440.0000,      40.0000,      569.00
     75.0000,      50.0000,      1190.6
     85.0000,      50.0000,      1085.8
     95.0000,      50.0000,      1001.0
    105.0000,      50.0000,      988.40
    115.0000,      50.0000,      969.96
    125.0000,      50.0000,      1046.2
    135.0000,      50.0000,      1095.2
    145.0000,      50.0000,      1125.7
    155.0000,      50.0000,      1099.6
    165.0000,      50.0000,      1068.7
    175.0000,      50.0000,      985.22
    185.0000,      50.0000,      896.94
    195.0000,      50.0000,      832.97
    205.0000,      50.0000,      889.26
    215.0000,      50.0000,      968.25
    225.0000,      50.0000,      1074.2
    235.0000,      50.0000,      1147.9
    245.0000,      50.0000,      1208.6
    255.0000,      50.0000,      1107.5
    265.0000,      50.0000,      1045.3
    275.0000,      50.0000,      997.47
    285.0000,      50.0000,      972.82
    295.0000,      50.0000,      944.47
    305.0000,      50.0000,      1064.2
    315.0000,      50.0000,      1071.0
    325.0000,      50.0000,      1065.3
    335.0000,      50.0000,      1064.3
    345.0000,      50.0000,      1036.3
    355.0000,      50.0000,      905.01
    365.0000,      50.0000,      894.76
    375.0000,      50.0000,      946.41
    385.0000,      50.0000,      981.74
    395.0000,      50.0000,      1011.1
    405.0000,      50.0000,      1070.1
    415.0000,      50.0000,      937.05
    425.0000,      50.0000,      766.88
     90.0000,      60.0000,      1130.5
    100.0000,      60.0000,      1066.6
    110.0000,      60.0000,      1096.7
    120.0000,      60.0000,      1121.7
    130.0000,      60.0000,      1223.4
    140.0000,      60.0000,      1130.1
    150.0000,      60.0000,      1176.7
    160.0000,      60.0000,      1178.3
    170.0000,      60.0000,      1146.1
    180.0000,      60.0000,      1059.3
    190.0000,      60.0000,      901.77
    200.0000,      60.0000,      968.79
    210.0000,      60.0000,      1030.3
    220.0000,      60.0000,      1118.7
    230.0000,      60.0000,      1150.9
    240.0000,      60.0000,      1131.6
    250.0000,      60.0000,      1155.6
    260.0000,      60.0000,      1122.6
    270.0000,      60.0000,      1077.8
    280.0000,      60.0000,      1032.1
    290.0000,      60.0000,      1033.9
    300.0000,      60.0000,      1031.2
    310.0000,      60.0000,      978.33
    320.0000,      60.0000,      960.39
    330.0000,      60.0000,      977.04
    340.0000,      60.0000,      1008.1
    350.0000,      60.0000,      1011.6
    360.0000,      60.0000,      999.18
    370.0000,      60.0000,      1001.7
    380.0000,      60.0000,      1024.6
    390.0000,      60.0000,      1043.9
    400.0000,      60.0000,      1022.5
    410.0000,      60.0000,      1003.1
    105.0000,      70.0000,      1110.6
    115.0000,      70.0000,      1209.2
    125.0000,      70.0000,      1269.0
    135.0000,      70.0000,      1259.8
    145.0000,      70.0000,      1148.2
    155.0000,      70.0000,      1134.7
    165.0000,      70.0000,      1204.9
    175.0000,      70.0000,      1206.3
    185.0000,      70.0000,      1073.2
    195.0000,      70.0000,      1018.8
    205.0000,      70.0000,      1054.3
    215.0000,      70.0000,      1143.3
    225.0000,      70.0000,      1123.9
    235.0000,      70.0000,      1083.0
    245.0000,      70.0000,      1072.8
    255.0000,      70.0000,      1142.5
    265.0000,      70.0000,      1141.2
    275.0000,      70.0000,      1112.6
    285.0000,      70.0000,      1034.7
    295.0000,      70.0000,      1008.1
    305.0000,      70.0000,      984.16
    315.0000,      70.0000,      940.74
    325.0000,      70.0000,      885.43
    335.0000,      70.0000,      915.20
    345.0000,      70.0000,      959.08
    355.0000,      70.0000,      1062.9
    365.0000,      70.0000,      1063.6
    375.0000,      70.0000,      1048.2
    385.0000,      70.0000,      1037.2
    395.0000,      70.0000,      1027.6
    120.0000,      80.0000,      1277.4
    130.0000,      80.0000,      1217.1
    140.0000,      80.0000,      1216.2
    150.0000,      80.0000,      1144.3
    160.0000,      80.0000,      1170.2
    170.0000,      80.0000,      1186.0
    180.0000,      80.0000,      1188.0
    190.0000,      80.0000,      1154.6
    200.0000,      80.0000,      1069.7
    210.0000,      80.0000,      1081.6
    220.0000,      80.0000,      1080.4
    230.0000,      80.0000,      1127.8
    240.0000,      80.0000,      1081.6
    250.0000,      80.0000,      1050.0
    260.0000,      80.0000,      1081.7
    270.0000,      80.0000,      1072.2
    280.0000,      80.0000,      1071.2
    290.0000,      80.0000,      1047.9
    300.0000,      80.0000,      987.95
    310.0000,      80.0000,      908.69
    320.0000,      80.0000,      893.10
    330.0000,      80.0000,      901.42
    340.0000,      80.0000,      915.73
    350.0000,      80.0000,      1004.9
    360.0000,      80.0000,      1070.9
    370.0000,      80.0000,      1022.1
    380.0000,      80.0000,      996.06
    135.0000,      90.0000,      1140.8
    145.0000,      90.0000,      1162.3
    155.0000,      90.0000,      1162.1
    165.0000,      90.0000,      1202.3
    175.0000,      90.0000,      1164.3
    185.0000,      90.0000,      1151.0
    195.0000,      90.0000,      1114.2
    205.0000,      90.0000,      1056.4
    215.0000,      90.0000,      1079.1
    225.0000,      90.0000,      1107.1
    235.0000,      90.0000,      1082.2
    245.0000,      90.0000,      1067.8
    255.0000,      90.0000,      984.48
    265.0000,      90.0000,      980.25
    275.0000,      90.0000,      992.55
    285.0000,      90.0000,      1046.2
    295.0000,      90.0000,      1033.6
    305.0000,      90.0000,      948.16
    315.0000,      90.0000,      896.39
    325.0000,      90.0000,      900.09
    335.0000,      90.0000,      925.87
    345.0000,      90.0000,      1004.8
    355.0000,      90.0000,      998.01
    365.0000,      90.0000,      990.20
    150.0000,     100.0000,      1148.8
    160.0000,     100.0000,      1129.7
    170.0000,     100.0000,      1130.3
    180.0000,     100.0000,      1127.6
    190.0000,     100.0000,      1093.5
    200.0000,     100.0000,      1067.6
    210.0000,     100.0000,      1058.8
    220.0000,     100.0000,      1084.6
    230.0000,     100.0000,      1068.1
    240.0000,     100.0000,      1028.7
    250.0000,     100.0000,      945.16
    260.0000,     100.0000,      936.23
    270.0000,     100.0000,      954.44
    280.0000,     100.0000,      972.45
    290.0000,     100.0000,      981.37
    300.0000,     100.0000,      971.70
    310.0000,     100.0000,      968.63
    320.0000,     100.0000,      928.98
    330.0000,     100.0000,      926.80
    340.0000,     100.0000,      948.80
    350.0000,     100.0000,      988.13
    165.0000,     110.0000,      1001.5
    175.0000,     110.0000,      1028.9
    185.0000,     110.0000,      1086.0
    195.0000,     110.0000,      1112.3
    205.0000,     110.0000,      1063.6
    215.0000,     110.0000,      999.48
    225.0000,     110.0000,      999.33
    235.0000,     110.0000,      981.57
    245.0000,     110.0000,      948.92
    255.0000,     110.0000,      916.46
    265.0000,     110.0000,      889.45
    275.0000,     110.0000,      963.61
    285.0000,     110.0000,      966.37
    295.0000,     110.0000,      956.63
    305.0000,     110.0000,      940.45
    315.0000,     110.0000,      947.68
    325.0000,     110.0000,      934.65
    335.0000,     110.0000,      945.29
    180.0000,     120.0000,      990.11
    190.0000,     120.0000,      1047.0
    200.0000,     120.0000,      1079.1
    210.0000,     120.0000,      1016.3
    220.0000,     120.0000,      905.95
    230.0000,     120.0000,      888.97
    240.0000,     120.0000,      910.45
    250.0000,     120.0000,      916.02
    260.0000,     120.0000,      890.69
    270.0000,     120.0000,      917.44
    280.0000,     120.0000,      957.16
    290.0000,     120.0000,      967.18
    300.0000,     120.0000,      948.97
    310.0000,     120.0000,      903.84
    320.0000,     120.0000,      883.57
    195.0000,     130.0000,      972.89
    205.0000,     130.0000,      966.11
    215.0000,     130.0000,      930.05
    225.0000,     130.0000,      861.40
    235.0000,     130.0000,      837.51
    245.0000,     130.0000,      837.21
    255.0000,     130.0000,      892.65
    265.0000,     130.0000,      930.19
    275.0000,     130.0000,      927.59
    285.0000,     130.0000,      950.36
    295.0000,     130.0000,      913.70
    305.0000,     130.0000,      912.77
    210.0000,     140.0000,      884.78
    220.0000,     140.0000,      850.29
    230.0000,     140.0000,      806.93
    240.0000,     140.0000,      824.53
    250.0000,     140.0000,      844.76
    260.0000,     140.0000,      882.29
    270.0000,     140.0000,      918.31
    280.0000,     140.0000,      894.90
    290.0000,     140.0000,      893.45
    225.0000,     150.0000,      797.97
    235.0000,     150.0000,      777.82
    245.0000,     150.0000,      819.64
    255.0000,     150.0000,      867.98
    265.0000,     150.0000,      861.98
    275.0000,     150.0000,      826.55
    240.0000,     160.0000,      758.57
    250.0000,     160.0000,      793.16
    260.0000,     160.0000,      820.60
   3.35
ITERATION 6
MODEL RESISTIVITY
LAYER 1
48,       5.0000
     20.0000,      329.21
     30.0000,      288.38
     40.0000,      210.87
     50.0000,      207.67
     60.0000,      361.24
     70.0000,      273.03
     80.0000,      180.20
     90.0000,      211.54
    100.0000,      152.46
    110.0000,      229.75
    120.0000,      159.55
    130.0000,      180.64
    140.0000,      231.34
    150.0000,      261.30
    160.0000,      271.43
    170.0000,      163.00
    180.0000,      156.08
    190.0000,      164.37
    200.0000,      224.10
    210.0000,      221.27
    220.0000,      143.77
    230.0000,      235.26
    240.0000,      277.31
    250.0000,      378.91
    260.0000,      384.78
    270.0000,      343.10
    280.0000,      270.61
    290.0000,      295.03
    300.0000,      296.00
    310.0000,      345.12
    320.0000,      420.50
    330.0000,      618.69
    340.0000,      494.93
    350.0000,      378.23
    360.0000,      398.67
    370.0000,      422.05
    380.0000,      408.64
    390.0000,      538.99
    400.0000,      425.98
    410.0000,      247.35
    420.0000,      216.42
    430.0000,      198.57
    440.0000,      188.51
    450.0000,      134.58
    460.0000,      104.87
    470.0000,      137.28
    480.0000,      143.86
                   218.67
LAYER 2
48,      10.0500
     20.0000,      510.44
     30.0000,      404.60
     40.0000,      343.12
     50.0000,      366.48
     60.0000,      609.52
     70.0000,      504.81
     80.0000,      348.61
     90.0000,      335.83
    100.0000,      268.17
    110.0000,      360.19
    120.0000,      283.73
    130.0000,      287.68
    140.0000,      355.00
    150.0000,      395.25
    160.0000,      389.31
    170.0000,      278.56
    180.0000,      254.86
    190.0000,      265.01
    200.0000,      366.38
    210.0000,      383.35
    220.0000,      265.04
    230.0000,      362.37
    240.0000,      448.36
    250.0000,      533.49
    260.0000,      539.41
    270.0000,      469.66
    280.0000,      407.19
    290.0000,      433.66
    300.0000,      469.06
    310.0000,      518.92
    320.0000,      560.09
    330.0000,      666.71
    340.0000,      587.54
    350.0000,      475.48
    360.0000,      474.97
    370.0000,      470.19
    380.0000,      428.02
    390.0000,      547.73
    400.0000,      511.46
    410.0000,      376.04
    420.0000,      335.63
    430.0000,      322.75
    440.0000,      277.47
    450.0000,      191.45
    460.0000,      148.24
    470.0000,      168.94
    480.0000,      184.62
                   307.64
LAYER 3
46,      15.1505
     30.0000,      954.95
     40.0000,      928.28
     50.0000,      1101.3
     60.0000,      1749.2
     70.0000,      1610.6
     80.0000,      1149.8
     90.0000,      967.32
    100.0000,      823.59
    110.0000,      974.93
    120.0000,      866.40
    130.0000,      832.11
    140.0000,      909.38
    150.0000,      938.17
    160.0000,      886.80
    170.0000,      738.42
    180.0000,      694.41
    190.0000,      740.87
    200.0000,      973.79
    210.0000,      1001.5
    220.0000,      762.61
    230.0000,      909.35
    240.0000,      1086.7
    250.0000,      1142.9
    260.0000,      1087.1
    270.0000,      991.04
    280.0000,      966.82
    290.0000,      1090.9
    300.0000,      1235.9
    310.0000,      1235.0
    320.0000,      1100.5
    330.0000,      1018.4
    340.0000,      836.45
    350.0000,      649.39
    360.0000,      562.81
    370.0000,      512.02
    380.0000,      506.07
    390.0000,      713.65
    400.0000,      895.24
    410.0000,      861.45
    420.0000,      815.77
    430.0000,      772.78
    440.0000,      638.46
    450.0000,      430.28
    460.0000,      324.02
    470.0000,      333.46
                   408.64
LAYER 4
44,      20.3020
     40.0000,      2400.8
     50.0000,      2873.5
     60.0000,      4586.1
     70.0000,      4551.8
     80.0000,      3331.3
     90.0000,      2645.8
    100.0000,      2267.9
    110.0000,      2546.1
    120.0000,      2389.0
    130.0000,      2273.2
    140.0000,      2360.6
    150.0000,      2359.6
    160.0000,      2217.9
    170.0000,      1962.5
    180.0000,      1858.4
    190.0000,      1918.2
    200.0000,      2244.1
    210.0000,      2119.7
    220.0000,      1700.1
    230.0000,      2031.6
    240.0000,      2452.4
    250.0000,      2491.8
    260.0000,      2317.6
    270.0000,      2203.8
    280.0000,      2300.2
    290.0000,      2696.0
    300.0000,      3035.0
    310.0000,      2741.4
    320.0000,      2134.2
    330.0000,      1740.3
    340.0000,      1325.3
    350.0000,      949.52
    360.0000,      736.35
    370.0000,      657.21
    380.0000,      721.13
    390.0000,      1076.2
    400.0000,      1551.9
    410.0000,      1752.7
    420.0000,      1743.4
    430.0000,      1609.9
    440.0000,      1321.1
    450.0000,      909.45
    460.0000,      751.07
                   839.78
LAYER 5
42,      25.5050
     50.0000,      8027.1
     60.0000,       11218
     70.0000,       12278
     80.0000,       10752
     90.0000,      8730.5
    100.0000,      7547.6
    110.0000,      7641.7
    120.0000,      7853.5
    130.0000,      8309.2
    140.0000,      9268.2
    150.0000,       10099
    160.0000,       10071
    170.0000,      9023.1
    180.0000,      7457.2
    190.0000,      5816.4
    200.0000,      4445.7
    210.0000,      3382.9
    220.0000,      3079.3
    230.0000,      3916.0
    240.0000,      5211.2
    250.0000,      6118.8
    260.0000,      6550.9
    270.0000,      6986.2
    280.0000,      7573.4
    290.0000,      8125.3
    300.0000,      7794.7
    310.0000,      6276.6
    320.0000,      4859.7
    330.0000,      4272.0
    340.0000,      3928.4
    350.0000,      3395.3
    360.0000,      2811.7
    370.0000,      2397.4
    380.0000,      2168.7
    390.0000,      2214.8
    400.0000,      2540.4
    410.0000,      2947.5
    420.0000,      3068.5
    430.0000,      2942.2
    440.0000,      2851.1
    450.0000,      2657.2
                   4667.2
LAYER 6
38,      30.7601
     70.0000,       10565
     80.0000,       10541
     90.0000,      9422.1
    100.0000,      8555.2
    110.0000,      8538.8
    120.0000,      9184.5
    130.0000,       10429
    140.0000,       12266
    150.0000,       13880
    160.0000,       13997
    170.0000,       12045
    180.0000,      8857.7
    190.0000,      5802.1
    200.0000,      3710.7
    210.0000,      2635.9
    220.0000,      2442.1
    230.0000,      2999.7
    240.0000,      4021.9
    250.0000,      5155.7
    260.0000,      6148.0
    270.0000,      7001.4
    280.0000,      7607.3
    290.0000,      7746.2
    300.0000,      7136.0
    310.0000,      6064.6
    320.0000,      5383.7
    330.0000,      5523.3
    340.0000,      6076.8
    350.0000,      6222.4
    360.0000,      5564.8
    370.0000,      4460.3
    380.0000,      3321.3
    390.0000,      2587.5
    400.0000,      2390.1
    410.0000,      2532.2
    420.0000,      2670.0
    430.0000,      3003.8
                   4529.1
LAYER 7
36,      36.0677
     80.0000,      6860.8
     90.0000,      6547.3
    100.0000,      6256.0
    110.0000,      6228.8
    120.0000,      6667.7
    130.0000,      7513.3
    140.0000,      8603.4
    150.0000,      9383.6
    160.0000,      9163.4
    170.0000,      7702.3
    180.0000,      5580.7
    190.0000,      3648.0
    200.0000,      2366.2
    210.0000,      1723.6
    220.0000,      1579.4
    230.0000,      1805.8
    240.0000,      2283.4
    250.0000,      2897.6
    260.0000,      3519.4
    270.0000,      4064.2
    280.0000,      4430.1
    290.0000,      4534.2
    300.0000,      4352.1
    310.0000,      4074.7
    320.0000,      4048.4
    330.0000,      4486.4
    340.0000,      5214.0
    350.0000,      5626.7
    360.0000,      5186.9
    370.0000,      4091.0
    380.0000,      2899.9
    390.0000,      2116.5
    400.0000,      1839.1
    410.0000,      1897.7
    420.0000,      2025.9
                   2676.4
LAYER 8
32,      41.4284
    100.0000,      4205.1
    110.0000,      4028.4
    120.0000,      4162.2
    130.0000,      4480.4
    140.0000,      4850.0
    150.0000,      5014.6
    160.0000,      4742.8
    170.0000,      3987.0
    180.0000,      2994.7
    190.0000,      2088.3
    200.0000,      1456.5
    210.0000,      1115.2
    220.0000,      1012.4
    230.0000,      1085.4
    240.0000,      1279.9
    250.0000,      1549.7
    260.0000,      1839.8
    270.0000,      2104.6
    280.0000,      2300.1
    290.0000,      2401.7
    300.0000,      2417.6
    310.0000,      2424.3
    320.0000,      2540.2
    330.0000,      2832.3
    340.0000,      3208.2
    350.0000,      3395.3
    360.0000,      3151.2
    370.0000,      2565.1
    380.0000,      1934.7
    390.0000,      1504.2
    400.0000,      1376.8
                   1540.6
LAYER 9
28,      46.8426
    120.0000,      2575.3
    130.0000,      2631.6
    140.0000,      2708.2
    150.0000,      2681.4
    160.0000,      2492.9
    170.0000,      2115.8
    180.0000,      1659.5
    190.0000,      1239.7
    200.0000,      929.10
    210.0000,      745.23
    220.0000,      673.98
    230.0000,      688.69
    240.0000,      764.06
    250.0000,      878.72
    260.0000,      1008.6
    270.0000,      1134.0
    280.0000,      1238.1
    290.0000,      1313.2
    300.0000,      1364.3
    310.0000,      1417.4
    320.0000,      1506.8
    330.0000,      1642.8
    340.0000,      1779.9
    350.0000,      1822.8
    360.0000,      1699.0
    370.0000,      1445.0
    380.0000,      1216.5
                   1042.6
LAYER 10
24,      52.3111
    140.0000,      1604.8
    150.0000,      1533.7
    160.0000,      1432.7
    170.0000,      1222.6
    180.0000,      993.32
    190.0000,      785.36
    200.0000,      622.66
    210.0000,      517.44
    220.0000,      467.39
    230.0000,      461.47
    240.0000,      487.79
    250.0000,      535.94
    260.0000,      594.96
    270.0000,      656.33
    280.0000,      713.30
    290.0000,      762.68
    300.0000,      805.61
    310.0000,      849.23
    320.0000,      900.58
    330.0000,      955.73
    340.0000,      995.58
    350.0000,      993.98
    360.0000,      935.76
                   800.34
LAYER 11
20,      57.8342
    160.0000,      926.04
    170.0000,      766.09
    180.0000,      638.60
    190.0000,      529.81
    200.0000,      436.74
    210.0000,      371.33
    220.0000,      334.87
    230.0000,      322.31
    240.0000,      328.04
    250.0000,      346.98
    260.0000,      373.93
    270.0000,      405.11
    280.0000,      437.51
    290.0000,      469.23
    300.0000,      499.46
    310.0000,      529.35
    320.0000,      558.10
    330.0000,      578.19
    340.0000,      582.45
                   570.82
LAYER 12
18,      63.4125
    170.0000,      493.66
    180.0000,      430.46
    190.0000,      379.53
    200.0000,      318.18
    210.0000,      273.01
    220.0000,      245.30
    230.0000,      231.17
    240.0000,      228.13
    250.0000,      233.83
    260.0000,      245.72
    270.0000,      262.06
    280.0000,      281.52
    290.0000,      302.55
    300.0000,      323.36
    310.0000,      344.30
    320.0000,      363.70
    330.0000,      369.25
                   357.76
LAYER 13
14,      69.0466
    190.0000,      297.62
    200.0000,      237.98
    210.0000,      203.12
    220.0000,      182.07
    230.0000,      167.97
    240.0000,      161.17
    250.0000,      160.87
    260.0000,      165.49
    270.0000,      174.26
    280.0000,      187.01
    290.0000,      202.21
    300.0000,      216.49
    310.0000,      232.27
                   253.10
LAYER 14
12,      74.7371
    200.0000,      172.67
    210.0000,      149.70
    220.0000,      136.73
    230.0000,      122.21
    240.0000,      113.69
    250.0000,      111.01
    260.0000,      112.09
    270.0000,      116.68
    280.0000,      126.21
    290.0000,      139.47
    300.0000,      147.76
                   157.54
LAYER 15
8,      80.4845
    220.0000,      107.54
    230.0000,      87.680
    240.0000,      78.362
    250.0000,      75.766
    260.0000,      75.149
    270.0000,      76.543
    280.0000,      84.686
                   101.66
LAYER 16
6,      86.2893
    230.0000,      58.259
    240.0000,      50.714
    250.0000,      51.091
    260.0000,      49.678
    270.0000,      46.771
                   52.844
LAYER 17
4, 
    240.0000,      28.619
    250.0000,      35.874
    260.0000,      34.084
                   23.997
CALCULATED APPARENT RESISTIVITY
     15.0000,      10.0000,      480.03
     25.0000,      10.0000,      424.52
     35.0000,      10.0000,      374.56
     45.0000,      10.0000,      349.97
     55.0000,      10.0000,      470.70
     65.0000,      10.0000,      395.68
     75.0000,      10.0000,      325.89
     85.0000,      10.0000,      369.55
     95.0000,      10.0000,      257.95
    105.0000,      10.0000,      374.75
    115.0000,      10.0000,      266.31
    125.0000,      10.0000,      313.11
    135.0000,      10.0000,      342.53
    145.0000,      10.0000,      357.82
    155.0000,      10.0000,      385.65
    165.0000,      10.0000,      263.48
    175.0000,      10.0000,      282.89
    185.0000,      10.0000,      273.02
    195.0000,      10.0000,      304.29
    205.0000,      10.0000,      315.66
    215.0000,      10.0000,      248.34
    225.0000,      10.0000,      379.61
    235.0000,      10.0000,      381.84
    245.0000,      10.0000,      473.71
    255.0000,      10.0000,      467.22
    265.0000,      10.0000,      487.64
    275.0000,      10.0000,      433.66
    285.0000,      10.0000,      465.65
    295.0000,      10.0000,      443.10
    305.0000,      10.0000,      525.69
    315.0000,      10.0000,      538.35
    325.0000,      10.0000,      635.58
    335.0000,      10.0000,      573.87
    345.0000,      10.0000,      491.81
    355.0000,      10.0000,      495.22
    365.0000,      10.0000,      504.53
    375.0000,      10.0000,      465.90
    385.0000,      10.0000,      530.85
    395.0000,      10.0000,      464.37
    405.0000,      10.0000,      378.07
    415.0000,      10.0000,      346.81
    425.0000,      10.0000,      296.31
    435.0000,      10.0000,      256.86
    445.0000,      10.0000,      204.69
    455.0000,      10.0000,      179.84
    465.0000,      10.0000,      210.95
    475.0000,      10.0000,      199.66
    485.0000,      10.0000,      291.75
     30.0000,      20.0000,      633.02
     40.0000,      20.0000,      541.55
     50.0000,      20.0000,      706.79
     60.0000,      20.0000,      763.70
     70.0000,      20.0000,      613.17
     80.0000,      20.0000,      535.70
     90.0000,      20.0000,      555.82
    100.0000,      20.0000,      593.32
    110.0000,      20.0000,      572.41
    120.0000,      20.0000,      468.60
    130.0000,      20.0000,      483.77
    140.0000,      20.0000,      607.52
    150.0000,      20.0000,      657.38
    160.0000,      20.0000,      545.62
    170.0000,      20.0000,      420.30
    180.0000,      20.0000,      440.59
    190.0000,      20.0000,      536.82
    200.0000,      20.0000,      550.52
    210.0000,      20.0000,      461.31
    220.0000,      20.0000,      488.98
    230.0000,      20.0000,      604.52
    240.0000,      20.0000,      658.65
    250.0000,      20.0000,      689.19
    260.0000,      20.0000,      716.48
    270.0000,      20.0000,      708.58
    280.0000,      20.0000,      707.23
    290.0000,      20.0000,      701.93
    300.0000,      20.0000,      690.00
    310.0000,      20.0000,      737.56
    320.0000,      20.0000,      876.85
    330.0000,      20.0000,      878.64
    340.0000,      20.0000,      694.28
    350.0000,      20.0000,      621.00
    360.0000,      20.0000,      653.71
    370.0000,      20.0000,      642.24
    380.0000,      20.0000,      677.72
    390.0000,      20.0000,      700.59
    400.0000,      20.0000,      571.82
    410.0000,      20.0000,      483.39
    420.0000,      20.0000,      498.85
    430.0000,      20.0000,      473.86
    440.0000,      20.0000,      382.00
    450.0000,      20.0000,      318.31
    460.0000,      20.0000,      320.21
    470.0000,      20.0000,      339.25
     45.0000,      30.0000,      859.65
     55.0000,      30.0000,      955.57
     65.0000,      30.0000,      957.74
     75.0000,      30.0000,      860.40
     85.0000,      30.0000,      740.64
     95.0000,      30.0000,      802.71
    105.0000,      30.0000,      737.39
    115.0000,      30.0000,      713.94
    125.0000,      30.0000,      659.30
    135.0000,      30.0000,      777.72
    145.0000,      30.0000,      873.89
    155.0000,      30.0000,      826.29
    165.0000,      30.0000,      688.08
    175.0000,      30.0000,      588.52
    185.0000,      30.0000,      660.94
    195.0000,      30.0000,      731.11
    205.0000,      30.0000,      699.16
    215.0000,      30.0000,      682.10
    225.0000,      30.0000,      683.43
    235.0000,      30.0000,      835.59
    245.0000,      30.0000,      913.72
    255.0000,      30.0000,      977.62
    265.0000,      30.0000,      903.91
    275.0000,      30.0000,      883.26
    285.0000,      30.0000,      787.26
    295.0000,      30.0000,      811.04
    305.0000,      30.0000,      887.30
    315.0000,      30.0000,      1064.5
    325.0000,      30.0000,      1086.1
    335.0000,      30.0000,      1009.1
    345.0000,      30.0000,      801.06
    355.0000,      30.0000,      701.74
    365.0000,      30.0000,      726.30
    375.0000,      30.0000,      850.17
    385.0000,      30.0000,      869.42
    395.0000,      30.0000,      807.06
    405.0000,      30.0000,      702.08
    415.0000,      30.0000,      632.06
    425.0000,      30.0000,      603.55
    435.0000,      30.0000,      570.21
    445.0000,      30.0000,      481.27
    455.0000,      30.0000,      427.34
     60.0000,      40.0000,      1082.6
     70.0000,      40.0000,      1160.0
     80.0000,      40.0000,      1013.8
     90.0000,      40.0000,      963.27
    100.0000,      40.0000,      858.38
    110.0000,      40.0000,      798.82
    120.0000,      40.0000,      910.07
    130.0000,      40.0000,      932.36
    140.0000,      40.0000,      1012.1
    150.0000,      40.0000,      984.41
    160.0000,      40.0000,      940.50
    170.0000,      40.0000,      875.07
    180.0000,      40.0000,      786.87
    190.0000,      40.0000,      801.66
    200.0000,      40.0000,      768.64
    210.0000,      40.0000,      839.50
    220.0000,      40.0000,      882.17
    230.0000,      40.0000,      934.00
    240.0000,      40.0000,      1069.9
    250.0000,      40.0000,      1109.7
    260.0000,      40.0000,      1097.5
    270.0000,      40.0000,      984.63
    280.0000,      40.0000,      856.98
    290.0000,      40.0000,      864.37
    300.0000,      40.0000,      939.32
    310.0000,      40.0000,      1089.0
    320.0000,      40.0000,      1184.4
    330.0000,      40.0000,      1113.6
    340.0000,      40.0000,      1010.1
    350.0000,      40.0000,      869.03
    360.0000,      40.0000,      780.24
    370.0000,      40.0000,      853.51
    380.0000,      40.0000,      910.73
    390.0000,      40.0000,      952.49
    400.0000,      40.0000,      974.03
    410.0000,      40.0000,      853.84
    420.0000,      40.0000,      749.16
    430.0000,      40.0000,      654.33
    440.0000,      40.0000,      568.78
     75.0000,      50.0000,      1195.6
     85.0000,      50.0000,      1089.2
     95.0000,      50.0000,      1003.2
    105.0000,      50.0000,      990.84
    115.0000,      50.0000,      972.38
    125.0000,      50.0000,      1049.8
    135.0000,      50.0000,      1098.0
    145.0000,      50.0000,      1131.2
    155.0000,      50.0000,      1107.1
    165.0000,      50.0000,      1074.0
    175.0000,      50.0000,      989.38
    185.0000,      50.0000,      901.34
    195.0000,      50.0000,      834.62
    205.0000,      50.0000,      889.28
    215.0000,      50.0000,      968.02
    225.0000,      50.0000,      1072.8
    235.0000,      50.0000,      1145.6
    245.0000,      50.0000,      1206.5
    255.0000,      50.0000,      1105.1
    265.0000,      50.0000,      1044.0
    275.0000,      50.0000,      996.42
    285.0000,      50.0000,      971.81
    295.0000,      50.0000,      943.27
    305.0000,      50.0000,      1063.5
    315.0000,      50.0000,      1069.2
    325.0000,      50.0000,      1063.8
    335.0000,      50.0000,      1062.9
    345.0000,      50.0000,      1034.0
    355.0000,      50.0000,      902.18
    365.0000,      50.0000,      890.85
    375.0000,      50.0000,      942.92
    385.0000,      50.0000,      978.47
    395.0000,      50.0000,      1006.1
    405.0000,      50.0000,      1066.1
    415.0000,      50.0000,      935.97
    425.0000,      50.0000,      765.09
     90.0000,      60.0000,      1131.0
    100.0000,      60.0000,      1066.2
    110.0000,      60.0000,      1099.5
    120.0000,      60.0000,      1120.7
    130.0000,      60.0000,      1227.0
    140.0000,      60.0000,      1130.1
    150.0000,      60.0000,      1183.0
    160.0000,      60.0000,      1185.6
    170.0000,      60.0000,      1150.0
    180.0000,      60.0000,      1065.0
    190.0000,      60.0000,      902.72
    200.0000,      60.0000,      970.99
    210.0000,      60.0000,      1028.8
    220.0000,      60.0000,      1116.8
    230.0000,      60.0000,      1148.9
    240.0000,      60.0000,      1126.6
    250.0000,      60.0000,      1152.2
    260.0000,      60.0000,      1119.6
    270.0000,      60.0000,      1075.9
    280.0000,      60.0000,      1029.9
    290.0000,      60.0000,      1031.7
    300.0000,      60.0000,      1029.1
    310.0000,      60.0000,      973.93
    320.0000,      60.0000,      955.76
    330.0000,      60.0000,      972.67
    340.0000,      60.0000,      1003.6
    350.0000,      60.0000,      1006.6
    360.0000,      60.0000,      994.17
    370.0000,      60.0000,      997.82
    380.0000,      60.0000,      1019.5
    390.0000,      60.0000,      1036.9
    400.0000,      60.0000,      1017.2
    410.0000,      60.0000,      1000.4
    105.0000,      70.0000,      1110.9
    115.0000,      70.0000,      1209.9
    125.0000,      70.0000,      1267.1
    135.0000,      70.0000,      1262.2
    145.0000,      70.0000,      1148.8
    155.0000,      70.0000,      1135.5
    165.0000,      70.0000,      1210.9
    175.0000,      70.0000,      1210.1
    185.0000,      70.0000,      1074.9
    195.0000,      70.0000,      1020.7
    205.0000,      70.0000,      1053.2
    215.0000,      70.0000,      1141.6
    225.0000,      70.0000,      1121.1
    235.0000,      70.0000,      1077.9
    245.0000,      70.0000,      1068.3
    255.0000,      70.0000,      1138.8
    265.0000,      70.0000,      1137.5
    275.0000,      70.0000,      1109.9
    285.0000,      70.0000,      1031.6
    295.0000,      70.0000,      1002.3
    305.0000,      70.0000,      977.86
    315.0000,      70.0000,      934.61
    325.0000,      70.0000,      878.36
    335.0000,      70.0000,      908.20
    345.0000,      70.0000,      952.57
    355.0000,      70.0000,      1057.7
    365.0000,      70.0000,      1057.4
    375.0000,      70.0000,      1040.8
    385.0000,      70.0000,      1029.0
    395.0000,      70.0000,      1020.3
    120.0000,      80.0000,      1277.4
    130.0000,      80.0000,      1213.9
    140.0000,      80.0000,      1216.4
    150.0000,      80.0000,      1142.5
    160.0000,      80.0000,      1170.5
    170.0000,      80.0000,      1187.1
    180.0000,      80.0000,      1188.4
    190.0000,      80.0000,      1155.7
    200.0000,      80.0000,      1068.1
    210.0000,      80.0000,      1080.9
    220.0000,      80.0000,      1077.1
    230.0000,      80.0000,      1124.9
    240.0000,      80.0000,      1076.6
    250.0000,      80.0000,      1044.4
    260.0000,      80.0000,      1078.3
    270.0000,      80.0000,      1067.9
    280.0000,      80.0000,      1066.2
    290.0000,      80.0000,      1040.5
    300.0000,      80.0000,      979.42
    310.0000,      80.0000,      899.78
    320.0000,      80.0000,      884.35
    330.0000,      80.0000,      893.92
    340.0000,      80.0000,      909.06
    350.0000,      80.0000,      997.59
    360.0000,      80.0000,      1061.8
    370.0000,      80.0000,      1012.7
    380.0000,      80.0000,      986.38
    135.0000,      90.0000,      1137.1
    145.0000,      90.0000,      1160.6
    155.0000,      90.0000,      1158.4
    165.0000,      90.0000,      1200.8
    175.0000,      90.0000,      1162.9
    185.0000,      90.0000,      1146.9
    195.0000,      90.0000,      1112.6
    205.0000,      90.0000,      1054.5
    215.0000,      90.0000,      1077.2
    225.0000,      90.0000,      1104.0
    235.0000,      90.0000,      1077.8
    245.0000,      90.0000,      1063.7
    255.0000,      90.0000,      978.58
    265.0000,      90.0000,      974.04
    275.0000,      90.0000,      986.18
    285.0000,      90.0000,      1038.4
    295.0000,      90.0000,      1023.8
    305.0000,      90.0000,      936.91
    315.0000,      90.0000,      887.18
    325.0000,      90.0000,      891.86
    335.0000,      90.0000,      917.64
    345.0000,      90.0000,      996.26
    355.0000,      90.0000,      987.54
    365.0000,      90.0000,      978.90
    150.0000,     100.0000,      1145.8
    160.0000,     100.0000,      1124.6
    170.0000,     100.0000,      1125.4
    180.0000,     100.0000,      1124.6
    190.0000,     100.0000,      1088.3
    200.0000,     100.0000,      1062.7
    210.0000,     100.0000,      1055.8
    220.0000,     100.0000,      1081.6
    230.0000,     100.0000,      1063.7
    240.0000,     100.0000,      1025.1
    250.0000,     100.0000,      938.38
    260.0000,     100.0000,      928.92
    270.0000,     100.0000,      946.50
    280.0000,     100.0000,      962.37
    290.0000,     100.0000,      971.49
    300.0000,     100.0000,      961.44
    310.0000,     100.0000,      958.90
    320.0000,     100.0000,      919.13
    330.0000,     100.0000,      917.35
    340.0000,     100.0000,      938.36
    350.0000,     100.0000,      976.82
    165.0000,     110.0000,      995.03
    175.0000,     110.0000,      1023.6
    185.0000,     110.0000,      1080.9
    195.0000,     110.0000,      1105.9
    205.0000,     110.0000,      1058.3
    215.0000,     110.0000,      993.04
    225.0000,     110.0000,      995.09
    235.0000,     110.0000,      975.84
    245.0000,     110.0000,      941.95
    255.0000,     110.0000,      909.13
    265.0000,     110.0000,      879.44
    275.0000,     110.0000,      953.70
    285.0000,     110.0000,      955.68
    295.0000,     110.0000,      946.75
    305.0000,     110.0000,      931.12
    315.0000,     110.0000,      937.05
    325.0000,     110.0000,      924.07
    335.0000,     110.0000,      933.88
    180.0000,     120.0000,      983.81
    190.0000,     120.0000,      1041.4
    200.0000,     120.0000,      1071.7
    210.0000,     120.0000,      1009.4
    220.0000,     120.0000,      898.21
    230.0000,     120.0000,      880.34
    240.0000,     120.0000,      902.37
    250.0000,     120.0000,      907.56
    260.0000,     120.0000,      880.25
    270.0000,     120.0000,      907.03
    280.0000,     120.0000,      946.67
    290.0000,     120.0000,      957.02
    300.0000,     120.0000,      938.74
    310.0000,     120.0000,      892.97
    320.0000,     120.0000,      873.12
    195.0000,     130.0000,      966.94
    205.0000,     130.0000,      957.15
    215.0000,     130.0000,      920.56
    225.0000,     130.0000,      851.70
    235.0000,     130.0000,      827.46
    245.0000,     130.0000,      825.24
    255.0000,     130.0000,      882.50
    265.0000,     130.0000,      919.38
    275.0000,     130.0000,      915.31
    285.0000,     130.0000,      939.74
    295.0000,     130.0000,      902.43
    305.0000,     130.0000,      902.79
    210.0000,     140.0000,      874.79
    220.0000,     140.0000,      839.72
    230.0000,     140.0000,      795.10
    240.0000,     140.0000,      813.18
    250.0000,     140.0000,      832.67
    260.0000,     140.0000,      868.60
    270.0000,     140.0000,      905.20
    280.0000,     140.0000,      881.99
    290.0000,     140.0000,      881.71
    225.0000,     150.0000,      786.92
    235.0000,     150.0000,      766.10
    245.0000,     150.0000,      806.63
    255.0000,     150.0000,      853.31
    265.0000,     150.0000,      847.13
    275.0000,     150.0000,      811.24
    240.0000,     160.0000,      745.50
    250.0000,     160.0000,      778.77
    260.0000,     160.0000,      804.53
   3.17
ITERATION 7
MODEL RESISTIVITY
LAYER 1
48,       5.0000
     20.0000,      326.94
     30.0000,      287.46
     40.0000,      211.15
     50.0000,      206.72
     60.0000,      363.07
     70.0000,      273.59
     80.0000,      180.34
     90.0000,      213.96
    100.0000,      151.33
    110.0000,      231.64
    120.0000,      159.27
    130.0000,      180.91
    140.0000,      233.79
    150.0000,      260.75
    160.0000,      271.21
    170.0000,      162.68
    180.0000,      156.97
    190.0000,      164.20
    200.0000,      224.30
    210.0000,      221.23
    220.0000,      142.87
    230.0000,      235.27
    240.0000,      276.71
    250.0000,      379.34
    260.0000,      385.47
    270.0000,      342.94
    280.0000,      270.98
    290.0000,      295.78
    300.0000,      296.27
    310.0000,      345.37
    320.0000,      420.49
    330.0000,      619.22
    340.0000,      495.50
    350.0000,      378.82
    360.0000,      399.61
    370.0000,      422.70
    380.0000,      408.34
    390.0000,      536.52
    400.0000,      423.76
    410.0000,      246.23
    420.0000,      215.08
    430.0000,      197.42
    440.0000,      188.15
    450.0000,      133.00
    460.0000,      103.47
    470.0000,      137.07
    480.0000,      143.72
                   218.02
LAYER 2
48,      10.0500
     20.0000,      511.49
     30.0000,      404.48
     40.0000,      343.75
     50.0000,      366.22
     60.0000,      613.90
     70.0000,      507.23
     80.0000,      349.03
     90.0000,      337.92
    100.0000,      267.86
    110.0000,      363.40
    120.0000,      284.31
    130.0000,      287.86
    140.0000,      357.17
    150.0000,      395.86
    160.0000,      390.28
    170.0000,      278.28
    180.0000,      255.46
    190.0000,      264.70
    200.0000,      366.35
    210.0000,      383.47
    220.0000,      264.83
    230.0000,      363.10
    240.0000,      449.22
    250.0000,      534.56
    260.0000,      539.95
    270.0000,      469.77
    280.0000,      407.73
    290.0000,      433.99
    300.0000,      469.35
    310.0000,      519.48
    320.0000,      560.17
    330.0000,      666.27
    340.0000,      586.27
    350.0000,      475.24
    360.0000,      474.72
    370.0000,      470.20
    380.0000,      428.19
    390.0000,      547.00
    400.0000,      510.13
    410.0000,      375.57
    420.0000,      335.17
    430.0000,      321.68
    440.0000,      276.92
    450.0000,      190.16
    460.0000,      147.86
    470.0000,      169.44
    480.0000,      184.90
                   307.15
LAYER 3
46,      15.1505
     30.0000,      978.83
     40.0000,      947.11
     50.0000,      1115.4
     60.0000,      1776.9
     70.0000,      1629.9
     80.0000,      1158.7
     90.0000,      977.93
    100.0000,      832.42
    110.0000,      992.95
    120.0000,      880.51
    130.0000,      846.00
    140.0000,      928.39
    150.0000,      955.90
    160.0000,      901.57
    170.0000,      745.89
    180.0000,      701.95
    190.0000,      748.29
    200.0000,      986.41
    210.0000,      1014.2
    220.0000,      769.01
    230.0000,      915.21
    240.0000,      1091.6
    250.0000,      1145.9
    260.0000,      1087.4
    270.0000,      990.51
    280.0000,      966.20
    290.0000,      1089.5
    300.0000,      1236.9
    310.0000,      1239.7
    320.0000,      1104.2
    330.0000,      1019.8
    340.0000,      837.00
    350.0000,      649.52
    360.0000,      560.18
    370.0000,      509.66
    380.0000,      507.00
    390.0000,      720.21
    400.0000,      907.97
    410.0000,      880.47
    420.0000,      840.86
    430.0000,      798.90
    440.0000,      658.46
    450.0000,      439.42
    460.0000,      331.54
    470.0000,      339.38
                   413.43
LAYER 4
44,      20.3020
     40.0000,      2503.7
     50.0000,      2929.6
     60.0000,      4664.5
     70.0000,      4599.8
     80.0000,      3347.0
     90.0000,      2663.9
    100.0000,      2286.0
    110.0000,      2576.1
    120.0000,      2415.8
    130.0000,      2310.8
    140.0000,      2419.6
    150.0000,      2420.4
    160.0000,      2266.2
    170.0000,      1988.9
    180.0000,      1882.1
    190.0000,      1941.5
    200.0000,      2279.9
    210.0000,      2155.0
    220.0000,      1718.8
    230.0000,      2043.1
    240.0000,      2457.5
    250.0000,      2491.7
    260.0000,      2313.5
    270.0000,      2199.6
    280.0000,      2295.3
    290.0000,      2688.1
    300.0000,      3035.9
    310.0000,      2756.1
    320.0000,      2146.0
    330.0000,      1746.9
    340.0000,      1334.3
    350.0000,      955.53
    360.0000,      733.94
    370.0000,      651.00
    380.0000,      719.91
    390.0000,      1097.5
    400.0000,      1617.4
    410.0000,      1850.7
    420.0000,      1863.8
    430.0000,      1732.4
    440.0000,      1418.0
    450.0000,      959.54
    460.0000,      794.83
                   870.44
LAYER 5
42,      25.5050
     50.0000,      7922.3
     60.0000,       11168
     70.0000,       12218
     80.0000,       10704
     90.0000,      8685.9
    100.0000,      7482.0
    110.0000,      7520.7
    120.0000,      7675.1
    130.0000,      8138.2
    140.0000,      9161.4
    150.0000,       10058
    160.0000,       10035
    170.0000,      8937.5
    180.0000,      7342.0
    190.0000,      5690.0
    200.0000,      4338.8
    210.0000,      3315.9
    220.0000,      3036.4
    230.0000,      3873.3
    240.0000,      5163.9
    250.0000,      6072.9
    260.0000,      6516.0
    270.0000,      6976.9
    280.0000,      7585.7
    290.0000,      8144.5
    300.0000,      7821.2
    310.0000,      6297.1
    320.0000,      4859.8
    330.0000,      4276.3
    340.0000,      3974.7
    350.0000,      3456.6
    360.0000,      2839.7
    370.0000,      2377.1
    380.0000,      2131.9
    390.0000,      2205.9
    400.0000,      2585.0
    410.0000,      3044.4
    420.0000,      3184.7
    430.0000,      3026.6
    440.0000,      2912.0
    450.0000,      2708.4
                   5094.6
LAYER 6
38,      30.7601
     70.0000,       10090
     80.0000,       10291
     90.0000,      9323.1
    100.0000,      8477.5
    110.0000,      8413.1
    120.0000,      8987.0
    130.0000,       10201
    140.0000,       12064
    150.0000,       13725
    160.0000,       13835
    170.0000,       11824
    180.0000,      8620.0
    190.0000,      5599.1
    200.0000,      3568.8
    210.0000,      2549.0
    220.0000,      2383.9
    230.0000,      2946.1
    240.0000,      3961.0
    250.0000,      5087.9
    260.0000,      6087.8
    270.0000,      6971.0
    280.0000,      7611.1
    290.0000,      7767.2
    300.0000,      7156.2
    310.0000,      6067.4
    320.0000,      5368.0
    330.0000,      5525.7
    340.0000,      6160.4
    350.0000,      6370.2
    360.0000,      5665.4
    370.0000,      4445.2
    380.0000,      3245.5
    390.0000,      2519.1
    400.0000,      2338.5
    410.0000,      2481.2
    420.0000,      2594.2
    430.0000,      2843.5
                   4211.9
LAYER 7
36,      36.0677
     80.0000,      6463.2
     90.0000,      6396.4
    100.0000,      6171.6
    110.0000,      6171.6
    120.0000,      6592.2
    130.0000,      7411.0
    140.0000,      8476.5
    150.0000,      9226.8
    160.0000,      8971.2
    170.0000,      7497.3
    180.0000,      5405.5
    190.0000,      3522.4
    200.0000,      2286.1
    210.0000,      1675.6
    220.0000,      1547.7
    230.0000,      1777.7
    240.0000,      2250.3
    250.0000,      2856.4
    260.0000,      3475.1
    270.0000,      4027.0
    280.0000,      4405.4
    290.0000,      4518.6
    300.0000,      4338.9
    310.0000,      4055.8
    320.0000,      4019.3
    330.0000,      4459.4
    340.0000,      5217.6
    350.0000,      5659.6
    360.0000,      5194.6
    370.0000,      4036.0
    380.0000,      2813.6
    390.0000,      2029.1
    400.0000,      1744.4
    410.0000,      1767.6
    420.0000,      1857.8
                   2367.6
LAYER 8
32,      41.4284
    100.0000,      4097.1
    110.0000,      4018.1
    120.0000,      4167.0
    130.0000,      4478.7
    140.0000,      4828.2
    150.0000,      4961.4
    160.0000,      4662.2
    170.0000,      3898.2
    180.0000,      2919.3
    190.0000,      2035.2
    200.0000,      1423.3
    210.0000,      1096.1
    220.0000,      1000.6
    230.0000,      1075.2
    240.0000,      1266.7
    250.0000,      1531.3
    260.0000,      1817.0
    270.0000,      2080.8
    280.0000,      2278.1
    290.0000,      2382.2
    300.0000,      2399.3
    310.0000,      2403.9
    320.0000,      2513.6
    330.0000,      2799.2
    340.0000,      3173.2
    350.0000,      3359.6
    360.0000,      3107.5
    370.0000,      2507.1
    380.0000,      1866.7
    390.0000,      1422.4
    400.0000,      1276.3
                   1365.6
LAYER 9
28,      46.8426
    120.0000,      2616.6
    130.0000,      2676.8
    140.0000,      2744.4
    150.0000,      2692.8
    160.0000,      2483.9
    170.0000,      2094.5
    180.0000,      1636.9
    190.0000,      1222.5
    200.0000,      918.54
    210.0000,      739.95
    220.0000,      671.50
    230.0000,      686.52
    240.0000,      760.12
    250.0000,      871.71
    260.0000,      998.55
    270.0000,      1122.0
    280.0000,      1225.4
    290.0000,      1300.5
    300.0000,      1352.0
    310.0000,      1404.5
    320.0000,      1491.8
    330.0000,      1625.0
    340.0000,      1760.3
    350.0000,      1802.1
    360.0000,      1675.2
    370.0000,      1412.9
    380.0000,      1173.4
                   962.55
LAYER 10
24,      52.3111
    140.0000,      1671.0
    150.0000,      1571.8
    160.0000,      1456.0
    170.0000,      1230.6
    180.0000,      993.69
    190.0000,      784.02
    200.0000,      622.19
    210.0000,      518.30
    220.0000,      468.97
    230.0000,      462.84
    240.0000,      488.05
    250.0000,      534.49
    260.0000,      591.73
    270.0000,      651.72
    280.0000,      707.93
    290.0000,      757.18
    300.0000,      800.53
    310.0000,      844.83
    320.0000,      896.91
    330.0000,      953.27
    340.0000,      995.37
    350.0000,      995.19
    360.0000,      934.35
                   786.78
LAYER 11
20,      57.8342
    160.0000,      968.08
    170.0000,      786.89
    180.0000,      649.02
    190.0000,      536.02
    200.0000,      441.33
    210.0000,      375.40
    220.0000,      338.67
    230.0000,      325.70
    240.0000,      330.74
    250.0000,      348.80
    260.0000,      374.89
    270.0000,      405.42
    280.0000,      437.54
    290.0000,      469.45
    300.0000,      500.53
    310.0000,      531.99
    320.0000,      563.01
    330.0000,      586.02
    340.0000,      594.48
                   585.30
LAYER 12
18,      63.4125
    170.0000,      518.17
    180.0000,      445.05
    190.0000,      390.27
    200.0000,      326.12
    210.0000,      279.45
    220.0000,      250.96
    230.0000,      236.33
    240.0000,      232.86
    250.0000,      238.17
    260.0000,      249.79
    270.0000,      266.07
    280.0000,      285.70
    290.0000,      307.27
    300.0000,      329.31
    310.0000,      352.43
    320.0000,      374.82
    330.0000,      383.06
                   376.56
LAYER 13
14,      69.0466
    190.0000,      313.08
    200.0000,      248.87
    210.0000,      211.80
    220.0000,      189.69
    230.0000,      175.07
    240.0000,      167.95
    250.0000,      167.49
    260.0000,      172.19
    270.0000,      181.33
    280.0000,      194.59
    290.0000,      210.55
    300.0000,      226.26
    310.0000,      244.69
                   269.71
LAYER 14
12,      74.7371
    200.0000,      185.79
    210.0000,      160.49
    220.0000,      146.53
    230.0000,      131.44
    240.0000,      122.55
    250.0000,      119.69
    260.0000,      121.07
    270.0000,      126.38
    280.0000,      136.72
    290.0000,      150.87
    300.0000,      160.39
                   172.91
LAYER 15
8,      80.4845
    220.0000,      120.06
    230.0000,      99.168
    240.0000,      89.169
    250.0000,      86.136
    260.0000,      85.901
    270.0000,      88.430
    280.0000,      97.743
                   116.19
LAYER 16
6,      86.2893
    230.0000,      71.535
    240.0000,      62.991
    250.0000,      62.545
    260.0000,      61.530
    270.0000,      60.099
                   67.570
LAYER 17
4, 
    240.0000,      41.378
    250.0000,      47.846
    260.0000,      46.425
                   37.363
CALCULATED APPARENT RESISTIVITY
     15.0000,      10.0000,      479.83
     25.0000,      10.0000,      424.64
     35.0000,      10.0000,      375.78
     45.0000,      10.0000,      349.05
     55.0000,      10.0000,      473.17
     65.0000,      10.0000,      396.59
     75.0000,      10.0000,      325.86
     85.0000,      10.0000,      373.10
     95.0000,      10.0000,      256.27
    105.0000,      10.0000,      378.06
    115.0000,      10.0000,      266.18
    125.0000,      10.0000,      313.71
    135.0000,      10.0000,      345.49
    145.0000,      10.0000,      357.76
    155.0000,      10.0000,      387.17
    165.0000,      10.0000,      263.27
    175.0000,      10.0000,      284.23
    185.0000,      10.0000,      272.71
    195.0000,      10.0000,      304.59
    205.0000,      10.0000,      315.84
    215.0000,      10.0000,      247.34
    225.0000,      10.0000,      380.12
    235.0000,      10.0000,      381.31
    245.0000,      10.0000,      474.17
    255.0000,      10.0000,      467.73
    265.0000,      10.0000,      487.59
    275.0000,      10.0000,      434.18
    285.0000,      10.0000,      466.44
    295.0000,      10.0000,      443.49
    305.0000,      10.0000,      526.43
    315.0000,      10.0000,      538.65
    325.0000,      10.0000,      636.14
    335.0000,      10.0000,      574.28
    345.0000,      10.0000,      492.18
    355.0000,      10.0000,      495.60
    365.0000,      10.0000,      504.60
    375.0000,      10.0000,      465.96
    385.0000,      10.0000,      530.40
    395.0000,      10.0000,      463.97
    405.0000,      10.0000,      377.82
    415.0000,      10.0000,      346.41
    425.0000,      10.0000,      295.72
    435.0000,      10.0000,      257.16
    445.0000,      10.0000,      203.66
    455.0000,      10.0000,      178.86
    465.0000,      10.0000,      211.27
    475.0000,      10.0000,      199.76
    485.0000,      10.0000,      291.82
     30.0000,      20.0000,      634.77
     40.0000,      20.0000,      541.97
     50.0000,      20.0000,      708.82
     60.0000,      20.0000,      766.01
     70.0000,      20.0000,      614.18
     80.0000,      20.0000,      537.49
     90.0000,      20.0000,      557.52
    100.0000,      20.0000,      595.10
    110.0000,      20.0000,      574.56
    120.0000,      20.0000,      469.10
    130.0000,      20.0000,      486.20
    140.0000,      20.0000,      610.87
    150.0000,      20.0000,      657.82
    160.0000,      20.0000,      546.04
    170.0000,      20.0000,      421.72
    180.0000,      20.0000,      441.51
    190.0000,      20.0000,      537.19
    200.0000,      20.0000,      551.04
    210.0000,      20.0000,      461.05
    220.0000,      20.0000,      488.67
    230.0000,      20.0000,      604.46
    240.0000,      20.0000,      658.87
    250.0000,      20.0000,      689.82
    260.0000,      20.0000,      716.57
    270.0000,      20.0000,      708.38
    280.0000,      20.0000,      707.98
    290.0000,      20.0000,      702.71
    300.0000,      20.0000,      690.42
    310.0000,      20.0000,      737.90
    320.0000,      20.0000,      877.28
    330.0000,      20.0000,      878.87
    340.0000,      20.0000,      694.40
    350.0000,      20.0000,      620.86
    360.0000,      20.0000,      653.86
    370.0000,      20.0000,      642.61
    380.0000,      20.0000,      678.08
    390.0000,      20.0000,      700.82
    400.0000,      20.0000,      572.35
    410.0000,      20.0000,      483.42
    420.0000,      20.0000,      499.02
    430.0000,      20.0000,      475.46
    440.0000,      20.0000,      382.94
    450.0000,      20.0000,      317.30
    460.0000,      20.0000,      320.36
    470.0000,      20.0000,      340.66
     45.0000,      30.0000,      861.10
     55.0000,      30.0000,      957.40
     65.0000,      30.0000,      959.41
     75.0000,      30.0000,      862.85
     85.0000,      30.0000,      741.37
     95.0000,      30.0000,      805.27
    105.0000,      30.0000,      737.74
    115.0000,      30.0000,      716.00
    125.0000,      30.0000,      661.44
    135.0000,      30.0000,      780.18
    145.0000,      30.0000,      875.95
    155.0000,      30.0000,      826.73
    165.0000,      30.0000,      688.98
    175.0000,      30.0000,      588.93
    185.0000,      30.0000,      662.63
    195.0000,      30.0000,      731.76
    205.0000,      30.0000,      699.08
    215.0000,      30.0000,      681.79
    225.0000,      30.0000,      682.84
    235.0000,      30.0000,      835.81
    245.0000,      30.0000,      914.04
    255.0000,      30.0000,      978.01
    265.0000,      30.0000,      903.84
    275.0000,      30.0000,      883.56
    285.0000,      30.0000,      787.72
    295.0000,      30.0000,      811.69
    305.0000,      30.0000,      887.72
    315.0000,      30.0000,      1064.7
    325.0000,      30.0000,      1086.1
    335.0000,      30.0000,      1009.1
    345.0000,      30.0000,      801.06
    355.0000,      30.0000,      701.87
    365.0000,      30.0000,      726.69
    375.0000,      30.0000,      850.67
    385.0000,      30.0000,      869.78
    395.0000,      30.0000,      806.58
    405.0000,      30.0000,      701.71
    415.0000,      30.0000,      632.17
    425.0000,      30.0000,      604.37
    435.0000,      30.0000,      570.82
    445.0000,      30.0000,      481.42
    455.0000,      30.0000,      427.04
     60.0000,      40.0000,      1082.8
     70.0000,      40.0000,      1163.6
     80.0000,      40.0000,      1013.2
     90.0000,      40.0000,      964.73
    100.0000,      40.0000,      859.69
    110.0000,      40.0000,      797.95
    120.0000,      40.0000,      913.53
    130.0000,      40.0000,      933.46
    140.0000,      40.0000,      1013.4
    150.0000,      40.0000,      986.34
    160.0000,      40.0000,      940.55
    170.0000,      40.0000,      875.99
    180.0000,      40.0000,      787.44
    190.0000,      40.0000,      802.59
    200.0000,      40.0000,      768.63
    210.0000,      40.0000,      839.85
    220.0000,      40.0000,      881.67
    230.0000,      40.0000,      933.33
    240.0000,      40.0000,      1070.5
    250.0000,      40.0000,      1109.5
    260.0000,      40.0000,      1098.0
    270.0000,      40.0000,      985.18
    280.0000,      40.0000,      856.92
    290.0000,      40.0000,      864.91
    300.0000,      40.0000,      939.42
    310.0000,      40.0000,      1089.0
    320.0000,      40.0000,      1184.3
    330.0000,      40.0000,      1113.3
    340.0000,      40.0000,      1009.9
    350.0000,      40.0000,      868.89
    360.0000,      40.0000,      780.37
    370.0000,      40.0000,      853.72
    380.0000,      40.0000,      910.16
    390.0000,      40.0000,      952.17
    400.0000,      40.0000,      973.80
    410.0000,      40.0000,      853.50
    420.0000,      40.0000,      749.30
    430.0000,      40.0000,      653.73
    440.0000,      40.0000,      568.04
     75.0000,      50.0000,      1195.4
     85.0000,      50.0000,      1089.2
     95.0000,      50.0000,      1002.9
    105.0000,      50.0000,      990.92
    115.0000,      50.0000,      972.80
    125.0000,      50.0000,      1050.8
    135.0000,      50.0000,      1098.1
    145.0000,      50.0000,      1132.0
    155.0000,      50.0000,      1108.7
    165.0000,      50.0000,      1074.4
    175.0000,      50.0000,      989.46
    185.0000,      50.0000,      901.95
    195.0000,      50.0000,      834.78
    205.0000,      50.0000,      888.96
    215.0000,      50.0000,      968.36
    225.0000,      50.0000,      1072.9
    235.0000,      50.0000,      1145.6
    245.0000,      50.0000,      1206.5
    255.0000,      50.0000,      1105.2
    265.0000,      50.0000,      1044.4
    275.0000,      50.0000,      996.63
    285.0000,      50.0000,      971.75
    295.0000,      50.0000,      943.01
    305.0000,      50.0000,      1063.3
    315.0000,      50.0000,      1068.6
    325.0000,      50.0000,      1063.4
    335.0000,      50.0000,      1062.4
    345.0000,      50.0000,      1033.4
    355.0000,      50.0000,      901.68
    365.0000,      50.0000,      890.08
    375.0000,      50.0000,      942.26
    385.0000,      50.0000,      978.31
    395.0000,      50.0000,      1005.6
    405.0000,      50.0000,      1065.4
    415.0000,      50.0000,      935.84
    425.0000,      50.0000,      764.40
     90.0000,      60.0000,      1129.3
    100.0000,      60.0000,      1064.7
    110.0000,      60.0000,      1100.3
    120.0000,      60.0000,      1119.2
    130.0000,      60.0000,      1227.6
    140.0000,      60.0000,      1128.6
    150.0000,      60.0000,      1184.1
    160.0000,      60.0000,      1187.0
    170.0000,      60.0000,      1149.5
    180.0000,      60.0000,      1065.9
    190.0000,      60.0000,      902.14
    200.0000,      60.0000,      971.76
    210.0000,      60.0000,      1028.3
    220.0000,      60.0000,      1116.8
    230.0000,      60.0000,      1149.7
    240.0000,      60.0000,      1126.4
    250.0000,      60.0000,      1152.2
    260.0000,      60.0000,      1119.3
    270.0000,      60.0000,      1075.9
    280.0000,      60.0000,      1029.6
    290.0000,      60.0000,      1031.1
    300.0000,      60.0000,      1028.7
    310.0000,      60.0000,      973.11
    320.0000,      60.0000,      954.80
    330.0000,      60.0000,      971.43
    340.0000,      60.0000,      1002.4
    350.0000,      60.0000,      1005.4
    360.0000,      60.0000,      992.98
    370.0000,      60.0000,      997.15
    380.0000,      60.0000,      1019.0
    390.0000,      60.0000,      1036.0
    400.0000,      60.0000,      1016.4
    410.0000,      60.0000,      999.90
    105.0000,      70.0000,      1109.9
    115.0000,      70.0000,      1209.4
    125.0000,      70.0000,      1264.9
    135.0000,      70.0000,      1261.8
    145.0000,      70.0000,      1148.1
    155.0000,      70.0000,      1135.0
    165.0000,      70.0000,      1212.2
    175.0000,      70.0000,      1210.1
    185.0000,      70.0000,      1074.6
    195.0000,      70.0000,      1021.1
    205.0000,      70.0000,      1053.0
    215.0000,      70.0000,      1141.8
    225.0000,      70.0000,      1121.3
    235.0000,      70.0000,      1077.5
    245.0000,      70.0000,      1068.4
    255.0000,      70.0000,      1138.9
    265.0000,      70.0000,      1137.0
    275.0000,      70.0000,      1109.3
    285.0000,      70.0000,      1031.0
    295.0000,      70.0000,      1001.3
    305.0000,      70.0000,      976.96
    315.0000,      70.0000,      933.62
    325.0000,      70.0000,      876.76
    335.0000,      70.0000,      906.28
    345.0000,      70.0000,      950.70
    355.0000,      70.0000,      1056.4
    365.0000,      70.0000,      1056.3
    375.0000,      70.0000,      1039.6
    385.0000,      70.0000,      1027.9
    395.0000,      70.0000,      1019.3
    120.0000,      80.0000,      1276.1
    130.0000,      80.0000,      1211.4
    140.0000,      80.0000,      1216.1
    150.0000,      80.0000,      1141.5
    160.0000,      80.0000,      1170.7
    170.0000,      80.0000,      1187.4
    180.0000,      80.0000,      1187.8
    190.0000,      80.0000,      1155.8
    200.0000,      80.0000,      1067.6
    210.0000,      80.0000,      1081.5
    220.0000,      80.0000,      1076.6
    230.0000,      80.0000,      1124.9
    240.0000,      80.0000,      1076.0
    250.0000,      80.0000,      1043.6
    260.0000,      80.0000,      1078.5
    270.0000,      80.0000,      1067.5
    280.0000,      80.0000,      1065.6
    290.0000,      80.0000,      1039.3
    300.0000,      80.0000,      978.15
    310.0000,      80.0000,      898.46
    320.0000,      80.0000,      882.64
    330.0000,      80.0000,      892.18
    340.0000,      80.0000,      907.25
    350.0000,      80.0000,      995.78
    360.0000,      80.0000,      1059.9
    370.0000,      80.0000,      1011.3
    380.0000,      80.0000,      985.28
    135.0000,      90.0000,      1135.3
    145.0000,      90.0000,      1160.3
    155.0000,      90.0000,      1157.4
    165.0000,      90.0000,      1200.8
    175.0000,      90.0000,      1163.0
    185.0000,      90.0000,      1145.6
    195.0000,      90.0000,      1112.1
    205.0000,      90.0000,      1054.2
    215.0000,      90.0000,      1077.1
    225.0000,      90.0000,      1103.6
    235.0000,      90.0000,      1076.8
    245.0000,      90.0000,      1063.3
    255.0000,      90.0000,      977.71
    265.0000,      90.0000,      973.40
    275.0000,      90.0000,      985.85
    285.0000,      90.0000,      1037.5
    295.0000,      90.0000,      1022.5
    305.0000,      90.0000,      934.83
    315.0000,      90.0000,      885.65
    325.0000,      90.0000,      890.28
    335.0000,      90.0000,      915.95
    345.0000,      90.0000,      994.44
    355.0000,      90.0000,      985.56
    365.0000,      90.0000,      977.41
    150.0000,     100.0000,      1145.7
    160.0000,     100.0000,      1123.8
    170.0000,     100.0000,      1124.7
    180.0000,     100.0000,      1124.5
    190.0000,     100.0000,      1087.2
    200.0000,     100.0000,      1061.7
    210.0000,     100.0000,      1055.4
    220.0000,     100.0000,      1081.2
    230.0000,     100.0000,      1062.6
    240.0000,     100.0000,      1024.7
    250.0000,     100.0000,      937.23
    260.0000,     100.0000,      928.11
    270.0000,     100.0000,      945.60
    280.0000,     100.0000,      961.05
    290.0000,     100.0000,      970.50
    300.0000,     100.0000,      960.05
    310.0000,     100.0000,      957.35
    320.0000,     100.0000,      917.39
    330.0000,     100.0000,      915.78
    340.0000,     100.0000,      936.62
    350.0000,     100.0000,      975.32
    165.0000,     110.0000,      993.90
    175.0000,     110.0000,      1023.1
    185.0000,     110.0000,      1080.5
    195.0000,     110.0000,      1104.6
    205.0000,     110.0000,      1057.6
    215.0000,     110.0000,      991.80
    225.0000,     110.0000,      994.54
    235.0000,     110.0000,      974.78
    245.0000,     110.0000,      940.77
    255.0000,     110.0000,      908.36
    265.0000,     110.0000,      877.87
    275.0000,     110.0000,      952.47
    285.0000,     110.0000,      954.15
    295.0000,     110.0000,      945.50
    305.0000,     110.0000,      930.23
    315.0000,     110.0000,      935.47
    325.0000,     110.0000,      922.78
    335.0000,     110.0000,      932.45
    180.0000,     120.0000,      983.14
    190.0000,     120.0000,      1041.0
    200.0000,     120.0000,      1070.3
    210.0000,     120.0000,      1008.2
    220.0000,     120.0000,      897.16
    230.0000,     120.0000,      879.15
    240.0000,     120.0000,      901.06
    250.0000,     120.0000,      906.29
    260.0000,     120.0000,      878.45
    270.0000,     120.0000,      905.71
    280.0000,     120.0000,      945.22
    290.0000,     120.0000,      955.93
    300.0000,     120.0000,      937.43
    310.0000,     120.0000,      891.63
    320.0000,     120.0000,      872.45
    195.0000,     130.0000,      966.50
    205.0000,     130.0000,      955.66
    215.0000,     130.0000,      919.15
    225.0000,     130.0000,      850.35
    235.0000,     130.0000,      826.32
    245.0000,     130.0000,      823.13
    255.0000,     130.0000,      880.99
    265.0000,     130.0000,      917.93
    275.0000,     130.0000,      913.60
    285.0000,     130.0000,      938.75
    295.0000,     130.0000,      900.99
    305.0000,     130.0000,      902.07
    210.0000,     140.0000,      873.21
    220.0000,     140.0000,      838.33
    230.0000,     140.0000,      793.39
    240.0000,     140.0000,      811.76
    250.0000,     140.0000,      831.11
    260.0000,     140.0000,      866.77
    270.0000,     140.0000,      903.64
    280.0000,     140.0000,      880.58
    290.0000,     140.0000,      880.55
    225.0000,     150.0000,      785.54
    235.0000,     150.0000,      764.93
    245.0000,     150.0000,      805.38
    255.0000,     150.0000,      851.55
    265.0000,     150.0000,      845.70
    275.0000,     150.0000,      809.72
    240.0000,     160.0000,      744.50
    250.0000,     160.0000,      777.84
    260.0000,     160.0000,      803.13
   3.14
REFERENCE MODEL USED
CONSTANT REFERENCE MODEL METHOD
Reference resistivity is
804.769
TOPOGRAPHICAL DATA
2
51
      0.0000      59.0000
     10.0000      58.0000
     20.0000      58.0000
     30.0000      59.0000
     40.0000      59.0000
     50.0000      60.0000
     60.0000      60.0000
     70.0000      59.0000
     80.0000      58.0000
     90.0000      58.0000
    100.0000      57.0000
    110.0000      58.0000
    120.0000      58.0000
    130.0000      58.0000
    140.0000      57.0000
    150.0000      56.0000
    160.0000      57.0000
    170.0000      58.0000
    180.0000      58.0000
    190.0000      59.0000
    200.0000      60.0000
    210.0000      60.0000
    220.0000      59.0000
    230.0000      59.0000
    240.0000      59.0000
    250.0000      59.0000
    260.0000      58.0000
    270.0000      57.0000
    280.0000      57.0000
    290.0000      58.0000
    300.0000      58.0000
    310.0000      57.0000
    320.0000      57.0000
    330.0000      57.0000
    340.0000      57.0000
    350.0000      58.0000
    360.0000      57.0000
    370.0000      57.0000
    380.0000      56.0000
    390.0000      57.0000
    400.0000      56.0000
    410.0000      56.0000
    420.0000      56.0000
    430.0000      57.0000
    440.0000      58.0000
    450.0000      57.0000
    460.0000      56.0000
    470.0000      56.0000
    480.0000      55.0000
    490.0000      55.0000
    500.0000      56.0000
1
DAMPED FINITE-ELEMENT METHOD USED FOR TOPOGRAPHIC MODELLING WITH DAMPING FACTOR OF 0.40
       0.00000
      59.00000
      -0.00602
COORDINATES FOR ELECTRODES
       0.00000        0.00000
       9.95571       -0.94011
      19.95553       -0.87993
      29.89921        0.17992
      39.89903        0.24009
      49.84270        1.29995
      59.84253        1.36012
      69.79823        0.42001
      79.75394       -0.52010
      89.75376       -0.45992
      99.70948       -1.40004
     109.65316       -0.34018
     119.65298       -0.28001
     129.65280       -0.21983
     139.60851       -1.15995
     149.56422       -2.10005
     159.50789       -1.04020
     169.45157        0.01966
     179.45139        0.07983
     189.39507        1.13968
     199.33876        2.19954
     209.33856        2.25971
     219.29428        1.31960
     229.29410        1.37978
     239.29391        1.43995
     249.29373        1.50012
     259.24945        0.56002
     269.20514       -0.38010
     279.20499       -0.31992
     289.14862        0.73993
     299.14847        0.80011
     309.10419       -0.14001
     319.10400       -0.07983
     329.10382       -0.01966
     339.10364        0.04052
     349.04730        1.10037
     359.00299        0.16026
     369.00284        0.22043
     378.95856       -0.71967
     388.90222        0.34018
     398.85797       -0.59993
     408.85776       -0.53976
     418.85757       -0.47958
     428.80124        0.58027
     438.74496        1.64013
     448.70062        0.70002
     458.65634       -0.24009
     468.65616       -0.17992
     478.61191       -1.12003
     488.61172       -1.05985
     498.55536        0.00000
Shift matrix
  0    0.0000    5.0000   10.0500   15.1505   20.3020   25.5050   30.7601   36.0677   41.4284   46.8426   52.3111   57.8342   63.4125   69.0466   74.7371   80.4845   86.2893   92.1522 
  1    0.0000    0.0000    0.0000    0.0000    0.0000    0.0000    0.0000    0.0000    0.0000    0.0000    0.0000    0.0000    0.0000    0.0000    0.0000    0.0000    0.0000    0.0000 
  2   -0.9401   -0.7216   -0.5524   -0.4217   -0.3211   -0.2438   -0.1846   -0.1394   -0.1050   -0.0788   -0.0590   -0.0441   -0.0328   -0.0244   -0.0180   -0.0133   -0.0098   -0.0072 
  3   -0.8799   -0.6740   -0.5148   -0.3922   -0.2980   -0.2258   -0.1706   -0.1285   -0.0966   -0.0723   -0.0540   -0.0403   -0.0299   -0.0221   -0.0163   -0.0120   -0.0088   -0.0065 
  4    0.1799    0.1319    0.0964    0.0702    0.0510    0.0369    0.0266    0.0191    0.0137    0.0098    0.0070    0.0050    0.0035    0.0025    0.0017    0.0012    0.0008    0.0006 
  5    0.2401    0.1755    0.1279    0.0929    0.0672    0.0485    0.0349    0.0250    0.0179    0.0127    0.0090    0.0064    0.0045    0.0032    0.0022    0.0015    0.0011    0.0007 
  6    1.2999    0.8926    0.6106    0.4161    0.2824    0.1910    0.1286    0.0863    0.0577    0.0384    0.0254    0.0168    0.0110    0.0072    0.0047    0.0031    0.0020    0.0013 
  7    1.3601    0.9299    0.6333    0.4297    0.2904    0.1955    0.1311    0.0875    0.0582    0.0386    0.0255    0.0167    0.0109    0.0071    0.0046    0.0030    0.0019    0.0012 
  8    0.4200    0.3042    0.2196    0.1580    0.1133    0.0810    0.0577    0.0410    0.0290    0.0204    0.0144    0.0101    0.0070    0.0049    0.0034    0.0023    0.0016    0.0011 
  9   -0.5201   -0.3930   -0.2962   -0.2226   -0.1668   -0.1246   -0.0928   -0.0689   -0.0511   -0.0377   -0.0278   -0.0204   -0.0149   -0.0109   -0.0079   -0.0057   -0.0041   -0.0030 
 10   -0.4599   -0.3467   -0.2607   -0.1954   -0.1461   -0.1089   -0.0809   -0.0599   -0.0443   -0.0326   -0.0239   -0.0175   -0.0128   -0.0093   -0.0067   -0.0049   -0.0035   -0.0025 
 11   -1.4000   -1.0910   -0.8481   -0.6576   -0.5086   -0.3923   -0.3019   -0.2317   -0.1773   -0.1353   -0.1030   -0.0782   -0.0592   -0.0447   -0.0337   -0.0253   -0.0189   -0.0141 
 12   -0.3402   -0.2552   -0.1909   -0.1424   -0.1059   -0.0785   -0.0581   -0.0428   -0.0315   -0.0230   -0.0168   -0.0122   -0.0089   -0.0064   -0.0046   -0.0033   -0.0024   -0.0017 
 13   -0.2800   -0.2095   -0.1564   -0.1163   -0.0863   -0.0638   -0.0471   -0.0346   -0.0254   -0.0185   -0.0135   -0.0098   -0.0071   -0.0051   -0.0037   -0.0026   -0.0019   -0.0013 
 14   -0.2198   -0.1641   -0.1221   -0.0906   -0.0671   -0.0495   -0.0364   -0.0267   -0.0195   -0.0142   -0.0103   -0.0075   -0.0054   -0.0039   -0.0028   -0.0020   -0.0014   -0.0010 
 15   -1.1599   -0.8970   -0.6919   -0.5323   -0.4084   -0.3125   -0.2385   -0.1816   -0.1378   -0.1043   -0.0788   -0.0593   -0.0445   -0.0333   -0.0249   -0.0185   -0.0137   -0.0102 
 16   -2.1001   -1.6696   -1.3244   -1.0481   -0.8275   -0.6518   -0.5122   -0.4015   -0.3139   -0.2449   -0.1906   -0.1479   -0.1145   -0.0884   -0.0681   -0.0523   -0.0401   -0.0306 
 17   -1.0402   -0.8012   -0.6154   -0.4715   -0.3603   -0.2746   -0.2087   -0.1582   -0.1195   -0.0901   -0.0677   -0.0508   -0.0379   -0.0283   -0.0210   -0.0156   -0.0115   -0.0085 
 18    0.0197    0.0145    0.0107    0.0078    0.0057    0.0042    0.0030    0.0022    0.0016    0.0011    0.0008    0.0006    0.0004    0.0003    0.0002    0.0001    0.0001    0.0001 
 19    0.0798    0.0588    0.0432    0.0316    0.0231    0.0168    0.0122    0.0088    0.0063    0.0045    0.0033    0.0023    0.0017    0.0012    0.0008    0.0006    0.0004    0.0003 
 20    1.1397    0.7912    0.5472    0.3771    0.2589    0.1771    0.1207    0.0819    0.0554    0.0373    0.0250    0.0167    0.0111    0.0074    0.0049    0.0032    0.0021    0.0014 
 21    2.1995    1.3990    0.8858    0.5583    0.3503    0.2187    0.1359    0.0841    0.0518    0.0317    0.0193    0.0117    0.0071    0.0043    0.0025    0.0015    0.0009    0.0005 
 22    2.2597    1.4283    0.8987    0.5628    0.3508    0.2177    0.1344    0.0826    0.0505    0.0307    0.0186    0.0112    0.0067    0.0040    0.0024    0.0014    0.0008    0.0005 
 23    1.3196    0.9048    0.6181    0.4206    0.2851    0.1925    0.1295    0.0867    0.0579    0.0385    0.0255    0.0168    0.0110    0.0072    0.0047    0.0030    0.0020    0.0013 
 24    1.3798    0.9420    0.6406    0.4340    0.2929    0.1969    0.1318    0.0879    0.0584    0.0386    0.0254    0.0167    0.0109    0.0071    0.0046    0.0030    0.0019    0.0012 
 25    1.4400    0.9787    0.6626    0.4469    0.3002    0.2009    0.1339    0.0889    0.0587    0.0387    0.0253    0.0165    0.0108    0.0070    0.0045    0.0029    0.0018    0.0012 
 26    1.5001    1.0150    0.6841    0.4592    0.3070    0.2045    0.1356    0.0896    0.0589    0.0386    0.0252    0.0164    0.0106    0.0068    0.0044    0.0028    0.0018    0.0011 
 27    0.5600    0.4026    0.2885    0.2060    0.1466    0.1040    0.0735    0.0518    0.0363    0.0254    0.0177    0.0123    0.0085    0.0059    0.0040    0.0028    0.0019    0.0013 
 28   -0.3801   -0.2856   -0.2140   -0.1599   -0.1191   -0.0885   -0.0655   -0.0484   -0.0356   -0.0261   -0.0191   -0.0139   -0.0101   -0.0073   -0.0053   -0.0038   -0.0027   -0.0020 
 29   -0.3199   -0.2398   -0.1793   -0.1336   -0.0993   -0.0735   -0.0543   -0.0400   -0.0294   -0.0215   -0.0157   -0.0114   -0.0083   -0.0060   -0.0043   -0.0031   -0.0022   -0.0016 
 30    0.7399    0.5266    0.3735    0.2640    0.1859    0.1305    0.0913    0.0636    0.0442    0.0306    0.0211    0.0145    0.0099    0.0067    0.0046    0.0031    0.0021    0.0014 
 31    0.8001    0.5674    0.4010    0.2824    0.1982    0.1386    0.0966    0.0671    0.0464    0.0320    0.0220    0.0150    0.0102    0.0070    0.0047    0.0032    0.0021    0.0014 
 32   -0.1400   -0.1041   -0.0772   -0.0571   -0.0421   -0.0310   -0.0227   -0.0166   -0.0121   -0.0088   -0.0063   -0.0046   -0.0033   -0.0024   -0.0017   -0.0012   -0.0008   -0.0006 
 33   -0.0798   -0.0592   -0.0438   -0.0323   -0.0238   -0.0174   -0.0127   -0.0093   -0.0067   -0.0049   -0.0035   -0.0025   -0.0018   -0.0013   -0.0009   -0.0007   -0.0005   -0.0003 
 34   -0.0197   -0.0145   -0.0107   -0.0079   -0.0058   -0.0042   -0.0031   -0.0022   -0.0016   -0.0012   -0.0008   -0.0006   -0.0004   -0.0003   -0.0002   -0.0002   -0.0001   -0.0001 
 35    0.0405    0.0299    0.0220    0.0161    0.0118    0.0086    0.0062    0.0045    0.0033    0.0023    0.0017    0.0012    0.0009    0.0006    0.0004    0.0003    0.0002    0.0001 
 36    1.1004    0.7659    0.5311    0.3670    0.2527    0.1733    0.1184    0.0806    0.0546    0.0369    0.0248    0.0166    0.0111    0.0074    0.0049    0.0032    0.0021    0.0014 
 37    0.1603    0.1176    0.0860    0.0627    0.0456    0.0330    0.0239    0.0172    0.0123    0.0088    0.0063    0.0045    0.0032    0.0022    0.0016    0.0011    0.0008    0.0005 
 38    0.2204    0.1613    0.1176    0.0855    0.0620    0.0448    0.0322    0.0231    0.0165    0.0118    0.0084    0.0059    0.0042    0.0029    0.0021    0.0014    0.0010    0.0007 
 39   -0.7197   -0.5480   -0.4162   -0.3152   -0.2380   -0.1792   -0.1346   -0.1008   -0.0753   -0.0560   -0.0416   -0.0308   -0.0227   -0.0167   -0.0122   -0.0090   -0.0065   -0.0047 
 40    0.3402    0.2474    0.1793    0.1296    0.0933    0.0670    0.0479    0.0342    0.0243    0.0172    0.0121    0.0085    0.0060    0.0042    0.0029    0.0020    0.0014    0.0010 
 41   -0.5999   -0.4548   -0.3438   -0.2591   -0.1948   -0.1460   -0.1091   -0.0813   -0.0604   -0.0448   -0.0331   -0.0243   -0.0179   -0.0131   -0.0095   -0.0069   -0.0050   -0.0036 
 42   -0.5398   -0.4082   -0.3078   -0.2315   -0.1736   -0.1298   -0.0968   -0.0719   -0.0533   -0.0394   -0.0290   -0.0213   -0.0156   -0.0114   -0.0083   -0.0060   -0.0043   -0.0031 
 43   -0.4796   -0.3618   -0.2722   -0.2042   -0.1528   -0.1140   -0.0848   -0.0628   -0.0465   -0.0342   -0.0252   -0.0184   -0.0135   -0.0098   -0.0071   -0.0051   -0.0037   -0.0027 
 44    0.5803    0.4167    0.2982    0.2127    0.1512    0.1071    0.0757    0.0532    0.0373    0.0261    0.0182    0.0126    0.0087    0.0060    0.0041    0.0028    0.0019    0.0013 
 45    1.6401    1.0976    0.7316    0.4856    0.3211    0.2114    0.1386    0.0905    0.0588    0.0381    0.0245    0.0157    0.0101    0.0064    0.0041    0.0026    0.0016    0.0010 
 46    0.7000    0.4993    0.3550    0.2515    0.1775    0.1249    0.0876    0.0612    0.0426    0.0295    0.0204    0.0141    0.0096    0.0066    0.0045    0.0030    0.0021    0.0014 
 47   -0.2401   -0.1794   -0.1336   -0.0992   -0.0735   -0.0543   -0.0399   -0.0293   -0.0214   -0.0156   -0.0114   -0.0082   -0.0059   -0.0043   -0.0031   -0.0022   -0.0016   -0.0011 
 48   -0.1799   -0.1341   -0.0996   -0.0738   -0.0545   -0.0401   -0.0295   -0.0216   -0.0157   -0.0114   -0.0083   -0.0060   -0.0043   -0.0031   -0.0022   -0.0016   -0.0011   -0.0008 
 49   -1.1200   -0.8650   -0.6663   -0.5119   -0.3922   -0.2997   -0.2285   -0.1736   -0.1316   -0.0995   -0.0750   -0.0564   -0.0423   -0.0316   -0.0235   -0.0175   -0.0130   -0.0096 
 50   -1.0599   -0.8168   -0.6279   -0.4814   -0.3681   -0.2807   -0.2135   -0.1619   -0.1225   -0.0924   -0.0695   -0.0521   -0.0390   -0.0291   -0.0216   -0.0160   -0.0118   -0.0087 
 51    0.0000    0.0000    0.0000    0.0000    0.0000    0.0000    0.0000    0.0000    0.0000    0.0000    0.0000    0.0000    0.0000    0.0000    0.0000    0.0000    0.0000    0.0000 
Topography damping parameter
   4.3598
Blocks sensitivity and uncertainity values (with smoothness constrain)
                     Resistivity      
Block No.  Sensitivity  % Approximate Uncertainity
     1       4.6516        2.53
     2       2.3136        2.45
     3       2.4664        2.31
     4       2.8257        2.24
     5       4.7914        2.11
     6       4.5232        2.10
     7       3.7846        2.10
     8       4.4353        2.16
     9       3.6843        2.16
    10       5.5161        2.10
    11       4.0728        2.15
    12       4.4664        2.18
    13       5.4839        2.11
    14       6.4311        2.14
    15       6.7759        2.14
    16       4.7269        2.23
    17       4.9904        2.17
    18       5.4231        2.10
    19       6.7101        2.04
    20       6.5458        2.05
    21       4.4500        2.17
    22       6.2313        2.11
    23       6.3180        2.11
    24       6.8421        2.12
    25       6.4957        2.15
    26       6.1233        2.19
    27       5.4256        2.20
    28       5.5412        2.20
    29       5.2479        2.19
    30       5.7052        2.17
    31       5.7575        2.19
    32       6.1946        2.20
    33       5.3189        2.24
    34       4.1554        2.31
    35       4.0669        2.33
    36       4.0514        2.36
    37       3.9051        2.36
    38       4.7432        2.28
    39       4.6892        2.24
    40       4.0312        2.25
    41       3.9309        2.26
    42       3.7779        2.21
    43       3.1843        2.31
    44       2.3486        2.36
    45       1.8993        2.40
    46       1.9093        2.46
    47       1.5541        2.51
    48       2.6295        2.95
    49       2.8940        3.34
    50       0.9504        3.42
    51       0.9766        3.41
    52       1.0349        3.41
    53       1.8554        3.30
    54       1.6370        3.34
    55       1.3529        3.37
    56       1.7302        3.30
    57       1.4706        3.35
    58       2.2583        3.24
    59       1.7408        3.32
    60       1.9327        3.30
    61       2.4482        3.24
    62       2.7225        3.24
    63       2.9762        3.21
    64       2.0869        3.31
    65       2.0641        3.30
    66       2.1314        3.31
    67       2.6661        3.25
    68       2.5232        3.28
    69       1.8105        3.38
    70       2.3804        3.30
    71       2.5113        3.30
    72       2.9371        3.25
    73       2.8293        3.26
    74       2.5790        3.28
    75       2.1935        3.32
    76       2.3452        3.29
    77       2.3032        3.30
    78       2.4291        3.29
    79       2.5488        3.28
    80       3.0574        3.22
    81       2.3805        3.30
    82       1.8581        3.34
    83       1.7982        3.35
    84       1.7890        3.35
    85       1.7403        3.36
    86       2.3185        3.29
    87       2.2431        3.28
    88       1.6253        3.35
    89       1.4930        3.36
    90       1.4130        3.35
    91       1.2975        3.36
    92       0.9628        3.39
    93       0.7945        3.42
    94       0.8035        3.40
    95       0.6768        3.44
    96       1.7773        3.58
    97       1.8157        4.44
    98       0.3320        5.30
    99       0.3133        5.30
   100       0.5272        5.27
   101       0.4673        5.29
   102       0.3855        5.30
   103       0.4846        5.27
   104       0.4484        5.28
   105       0.6491        5.25
   106       0.5660        5.27
   107       0.6331        5.26
   108       0.8526        5.22
   109       0.9521        5.21
   110       1.0131        5.19
   111       0.7707        5.25
   112       0.7052        5.25
   113       0.7094        5.26
   114       0.8618        5.23
   115       0.8125        5.25
   116       0.7586        5.27
   117       0.7799        5.25
   118       0.9145        5.23
   119       1.0908        5.20
   120       1.1146        5.19
   121       0.9681        5.22
   122       0.8065        5.25
   123       0.8047        5.24
   124       0.8308        5.24
   125       0.9133        5.23
   126       1.1095        5.19
   127       1.4261        5.10
   128       1.2686        5.13
   129       1.1279        5.15
   130       1.1543        5.13
   131       1.1633        5.12
   132       1.0873        5.15
   133       1.2066        5.12
   134       1.0308        5.17
   135       0.6350        5.25
   136       0.5171        5.27
   137       0.4906        5.27
   138       0.4672        5.27
   139       0.3572        5.28
   140       0.3257        5.29
   141       0.3342        5.28
   142       1.4939        4.52
   143       1.2064        6.97
   144       0.1933        8.99
   145       0.1575        8.99
   146       0.1712        8.99
   147       0.2089        8.99
   148       0.2335        8.98
   149       0.2681        8.98
   150       0.2460        8.97
   151       0.2528        8.98
   152       0.2496        8.97
   153       0.2772        8.96
   154       0.3127        8.95
   155       0.3219        8.95
   156       0.2860        8.96
   157       0.3493        8.96
   158       0.4636        8.92
   159       0.5699        8.88
   160       0.6613        8.84
   161       0.7505        8.79
   162       0.6324        8.86
   163       0.5265        8.90
   164       0.4830        8.90
   165       0.4580        8.90
   166       0.4257        8.92
   167       0.3938        8.94
   168       0.3638        8.95
   169       0.3661        8.94
   170       0.4077        8.92
   171       0.4891        8.88
   172       0.6155        8.80
   173       0.6462        8.77
   174       0.6528        8.75
   175       0.7066        8.67
   176       0.7100        8.67
   177       0.6283        8.74
   178       0.5762        8.78
   179       0.4285        8.87
   180       0.3137        8.93
   181       0.2808        8.96
   182       0.2304        8.97
   183       0.1842        8.97
   184       0.1797        8.98
   185       0.1620        8.99
   186       0.9628        7.14
   187       2.2621        7.07
   188       0.3543        11.16
   189       0.3933        11.14
   190       0.4488        11.09
   191       0.4942        11.05
   192       0.5296        11.02
   193       0.5046        11.06
   194       0.4834        11.09
   195       0.4491        11.12
   196       0.3974        11.17
   197       0.3734        11.19
   198       0.3764        11.19
   199       0.4217        11.15
   200       0.5448        11.04
   201       0.7212        10.84
   202       0.8490        10.68
   203       0.9674        10.51
   204       1.0649        10.33
   205       0.9206        10.56
   206       0.7650        10.79
   207       0.6889        10.89
   208       0.6480        10.94
   209       0.6146        10.97
   210       0.5819        11.00
   211       0.5391        11.05
   212       0.5261        11.07
   213       0.5518        11.05
   214       0.5704        11.04
   215       0.5090        11.11
   216       0.4307        11.17
   217       0.3818        11.19
   218       0.3839        11.19
   219       0.4426        11.14
   220       0.5432        11.05
   221       0.5815        11.01
   222       0.5098        11.08
   223       0.4439        11.12
   224       0.3948        11.15
   225       0.3312        11.19
   226       0.2602        11.23
   227       0.2875        11.21
   228       1.7653        8.11
   229       3.4934        5.07
   230       0.4290        10.57
   231       0.5058        10.51
   232       0.5533        10.47
   233       0.5540        10.48
   234       0.5500        10.49
   235       0.5304        10.51
   236       0.4905        10.55
   237       0.4621        10.58
   238       0.4603        10.58
   239       0.4927        10.55
   240       0.5603        10.49
   241       0.6364        10.42
   242       0.6948        10.36
   243       0.7686        10.28
   244       0.8038        10.23
   245       0.6973        10.36
   246       0.5885        10.47
   247       0.5514        10.51
   248       0.5503        10.50
   249       0.5431        10.51
   250       0.5185        10.53
   251       0.4812        10.57
   252       0.4782        10.58
   253       0.5206        10.55
   254       0.5751        10.50
   255       0.5691        10.52
   256       0.5330        10.55
   257       0.5117        10.56
   258       0.5317        10.54
   259       0.5875        10.49
   260       0.6462        10.43
   261       0.6312        10.44
   262       0.5122        10.55
   263       0.4025        10.62
   264       0.3605        10.64
   265       0.3505        10.64
   266       2.4126        6.50
   267       2.5568        6.49
   268       0.3438        10.13
   269       0.3810        10.11
   270       0.3956        10.11
   271       0.3949        10.11
   272       0.3746        10.13
   273       0.3392        10.15
   274       0.3049        10.17
   275       0.2915        10.17
   276       0.3050        10.17
   277       0.3365        10.15
   278       0.3785        10.13
   279       0.4311        10.10
   280       0.4885        10.06
   281       0.4958        10.05
   282       0.4240        10.10
   283       0.3463        10.15
   284       0.3113        10.17
   285       0.3044        10.17
   286       0.2995        10.17
   287       0.2900        10.18
   288       0.2824        10.18
   289       0.3021        10.17
   290       0.3501        10.15
   291       0.4073        10.12
   292       0.4285        10.11
   293       0.4236        10.11
   294       0.4251        10.11
   295       0.4492        10.10
   296       0.4857        10.07
   297       0.5093        10.05
   298       0.4861        10.07
   299       0.3994        10.12
   300       0.3110        10.16
   301       0.2901        10.17
   302       1.7182        8.02
   303       2.0337        6.87
   304       0.2483        9.70
   305       0.2419        9.70
   306       0.2209        9.71
   307       0.1916        9.72
   308       0.1642        9.72
   309       0.1517        9.73
   310       0.1586        9.72
   311       0.1789        9.72
   312       0.2111        9.71
   313       0.2552        9.70
   314       0.2965        9.68
   315       0.2986        9.68
   316       0.2553        9.70
   317       0.2030        9.71
   318       0.1717        9.72
   319       0.1587        9.72
   320       0.1525        9.73
   321       0.1494        9.73
   322       0.1527        9.73
   323       0.1723        9.72
   324       0.2046        9.72
   325       0.2390        9.71
   326       0.2529        9.70
   327       0.2503        9.70
   328       0.2510        9.70
   329       0.2675        9.70
   330       0.2977        9.69
   331       0.3220        9.67
   332       0.3251        9.67
   333       0.2900        9.68
   334       1.4634        7.71
   335       1.5386        7.32
   336       0.1285        9.26
   337       0.1078        9.26
   338       0.0901        9.26
   339       0.0817        9.26
   340       0.0865        9.26
   341       0.1007        9.26
   342       0.1238        9.26
   343       0.1548        9.25
   344       0.1820        9.25
   345       0.1838        9.25
   346       0.1592        9.25
   347       0.1259        9.26
   348       0.1019        9.26
   349       0.0890        9.26
   350       0.0828        9.26
   351       0.0814        9.26
   352       0.0853        9.26
   353       0.0981        9.26
   354       0.1154        9.26
   355       0.1320        9.26
   356       0.1381        9.26
   357       0.1360        9.26
   358       0.1362        9.26
   359       0.1474        9.26
   360       0.1735        9.25
   361       0.1961        9.25
   362       1.3995        7.57
   363       1.0909        7.49
   364       0.0534        8.82
   365       0.0481        8.82
   366       0.0520        8.82
   367       0.0619        8.82
   368       0.0773        8.82
   369       0.0975        8.81
   370       0.1147        8.81
   371       0.1165        8.81
   372       0.1028        8.81
   373       0.0821        8.82
   374       0.0651        8.82
   375       0.0545        8.82
   376       0.0492        8.82
   377       0.0479        8.82
   378       0.0504        8.82
   379       0.0575        8.82
   380       0.0661        8.82
   381       0.0736        8.82
   382       0.0763        8.82
   383       0.0756        8.82
   384       0.0769        8.82
   385       0.0843        8.82
   386       1.2629        7.41
   387       0.6908        7.43
   388       0.0343        8.39
   389       0.0409        8.39
   390       0.0506        8.39
   391       0.0635        8.39
   392       0.0742        8.39
   393       0.0756        8.39
   394       0.0681        8.39
   395       0.0554        8.39
   396       0.0437        8.39
   397       0.0358        8.39
   398       0.0315        8.39
   399       0.0302        8.39
   400       0.0313        8.39
   401       0.0350        8.39
   402       0.0393        8.39
   403       0.0427        8.39
   404       0.0441        8.39
   405       0.0446        8.39
   406       0.9749        7.30
   407       0.3929        8.02
   408       0.0281        7.99
   409       0.0342        7.99
   410       0.0426        7.99
   411       0.0491        7.99
   412       0.0499        7.99
   413       0.0457        7.99
   414       0.0380        7.99
   415       0.0302        7.99
   416       0.0245        7.99
   417       0.0212        7.99
   418       0.0199        7.99
   419       0.0203        7.99
   420       0.0222        7.99
   421       0.0244        7.99
   422       0.0261        7.99
   423       0.0271        7.99
   424       0.6292        7.93
   425       0.2824        6.87
   426       0.0296        7.60
   427       0.0330        7.60
   428       0.0330        7.60
   429       0.0309        7.60
   430       0.0262        7.60
   431       0.0211        7.60
   432       0.0172        7.60
   433       0.0147        7.60
   434       0.0136        7.60
   435       0.0135        7.60
   436       0.0145        7.60
   437       0.0158        7.60
   438       0.4704        6.84
   439       0.1856        7.32
   440       0.0219        7.24
   441       0.0216        7.24
   442       0.0207        7.24
   443       0.0179        7.24
   444       0.0146        7.24
   445       0.0121        7.24
   446       0.0105        7.24
   447       0.0095        7.24
   448       0.0092        7.24
   449       0.0097        7.24
   450       0.2998        7.30
   451       0.1457        6.24
   452       0.0138        6.89
   453       0.0120        6.89
   454       0.0100        6.89
   455       0.0087        6.89
   456       0.0076        6.89
   457       0.0069        6.89
   458       0.2050        6.24
   459       0.0923        6.64
   460       0.0077        6.56
   461       0.0069        6.56
   462       0.0065        6.56
   463       0.0057        6.56
   464       0.1205        6.63
   465       0.6148        7.28
   466       0.0380        7.27
   467       0.0375        7.27
   468       0.7532        7.21
Average Sensitivity 1.6458
Model inversion constraint
0
Data inversion constraint
1

Inversion settings
Initial damping factor (0.01 to 1.00)
0.1800
Minimum damping factor (0.001 to 0.75)
0.0300
Local optimization option (0=No, 1=Yes)
1
Convergence limit for relative change in RMS error in percent (0.1 to 20)
5.0000
Minimum change in RMS error for line search in percent (0.5 to 100)
0.5000
Number of iterations (1 to 30)
7
Vertical to horizontal flatness filter ratio (0.25 to 4.0)
1.0000
Model for increase in thickness of layers(0=default 10%, 1=default 25%, 2=user defined)
2
Number of nodes between adjacent electrodes (2 or 4)
4
Flatness filter type, Include smoothing of model resistivity (0=model changes only,1=directly on model)
1
Reduce number of topographical data points? (0=No,1=Yes. Recommend leave at 0)
0
Carry out topography modeling? (0=No,1=Yes)
1
Type of topography trend removal (0=Average,1=Least-squares,2=End to end)
2
Type of Jacobian matrix calculation (0=Quasi-Newton, 1=Gauss-Newton, 2=Mixed)
1
Increase of damping factor with depth (1.0 to 2.0)
1.1000
Type of topographical modeling (0=None, 1=No longer supported so do not use, 2=uniform distorted FEM, 3=underwater, 4=damped FEM, 5=FEM with inverse Swartz-Christoffel)
4
Robust data constrain? (0=No, 1=Yes)
1
Cutoff factor for data constrain (0.0001 to 0.1))
0.0500
Robust model constrain? (0=No, 1=Yes)
0
Cutoff factor for model constrain (0.0001 to 1.0)
0.0050
Allow number of model parameters to exceed data points?  (0=No, 1=Yes)
1
Use extended model? (0=No, 1=Yes)
0
Reduce effect of side blocks? (0=No, 1=Slight, 2=Severe, 3=Very Severe)
0
Type of mesh (0=Normal,1=Fine,2=Finest)
0
Optimise damping factor? (0=No, 1=Yes)
1
Time-lapse inversion constrain (0=None,1&2=Smooth,3=Robust)
3
Type of time-lapse inversion method (0=Simultaneous,1=Sequential)
0
Thickness of first layer (0.25 to 1.0)
0.5000
Factor to increase thickness layer with depth (1.0 to 1.25)
1.0100
USE FINITE ELEMENT METHOD (YES=1,NO=0)
1
WIDTH OF BLOCKS (1=NORMAL WIDTH, 2=DOUBLE, 3=TRIPLE, 4=QUADRAPLE, 5=QUINTIPLE)
1
MAKE SURE BLOCKS HAVE THE SAME WIDTH (YES=1,NO=0)
1
RMS CONVERGENCE LIMIT (IN PERCENT)
0.100
USE LOGARITHM OF APPARENT RESISTIVITY (0=USE LOG OF APPARENT RESISTIVITY, 1=USE RESISTANCE VALUES, 2=USE APPARENT RESISTIVITY)
2
TYPE OF IP INVERSION METHOD (0=CONCURRENT,1=SEQUENTIAL)
0
PROCEED AUTOMATICALLY FOR SEQUENTIAL METHOD (1=YES,0=NO)
0
IP DAMPING FACTOR (0.01 to 1.0)
1.000
USE AUTOMATIC IP DAMPING FACTOR (YES=1,NO=0)
0
CUTOFF FACTOR FOR BOREHOLE DATA (0.0005 to 0.02)
0.00010
TYPE OF CROSS-BOREHOLE MODEL (0=normal,1=halfsize)
0
LIMIT RESISTIVITY VALUES(0=No,1=Yes)
0
Upper limit factor (10-50)
50.000
Lower limit factor (0.02 to 0.1)
0.020
Type of reference resistivity (0=average,1=first iteration)
0
Model refinement (1.0=Normal,0.5=Half-width cells)
1.00
Combined Combined Marquardt and Occam inversion (0=Not used,1=used)
0
Type of optimisation method (0=Gauss-Newton,2=Incomplete GN)
0
Convergence limit for Incomplete Gauss-Newton method (0.005 to 0.05)
0.005
Use data compression with Incomplete Gauss-Newton (0=No,1=Yes)
0
Use reference model in inversion (0=No,1=Yes)
1
Damping factor for reference model (0.0 to 0.3)
0.01000
Use fast method to calculate Jacobian matrix. (0=No,1=Yes)
1
Use higher damping for first layer? (0=No,1=Yes)
1
Extra damping factor for first layer (1.0 to 100.0)
5.00000
Type of finite-element method (0=Triangular,1=Trapezoidal elements)
1
Factor to increase model depth range (1.0 to 5.0)
1.050
Reduce model variations near borehole (0=No, 1=Yes)
0
Factor to control the degree variations near the boreholes are reduced (2 to 100)
5.0
Factor to control variation of borehole damping factor with distance (0.5 to 5.0)
1.0
Floating electrodes survey inversion method (0=use fixed water layer, 1=Incorporate water layer into the model)
1
Resistivity variation within water layer (0=allow resistivity to vary freely,1=minimise variation)
1
Use sparse inversion method for very long survey lines (0=No, 1=Yes)
0
Optimize Jacobian matrix calculation (0=No, 1=Yes)
0
Automatically switch electrodes for negative geometric factor (0=No, 1=Yes)
1
Force resistance value to be consistant with the geometric factor (0=No, 1=Yes)
0
Shift the electrodes to round up positions of electrodes (0=No, 1=Yes)
0
Use difference of measurements in time-lapse inversion (0=No,1=Yes)
0
Use active constraint balancing (0=No,1=Yes)
0
Type of active constraints (0=Normal,1=Reverse)
0
Lower damping factor limit for active constraints 
0.4000
Upper damping factor limit for active constraints 
2.5000
Water resistivity variation damping factor
8.0000
Use automatic calculation for change of damping factor with depth (0=No,1=Yes)
0

Mean Error -0.0059
Average absolute error 0.0314
Standard deviation of error distribution 0.0574
Error Distribution
      0.0000,     10.0000,   474.08,   479.83, -0.0119
     10.0000,     10.0000,   410.70,   424.64, -0.0332
     20.0000,     10.0000,   333.27,   375.78, -0.1244
     30.0000,     10.0000,   307.48,   349.05, -0.1315
     40.0000,     10.0000,   400.14,   473.17, -0.1787   ***
     50.0000,     10.0000,   330.53,   396.59, -0.1948   ***
     60.0000,     10.0000,   261.22,   325.86, -0.2396   ***
     70.0000,     10.0000,   316.32,   373.10, -0.1748   ***
     80.0000,     10.0000,   212.41,   256.27, -0.1985   ***
     90.0000,     10.0000,   306.02,   378.06, -0.2290   ***
    100.0000,     10.0000,   223.49,   266.18, -0.1839   ***
    110.0000,     10.0000,   270.00,   313.71, -0.1569   ***
    120.0000,     10.0000,   270.58,   345.49, -0.2683   ***
    130.0000,     10.0000,   353.65,   357.76, -0.0113
    140.0000,     10.0000,   400.46,   387.17,  0.0325
    150.0000,     10.0000,   256.65,   263.27, -0.0250
    160.0000,     10.0000,   247.18,   284.23, -0.1448   ***
    170.0000,     10.0000,   219.50,   272.71, -0.2333   ***
    180.0000,     10.0000,   257.50,   304.59, -0.1770   ***
    190.0000,     10.0000,   263.72,   315.84, -0.1914   ***
    200.0000,     10.0000,   227.29,   247.34, -0.0850
    210.0000,     10.0000,   343.57,   380.12, -0.1038
    220.0000,     10.0000,   358.97,   381.31, -0.0608
    230.0000,     10.0000,   477.28,   474.17,  0.0064
    240.0000,     10.0000,   474.91,   467.73,  0.0149
    250.0000,     10.0000,   482.49,   487.59, -0.0104
    260.0000,     10.0000,   406.87,   434.18, -0.0657
    270.0000,     10.0000,   443.18,   466.44, -0.0515
    280.0000,     10.0000,   417.95,   443.49, -0.0599
    290.0000,     10.0000,   491.52,   526.43, -0.0698
    300.0000,     10.0000,   515.86,   538.65, -0.0434
    310.0000,     10.0000,   636.31,   636.14,  0.0003
    320.0000,     10.0000,   570.25,   574.28, -0.0070
    330.0000,     10.0000,   487.67,   492.18, -0.0091
    340.0000,     10.0000,   498.40,   495.60,  0.0055
    350.0000,     10.0000,   521.85,   504.60,  0.0325
    360.0000,     10.0000,   475.69,   465.96,  0.0201
    370.0000,     10.0000,   506.83,   530.40, -0.0457
    380.0000,     10.0000,   434.20,   463.97, -0.0672
    390.0000,     10.0000,   368.89,   377.82, -0.0237
    400.0000,     10.0000,   338.65,   346.41, -0.0223
    410.0000,     10.0000,   256.13,   295.72, -0.1495   ***
    420.0000,     10.0000,   243.18,   257.16, -0.0555
    430.0000,     10.0000,   191.00,   203.66, -0.0634
    440.0000,     10.0000,   166.75,   178.86, -0.0691
    450.0000,     10.0000,   205.13,   211.27, -0.0287
    460.0000,     10.0000,   198.30,   199.76, -0.0071
    470.0000,     10.0000,   293.81,   291.82,  0.0066
      0.0000,     20.0000,   689.99,   634.77,  0.0791
     10.0000,     20.0000,   563.33,   541.97,  0.0374
     20.0000,     20.0000,   720.46,   708.82,  0.0160
     30.0000,     20.0000,   759.04,   766.01, -0.0091
     40.0000,     20.0000,   605.11,   614.18, -0.0148
     50.0000,     20.0000,   533.89,   537.49, -0.0066
     60.0000,     20.0000,   554.89,   557.52, -0.0047
     70.0000,     20.0000,   594.36,   595.10, -0.0012
     80.0000,     20.0000,   577.98,   574.56,  0.0058
     90.0000,     20.0000,   472.77,   469.10,  0.0076
    100.0000,     20.0000,   523.20,   486.20,  0.0696
    110.0000,     20.0000,   659.22,   610.87,  0.0724
    120.0000,     20.0000,   656.84,   657.82, -0.0015
    130.0000,     20.0000,   556.01,   546.04,  0.0177
    140.0000,     20.0000,   406.77,   421.72, -0.0360
    150.0000,     20.0000,   461.37,   441.51,  0.0423
    160.0000,     20.0000,   539.08,   537.19,  0.0035
    170.0000,     20.0000,   551.48,   551.04,  0.0008
    180.0000,     20.0000,   486.06,   461.05,  0.0506
    190.0000,     20.0000,   499.54,   488.67,  0.0214
    200.0000,     20.0000,   607.98,   604.46,  0.0057
    210.0000,     20.0000,   644.04,   658.87, -0.0227
    220.0000,     20.0000,   621.05,   689.82, -0.1092
    230.0000,     20.0000,   717.37,   716.57,  0.0011
    240.0000,     20.0000,   705.10,   708.38, -0.0046
    250.0000,     20.0000,   746.90,   707.98,  0.0515
    260.0000,     20.0000,   737.65,   702.71,  0.0468
    270.0000,     20.0000,   698.68,   690.42,  0.0117
    280.0000,     20.0000,   749.08,   737.90,  0.0148
    290.0000,     20.0000,   892.50,   877.28,  0.0169
    300.0000,     20.0000,   877.25,   878.87, -0.0018
    310.0000,     20.0000,   699.18,   694.40,  0.0068
    320.0000,     20.0000,   617.88,   620.86, -0.0048
    330.0000,     20.0000,   679.73,   653.86,  0.0376
    340.0000,     20.0000,   646.39,   642.61,  0.0058
    350.0000,     20.0000,   708.87,   678.08,  0.0429
    360.0000,     20.0000,   735.18,   700.82,  0.0462
    370.0000,     20.0000,   570.93,   572.35, -0.0025
    380.0000,     20.0000,   480.42,   483.42, -0.0061
    390.0000,     20.0000,   511.30,   499.02,  0.0236
    400.0000,     20.0000,   500.76,   475.46,  0.0497
    410.0000,     20.0000,   518.62,   382.94,  0.2574   ***
    420.0000,     20.0000,   450.24,   317.30,  0.2897   ***
    430.0000,     20.0000,   330.26,   320.36,  0.0292
    440.0000,     20.0000,   359.25,   340.66,  0.0505
      0.0000,     30.0000,   933.63,   861.10,  0.0770
     10.0000,     30.0000,  1007.80,   957.40,  0.0496
     20.0000,     30.0000,   971.35,   959.41,  0.0122
     30.0000,     30.0000,   908.46,   862.85,  0.0497
     40.0000,     30.0000,   753.39,   741.37,  0.0158
     50.0000,     30.0000,   825.40,   805.27,  0.0241
     60.0000,     30.0000,   744.60,   737.74,  0.0091
     70.0000,     30.0000,   734.36,   716.00,  0.0247
     80.0000,     30.0000,   702.48,   661.44,  0.0577
     90.0000,     30.0000,   797.22,   780.18,  0.0211
    100.0000,     30.0000,   912.78,   875.95,  0.0400
    110.0000,     30.0000,   842.22,   826.73,  0.0182
    120.0000,     30.0000,   712.38,   688.98,  0.0325
    130.0000,     30.0000,   591.88,   588.93,  0.0049
    140.0000,     30.0000,   713.50,   662.63,  0.0704
    150.0000,     30.0000,   777.94,   731.76,  0.0587
    160.0000,     30.0000,   670.00,   699.08, -0.0428
    170.0000,     30.0000,   707.28,   681.79,  0.0356
    180.0000,     30.0000,   689.39,   682.84,  0.0094
    190.0000,     30.0000,   867.27,   835.81,  0.0359
    200.0000,     30.0000,   961.21,   914.04,  0.0486
    210.0000,     30.0000,  1035.40,   978.01,  0.0550
    220.0000,     30.0000,   943.04,   903.84,  0.0412
    230.0000,     30.0000,   890.10,   883.56,  0.0073
    240.0000,     30.0000,   796.85,   787.72,  0.0113
    250.0000,     30.0000,   828.03,   811.69,  0.0195
    260.0000,     30.0000,   899.91,   887.72,  0.0134
    270.0000,     30.0000,  1067.80,  1064.70,  0.0029
    280.0000,     30.0000,  1089.00,  1086.08,  0.0027
    290.0000,     30.0000,   990.54,  1009.15, -0.0186
    300.0000,     30.0000,   788.50,   801.06, -0.0158
    310.0000,     30.0000,   699.65,   701.87, -0.0031
    320.0000,     30.0000,   714.73,   726.69, -0.0165
    330.0000,     30.0000,   864.97,   850.67,  0.0164
    340.0000,     30.0000,   869.93,   869.78,  0.0002
    350.0000,     30.0000,   807.30,   806.58,  0.0009
    360.0000,     30.0000,   680.12,   701.71, -0.0314
    370.0000,     30.0000,   596.47,   632.17, -0.0590
    380.0000,     30.0000,   559.28,   604.37, -0.0794
    390.0000,     30.0000,   537.13,   570.82, -0.0617
    400.0000,     30.0000,   482.02,   481.42,  0.0012
    410.0000,     30.0000,   438.81,   427.04,  0.0263
      0.0000,     40.0000,  1132.60,  1082.79,  0.0436
     10.0000,     40.0000,  1197.50,  1163.57,  0.0281
     20.0000,     40.0000,  1052.90,  1013.22,  0.0374
     30.0000,     40.0000,   998.05,   964.73,  0.0331
     40.0000,     40.0000,   888.02,   859.69,  0.0316
     50.0000,     40.0000,   798.65,   797.95,  0.0009
     60.0000,     40.0000,   953.69,   913.53,  0.0417
     70.0000,     40.0000,   971.74,   933.46,  0.0390
     80.0000,     40.0000,  1036.70,  1013.44,  0.0223
     90.0000,     40.0000,  1010.10,   986.34,  0.0233
    100.0000,     40.0000,   966.41,   940.55,  0.0265
    110.0000,     40.0000,   897.35,   875.99,  0.0236
    120.0000,     40.0000,   825.67,   787.44,  0.0458
    130.0000,     40.0000,   835.86,   802.59,  0.0394
    140.0000,     40.0000,   788.52,   768.63,  0.0250
    150.0000,     40.0000,   864.06,   839.85,  0.0277
    160.0000,     40.0000,   882.37,   881.67,  0.0008
    170.0000,     40.0000,   938.90,   933.33,  0.0059
    180.0000,     40.0000,  1119.20,  1070.52,  0.0432
    190.0000,     40.0000,  1125.00,  1109.54,  0.0136
    200.0000,     40.0000,  1137.00,  1098.01,  0.0340
    210.0000,     40.0000,   998.65,   985.18,  0.0134
    220.0000,     40.0000,   861.91,   856.92,  0.0057
    230.0000,     40.0000,   888.27,   864.91,  0.0260
    240.0000,     40.0000,   943.94,   939.42,  0.0047
    250.0000,     40.0000,  1089.90,  1089.01,  0.0008
    260.0000,     40.0000,  1192.40,  1184.34,  0.0067
    270.0000,     40.0000,  1116.20,  1113.34,  0.0025
    280.0000,     40.0000,  1007.00,  1009.92, -0.0029
    290.0000,     40.0000,   869.59,   868.89,  0.0008
    300.0000,     40.0000,   771.94,   780.37, -0.0108
    310.0000,     40.0000,   843.82,   853.72, -0.0116
    320.0000,     40.0000,   889.21,   910.16, -0.0233
    330.0000,     40.0000,   941.51,   952.17, -0.0112
    340.0000,     40.0000,   967.31,   973.80, -0.0066
    350.0000,     40.0000,   860.24,   853.50,  0.0078
    360.0000,     40.0000,   756.10,   749.30,  0.0089
    370.0000,     40.0000,   672.35,   653.73,  0.0273
    380.0000,     40.0000,   587.37,   568.04,  0.0324
      0.0000,     50.0000,  1506.30,  1195.38,  0.2052   ***
     10.0000,     50.0000,  1142.10,  1089.25,  0.0459
     20.0000,     50.0000,  1050.40,  1002.88,  0.0449
     30.0000,     50.0000,  1007.00,   990.92,  0.0158
     40.0000,     50.0000,   979.01,   972.80,  0.0063
     50.0000,     50.0000,  1078.60,  1050.77,  0.0256
     60.0000,     50.0000,  1124.10,  1098.07,  0.0230
     70.0000,     50.0000,  1141.10,  1131.98,  0.0079
     80.0000,     50.0000,   933.16,  1108.74, -0.1864   ***
     90.0000,     50.0000,   992.65,  1074.40, -0.0816
    100.0000,     50.0000,   883.17,   989.46, -0.1192
    110.0000,     50.0000,   928.87,   901.95,  0.0287
    120.0000,     50.0000,   851.94,   834.78,  0.0199
    130.0000,     50.0000,   874.35,   888.96, -0.0165
    140.0000,     50.0000,   986.25,   968.36,  0.0180
    150.0000,     50.0000,  1073.70,  1072.86,  0.0008
    160.0000,     50.0000,  1131.80,  1145.55, -0.0121
    170.0000,     50.0000,  1182.90,  1206.52, -0.0198
    180.0000,     50.0000,  1111.00,  1105.23,  0.0051
    190.0000,     50.0000,  1021.70,  1044.40, -0.0220
    200.0000,     50.0000,  1010.10,   996.63,  0.0132
    210.0000,     50.0000,   974.75,   971.75,  0.0031
    220.0000,     50.0000,   969.68,   943.01,  0.0273
    230.0000,     50.0000,  1064.50,  1063.25,  0.0012
    240.0000,     50.0000,  1108.30,  1068.56,  0.0356
    250.0000,     50.0000,  1094.50,  1063.36,  0.0282
    260.0000,     50.0000,  1067.00,  1062.45,  0.0042
    270.0000,     50.0000,  1040.50,  1033.36,  0.0068
    280.0000,     50.0000,   890.88,   901.68, -0.0120
    290.0000,     50.0000,   875.55,   890.08, -0.0164
    300.0000,     50.0000,   937.41,   942.26, -0.0051
    310.0000,     50.0000,   979.04,   978.31,  0.0007
    320.0000,     50.0000,  1002.50,  1005.63, -0.0031
    330.0000,     50.0000,  1196.40,  1065.39,  0.1087
    340.0000,     50.0000,   968.54,   935.84,  0.0335
    350.0000,     50.0000,   804.38,   764.40,  0.0492
      0.0000,     60.0000,  1154.00,  1129.29,  0.0213
     10.0000,     60.0000,  1183.70,  1064.70,  0.0998
     20.0000,     60.0000,  1114.40,  1100.29,  0.0126
     30.0000,     60.0000,  1118.50,  1119.17, -0.0006
     40.0000,     60.0000,  1248.80,  1227.62,  0.0168
     50.0000,     60.0000,  1149.60,  1128.62,  0.0181
     60.0000,     60.0000,  1205.80,  1184.08,  0.0179
     70.0000,     60.0000,  1242.20,  1186.95,  0.0442
     80.0000,     60.0000,  1172.20,  1149.53,  0.0192
     90.0000,     60.0000,  1087.80,  1065.93,  0.0199
    100.0000,     60.0000,   924.85,   902.14,  0.0243
    110.0000,     60.0000,   971.75,   971.76, -0.0000
    120.0000,     60.0000,  1029.30,  1028.30,  0.0010
    130.0000,     60.0000,  1091.20,  1116.81, -0.0233
    140.0000,     60.0000,  1122.00,  1149.74, -0.0245
    150.0000,     60.0000,  1101.90,  1126.38, -0.0220
    160.0000,     60.0000,  1140.10,  1152.20, -0.0105
    170.0000,     60.0000,  1121.50,  1119.27,  0.0020
    180.0000,     60.0000,  1067.30,  1075.92, -0.0080
    190.0000,     60.0000,   857.85,  1029.60, -0.1982   ***
    200.0000,     60.0000,   937.38,  1031.13, -0.0991
    210.0000,     60.0000,   748.61,  1028.73, -0.3699   ***
    220.0000,     60.0000,   972.74,   973.11, -0.0004
    230.0000,     60.0000,   980.42,   954.80,  0.0259
    240.0000,     60.0000,  1007.20,   971.43,  0.0352
    250.0000,     60.0000,  1005.70,  1002.44,  0.0032
    260.0000,     60.0000,   990.26,  1005.39, -0.0151
    270.0000,     60.0000,  1000.70,   992.98,  0.0076
    280.0000,     60.0000,  1004.40,   997.15,  0.0072
    290.0000,     60.0000,  1022.50,  1018.96,  0.0034
    300.0000,     60.0000,  1038.60,  1035.99,  0.0025
    310.0000,     60.0000,  1040.00,  1016.40,  0.0225
    320.0000,     60.0000,  1015.10,   999.90,  0.0148
      0.0000,     70.0000,  1119.30,  1109.89,  0.0083
     10.0000,     70.0000,  1196.80,  1209.36, -0.0104
     20.0000,     70.0000,  1265.10,  1264.92,  0.0001
     30.0000,     70.0000,  1280.40,  1261.80,  0.0144
     40.0000,     70.0000,  1160.00,  1148.11,  0.0102
     50.0000,     70.0000,  1109.50,  1134.95, -0.0228
     60.0000,     70.0000,  1245.00,  1212.21,  0.0262
     70.0000,     70.0000,  1238.60,  1210.10,  0.0229
     80.0000,     70.0000,  1101.60,  1074.57,  0.0243
     90.0000,     70.0000,   998.37,  1021.12, -0.0226
    100.0000,     70.0000,  1054.20,  1053.03,  0.0011
    110.0000,     70.0000,  1105.30,  1141.82, -0.0328
    120.0000,     70.0000,  1096.80,  1121.25, -0.0221
    130.0000,     70.0000,  1051.50,  1077.50, -0.0245
    140.0000,     70.0000,  1044.00,  1068.38, -0.0232
    150.0000,     70.0000,  1121.10,  1138.87, -0.0157
    160.0000,     70.0000,  1140.10,  1136.98,  0.0027
    170.0000,     70.0000,  1100.70,  1109.34, -0.0078
    180.0000,     70.0000,  1046.80,  1031.03,  0.0149
    190.0000,     70.0000,  1014.60,  1001.33,  0.0130
    200.0000,     70.0000,  1010.50,   976.96,  0.0329
    210.0000,     70.0000,   971.57,   933.62,  0.0387
    220.0000,     70.0000,   890.33,   876.76,  0.0151
    230.0000,     70.0000,   903.94,   906.28, -0.0026
    240.0000,     70.0000,   950.73,   950.70,  0.0000
    250.0000,     70.0000,  1056.40,  1056.40, -0.0000
    260.0000,     70.0000,  1060.10,  1056.26,  0.0036
    270.0000,     70.0000,  1049.20,  1039.64,  0.0090
    280.0000,     70.0000,  1032.50,  1027.93,  0.0044
    290.0000,     70.0000,  1073.60,  1019.35,  0.0501
      0.0000,     80.0000,  1282.40,  1276.13,  0.0049
     10.0000,     80.0000,  1182.20,  1211.42, -0.0245
     20.0000,     80.0000,  1222.10,  1216.09,  0.0049
     30.0000,     80.0000,  1138.90,  1141.51, -0.0023
     40.0000,     80.0000,  1166.70,  1170.70, -0.0034
     50.0000,     80.0000,  1206.60,  1187.42,  0.0158
     60.0000,     80.0000,  1189.80,  1187.83,  0.0016
     70.0000,     80.0000,  1165.30,  1155.76,  0.0081
     80.0000,     80.0000,  1072.40,  1067.61,  0.0044
     90.0000,     80.0000,  1066.50,  1081.52, -0.0140
    100.0000,     80.0000,  1058.60,  1076.56, -0.0168
    110.0000,     80.0000,  1110.60,  1124.87, -0.0128
    120.0000,     80.0000,  1069.20,  1075.98, -0.0063
    130.0000,     80.0000,  1021.50,  1043.58, -0.0214
    140.0000,     80.0000,  1075.80,  1078.50, -0.0025
    150.0000,     80.0000,  1082.80,  1067.51,  0.0140
    160.0000,     80.0000,  1076.60,  1065.60,  0.0101
    170.0000,     80.0000,  1056.20,  1039.30,  0.0159
    180.0000,     80.0000,  1000.90,   978.15,  0.0225
    190.0000,     80.0000,   904.85,   898.46,  0.0070
    200.0000,     80.0000,   895.55,   882.64,  0.0143
    210.0000,     80.0000,   899.78,   892.18,  0.0084
    220.0000,     80.0000,   916.04,   907.25,  0.0095
    230.0000,     80.0000,   996.22,   995.78,  0.0004
    240.0000,     80.0000,  1079.10,  1059.91,  0.0176
    250.0000,     80.0000,  1045.60,  1011.31,  0.0325
    260.0000,     80.0000,   996.06,   985.28,  0.0107
      0.0000,     90.0000,  1125.10,  1135.31, -0.0090
     10.0000,     90.0000,  1121.20,  1160.32, -0.0346
     20.0000,     90.0000,  1144.40,  1157.45, -0.0113
     30.0000,     90.0000,  1192.80,  1200.76, -0.0066
     40.0000,     90.0000,  1161.10,  1162.95, -0.0016
     50.0000,     90.0000,  1115.30,  1145.64, -0.0270
     60.0000,     90.0000,  1124.10,  1112.15,  0.0106
     70.0000,     90.0000,  1056.80,  1054.25,  0.0024
     80.0000,     90.0000,  1079.20,  1077.14,  0.0019
     90.0000,     90.0000,  1086.50,  1103.63, -0.0156
    100.0000,     90.0000,  1079.60,  1076.85,  0.0025
    110.0000,     90.0000,  1076.30,  1063.26,  0.0120
    120.0000,     90.0000,   989.12,   977.71,  0.0114
    130.0000,     90.0000,   984.13,   973.40,  0.0108
    140.0000,     90.0000,   998.44,   985.85,  0.0125
    150.0000,     90.0000,  1035.90,  1037.53, -0.0016
    160.0000,     90.0000,   948.37,  1022.46, -0.0774
    170.0000,     90.0000,   876.58,   934.83, -0.0658
    180.0000,     90.0000,   848.67,   885.65, -0.0431
    190.0000,     90.0000,   828.91,   890.28, -0.0733
    200.0000,     90.0000,   855.22,   915.95, -0.0703
    210.0000,     90.0000,   922.60,   994.44, -0.0772
    220.0000,     90.0000,   913.70,   985.56, -0.0779
    230.0000,     90.0000,   990.38,   977.41,  0.0130
      0.0000,    100.0000,  1147.80,  1145.69,  0.0018
     10.0000,    100.0000,  1092.40,  1123.78, -0.0285
     20.0000,    100.0000,  1097.10,  1124.67, -0.0249
     30.0000,    100.0000,  1123.00,  1124.55, -0.0014
     40.0000,    100.0000,  1090.10,  1087.19,  0.0027
     50.0000,    100.0000,  1060.30,  1061.72, -0.0013
     60.0000,    100.0000,  1063.40,  1055.40,  0.0075
     70.0000,    100.0000,  1093.20,  1081.21,  0.0109
     80.0000,    100.0000,  1081.20,  1062.57,  0.0171
     90.0000,    100.0000,  1049.00,  1024.74,  0.0229
    100.0000,    100.0000,   967.60,   937.23,  0.0311
    110.0000,    100.0000,   933.98,   928.11,  0.0062
    120.0000,    100.0000,   952.94,   945.60,  0.0076
    130.0000,    100.0000,   949.09,   961.05, -0.0125
    140.0000,    100.0000,   965.81,   970.50, -0.0048
    150.0000,    100.0000,   952.45,   960.05, -0.0079
    160.0000,    100.0000,   946.89,   957.35, -0.0109
    170.0000,    100.0000,   904.33,   917.39, -0.0143
    180.0000,    100.0000,   899.45,   915.78, -0.0180
    190.0000,    100.0000,   924.79,   936.62, -0.0127
    200.0000,    100.0000,   983.62,   975.32,  0.0084
      0.0000,    110.0000,   966.42,   993.90, -0.0282
     10.0000,    110.0000,   995.70,  1023.13, -0.0273
     20.0000,    110.0000,  1069.40,  1080.49, -0.0103
     30.0000,    110.0000,  1087.50,  1104.61, -0.0156
     40.0000,    110.0000,  1095.50,  1057.59,  0.0343
     50.0000,    110.0000,   991.38,   991.80, -0.0004
     60.0000,    110.0000,  1008.40,   994.54,  0.0136
     70.0000,    110.0000,   986.65,   974.78,  0.0119
     80.0000,    110.0000,   959.11,   940.77,  0.0189
     90.0000,    110.0000,   910.48,   908.36,  0.0023
    100.0000,    110.0000,   872.18,   877.87, -0.0065
    110.0000,    110.0000,   940.19,   952.47, -0.0129
    120.0000,    110.0000,   952.25,   954.15, -0.0020
    130.0000,    110.0000,   931.38,   945.50, -0.0150
    140.0000,    110.0000,   921.85,   930.23, -0.0090
    150.0000,    110.0000,   920.56,   935.47, -0.0160
    160.0000,    110.0000,   922.31,   922.78, -0.0005
    170.0000,    110.0000,   923.92,   932.45, -0.0091
      0.0000,    120.0000,   903.58,   983.14, -0.0872
     10.0000,    120.0000,  1002.20,  1040.99, -0.0384
     20.0000,    120.0000,  1064.20,  1070.25, -0.0056
     30.0000,    120.0000,  1005.30,  1008.17, -0.0028
     40.0000,    120.0000,   895.75,   897.16, -0.0016
     50.0000,    120.0000,   870.26,   879.15, -0.0101
     60.0000,    120.0000,   892.55,   901.06, -0.0094
     70.0000,    120.0000,   913.88,   906.29,  0.0082
     80.0000,    120.0000,   880.82,   878.45,  0.0027
     90.0000,    120.0000,   884.69,   905.71, -0.0235
    100.0000,    120.0000,   931.50,   945.22, -0.0146
    110.0000,    120.0000,   946.65,   955.93, -0.0097
    120.0000,    120.0000,   925.32,   937.43, -0.0130
    130.0000,    120.0000,   895.24,   891.63,  0.0040
    140.0000,    120.0000,   859.92,   872.45, -0.0144
      0.0000,    130.0000,   957.96,   966.50, -0.0088
     10.0000,    130.0000,   938.59,   955.66, -0.0180
     20.0000,    130.0000,   894.81,   919.15, -0.0269
     30.0000,    130.0000,   863.96,   850.35,  0.0156
     40.0000,    130.0000,   819.99,   826.32, -0.0076
     50.0000,    130.0000,   811.84,   823.13, -0.0138
     60.0000,    130.0000,   884.50,   880.99,  0.0039
     70.0000,    130.0000,   926.01,   917.93,  0.0086
     80.0000,    130.0000,   913.40,   913.60, -0.0002
     90.0000,    130.0000,   926.60,   938.75, -0.0130
    100.0000,    130.0000,   910.60,   900.99,  0.0105
    110.0000,    130.0000,   886.36,   902.07, -0.0176
      0.0000,    140.0000,   881.05,   873.21,  0.0088
     10.0000,    140.0000,   818.23,   838.33, -0.0243
     20.0000,    140.0000,   787.45,   793.39, -0.0075
     30.0000,    140.0000,   803.16,   811.76, -0.0106
     40.0000,    140.0000,   822.80,   831.11, -0.0100
     50.0000,    140.0000,   853.92,   866.77, -0.0149
     60.0000,    140.0000,   900.41,   903.64, -0.0036
     70.0000,    140.0000,   879.61,   880.58, -0.0011
     80.0000,    140.0000,   866.40,   880.55, -0.0162
      0.0000,    150.0000,   773.82,   785.54, -0.0150
     10.0000,    150.0000,   756.34,   764.93, -0.0112
     20.0000,    150.0000,   784.59,   805.38, -0.0262
     30.0000,    150.0000,   833.78,   851.55, -0.0211
     40.0000,    150.0000,   839.06,   845.70, -0.0078
     50.0000,    150.0000,   801.09,   809.72, -0.0107
      0.0000,    160.0000,   782.28,   744.50,  0.0478
     10.0000,    160.0000,   764.10,   777.84, -0.0178
     20.0000,    160.0000,   782.10,   803.13, -0.0266

Iteration  Time for this iteration  Total Time   % Abs. Error
     1               7.60               7.60       12.627
     2               2.86              10.45        8.244
     3               5.24              15.69        6.417
     4               4.63              20.33        5.023
     5               4.79              25.12        3.353
     6               4.88              30.00        3.167
     7               4.85              34.85        3.145

RES2DINVx32 ver. 3.71.101 - ID. No. : K3-FEC4B08A-08C2 
Windows 7 Version 6.1
Key ID number is K3-FEC4B08A-08C2
