# Supplementary material for: Geoelectrical resistivity data sets for subsurface characterisation and aquifer delineation in Iyesi, southwestern Nigeria
Source: Data Brief. 2017 Oct 26;15:828–32. doi: 10.1016/j.dib.2017.10.057 (PMC5676085; doi:10.1016/j.dib.2017.10.057)
Supplement: Supplementary file 3 — Supplementary material [file mmc3.zip › Traverse 2.DAT]

Traverse 2
10.0
1
408
1
0
15.0	10.0	289.36
25.0	10.0	260.83
35.0	10.0	286.02
45.0	10.0	252.56
55.0	10.0	246.07
65.0	10.0	284.94
75.0	10.0	351.43
85.0	10.0	313.32
95.0	10.0	362.44
105.0	10.0	299.28
115.0	10.0	336.95
125.0	10.0	412.38
135.0	10.0	454.65
145.0	10.0	386.75
155.0	10.0	373.38
165.0	10.0	343.96
175.0	10.0	410.66
185.0	10.0	418.78
195.0	10.0	380.21
205.0	10.0	409.27
215.0	10.0	408.10
225.0	10.0	336.31
235.0	10.0	399.34
245.0	10.0	358.18
255.0	10.0	396.46
265.0	10.0	387.99
275.0	10.0	368.99
285.0	10.0	344.44
295.0	10.0	286.00
305.0	10.0	345.82
315.0	10.0	278.23
325.0	10.0	325.00
335.0	10.0	363.06
345.0	10.0	384.50
355.0	10.0	400.52
365.0	10.0	381.31
375.0	10.0	419.06
385.0	10.0	302.51
395.0	10.0	391.57
405.0	10.0	414.40
415.0	10.0	411.09
425.0	10.0	468.39
435.0	10.0	386.02
445.0	10.0	458.24
455.0	10.0	412.30
465.0	10.0	357.01
475.0	10.0	336.32
485.0	10.0	304.35
30.0	20.0	498.93
40.0	20.0	507.52
50.0	20.0	565.54
60.0	20.0	530.25
70.0	20.0	550.67
80.0	20.0	583.02
90.0	20.0	547.18
100.0	20.0	555.55
110.0	20.0	527.12
120.0	20.0	598.44
130.0	20.0	636.03
140.0	20.0	589.74
150.0	20.0	577.87
160.0	20.0	622.43
170.0	20.0	658.89
180.0	20.0	655.55
190.0	20.0	537.32
200.0	20.0	540.29
210.0	20.0	604.69
220.0	20.0	565.49
230.0	20.0	578.30
240.0	20.0	614.52
250.0	20.0	613.45
260.0	20.0	607.34
270.0	20.0	635.24
280.0	20.0	610.64
290.0	20.0	567.80
300.0	20.0	583.56
310.0	20.0	586.75
320.0	20.0	547.78
330.0	20.0	611.86
340.0	20.0	667.98
350.0	20.0	624.54
360.0	20.0	694.02
370.0	20.0	737.50
380.0	20.0	830.47
390.0	20.0	577.55
400.0	20.0	715.64
410.0	20.0	763.14
420.0	20.0	699.30
430.0	20.0	654.12
440.0	20.0	666.03
450.0	20.0	678.88
460.0	20.0	633.52
470.0	20.0	583.35
45.0	30.0	703.24
55.0	30.0	686.62
65.0	30.0	771.65
75.0	30.0	709.73
85.0	30.0	790.61
95.0	30.0	719.40
105.0	30.0	693.15
115.0	30.0	792.34
125.0	30.0	915.74
135.0	30.0	863.93
145.0	30.0	772.75
155.0	30.0	774.39
165.0	30.0	753.04
175.0	30.0	867.61
185.0	30.0	881.41
195.0	30.0	841.26
205.0	30.0	732.01
215.0	30.0	762.20
225.0	30.0	736.19
235.0	30.0	777.24
245.0	30.0	757.88
255.0	30.0	706.46
265.0	30.0	827.19
275.0	30.0	825.02
285.0	30.0	823.69
295.0	30.0	808.87
305.0	30.0	754.81
315.0	30.0	765.93
325.0	30.0	777.77
335.0	30.0	829.59
345.0	30.0	902.06
355.0	30.0	953.48
365.0	30.0	940.79
375.0	30.0	812.44
385.0	30.0	885.93
395.0	30.0	830.03
405.0	30.0	925.71
415.0	30.0	981.35
425.0	30.0	917.18
435.0	30.0	870.08
445.0	30.0	874.13
455.0	30.0	886.42
60.0	40.0	935.36
70.0	40.0	899.78
80.0	40.0	884.07
90.0	40.0	802.70
100.0	40.0	721.82
110.0	40.0	884.90
120.0	40.0	895.28
130.0	40.0	1202.10
140.0	40.0	1125.90
150.0	40.0	1273.30
160.0	40.0	1227.70
170.0	40.0	789.47
180.0	40.0	940.63
190.0	40.0	986.09
200.0	40.0	1081.30
210.0	40.0	890.47
220.0	40.0	1191.20
230.0	40.0	891.51
240.0	40.0	981.07
250.0	40.0	1004.00
260.0	40.0	1008.10
270.0	40.0	1054.90
280.0	40.0	952.14
290.0	40.0	976.82
300.0	40.0	926.67
310.0	40.0	878.54
320.0	40.0	917.12
330.0	40.0	952.83
340.0	40.0	1067.20
350.0	40.0	1127.00
360.0	40.0	1090.80
370.0	40.0	1018.60
380.0	40.0	972.56
390.0	40.0	1176.30
400.0	40.0	979.52
410.0	40.0	1081.80
420.0	40.0	1104.30
430.0	40.0	1120.50
440.0	40.0	1078.00
75.0	50.0	1034.90
85.0	50.0	1095.80
95.0	50.0	1045.60
105.0	50.0	1060.30
115.0	50.0	987.75
125.0	50.0	1211.80
135.0	50.0	1085.16
145.0	50.0	1064.60
155.0	50.0	874.03
165.0	50.0	644.24
175.0	50.0	957.93
185.0	50.0	966.53
195.0	50.0	1032.00
205.0	50.0	1207.21
215.0	50.0	1037.90
225.0	50.0	1035.60
235.0	50.0	993.98
245.0	50.0	1028.60
255.0	50.0	1133.60
265.0	50.0	1153.60
275.0	50.0	1117.00
285.0	50.0	1294.72
295.0	50.0	1099.89
305.0	50.0	1140.00
315.0	50.0	1024.80
325.0	50.0	1092.90
335.0	50.0	1101.40
345.0	50.0	1130.50
355.0	50.0	1207.77
365.0	50.0	1118.10
375.0	50.0	1098.80
385.0	50.0	1128.80
395.0	50.0	1264.70
405.0	50.0	1525.72
415.0	50.0	1618.30
425.0	50.0	1789.40
90.0	60.0	1014.70
100.0	60.0	1106.10
110.0	60.0	1063.40
120.0	60.0	971.01
130.0	60.0	992.45
140.0	60.0	1425.46
150.0	60.0	1143.00
160.0	60.0	861.54
170.0	60.0	1210.00
180.0	60.0	1090.80
190.0	60.0	1080.70
200.0	60.0	1028.40
210.0	60.0	1039.60
220.0	60.0	1083.30
230.0	60.0	1106.30
240.0	60.0	1090.40
250.0	60.0	1126.90
260.0	60.0	1183.50
270.0	60.0	1186.90
280.0	60.0	1165.60
290.0	60.0	1066.70
300.0	60.0	1093.30
310.0	60.0	1097.80
320.0	60.0	1079.10
330.0	60.0	1127.80
340.0	60.0	1136.20
350.0	60.0	1178.30
360.0	60.0	1150.40
370.0	60.0	1396.60
380.0	60.0	1507.90
390.0	60.0	1627.60
400.0	60.0	2289.50
410.0	60.0	2160.20
105.0	70.0	1175.00
115.0	70.0	1068.70
125.0	70.0	1267.30
135.0	70.0	1078.60
145.0	70.0	1104.90
155.0	70.0	1152.40
165.0	70.0	1028.00
175.0	70.0	1216.80
185.0	70.0	1045.80
195.0	70.0	1062.50
205.0	70.0	1069.90
215.0	70.0	1094.60
225.0	70.0	1104.90
235.0	70.0	1164.70
245.0	70.0	1168.30
255.0	70.0	1173.50
265.0	70.0	1148.30
275.0	70.0	1160.90
285.0	70.0	1154.90
295.0	70.0	1139.60
305.0	70.0	1122.70
315.0	70.0	1123.00
325.0	70.0	1105.90
335.0	70.0	1102.10
345.0	70.0	1131.60
355.0	70.0	1134.60
365.0	70.0	1173.40
375.0	70.0	1232.70
385.0	70.0	1262.10
395.0	70.0	1597.80
120.0	80.0	1309.00
130.0	80.0	1271.51
140.0	80.0	1254.80
150.0	80.0	1233.70
160.0	80.0	1293.30
170.0	80.0	1338.80
180.0	80.0	1215.40
190.0	80.0	1047.50
200.0	80.0	1120.00
210.0	80.0	1142.80
220.0	80.0	1156.60
230.0	80.0	1133.80
240.0	80.0	1141.10
250.0	80.0	1126.90
260.0	80.0	1131.80
270.0	80.0	1186.90
280.0	80.0	1171.80
290.0	80.0	1164.20
300.0	80.0	1126.30
310.0	80.0	1141.70
320.0	80.0	1126.30
330.0	80.0	1120.60
340.0	80.0	1118.20
350.0	80.0	1066.30
360.0	80.0	1149.30
370.0	80.0	1239.10
380.0	80.0	1272.60
135.0	90.0	1238.50
145.0	90.0	1239.20
155.0	90.0	1252.40
165.0	90.0	1296.10
175.0	90.0	1293.30
185.0	90.0	1192.70
195.0	90.0	1270.50
205.0	90.0	1260.70
215.0	90.0	1342.90
225.0	90.0	1131.00
235.0	90.0	1097.20
245.0	90.0	1088.60
255.0	90.0	1102.20
265.0	90.0	1152.80
275.0	90.0	1130.00
285.0	90.0	1118.10
295.0	90.0	1111.10
305.0	90.0	1068.60
315.0	90.0	1108.80
325.0	90.0	1087.70
335.0	90.0	1099.30
345.0	90.0	1085.20
355.0	90.0	1083.50
365.0	90.0	961.18
150.0	100.0	1084.90
160.0	100.0	1213.70
170.0	100.0	1175.20
180.0	100.0	1063.50
190.0	100.0	1067.00
200.0	100.0	1087.00
210.0	100.0	1145.50
220.0	100.0	1092.20
230.0	100.0	1188.10
240.0	100.0	1120.00
250.0	100.0	1221.10
260.0	100.0	1064.30
270.0	100.0	1029.40
280.0	100.0	1034.40
290.0	100.0	1014.50
300.0	100.0	1119.50
310.0	100.0	1076.10
320.0	100.0	1074.00
330.0	100.0	1128.60
340.0	100.0	1065.60
350.0	100.0	1301.90
165.0	110.0	1160.70
175.0	110.0	1054.80
185.0	110.0	1046.00
195.0	110.0	1092.70
205.0	110.0	1078.80
215.0	110.0	1069.70
225.0	110.0	1050.50
235.0	110.0	1100.60
245.0	110.0	1047.10
255.0	110.0	1260.60
265.0	110.0	940.69
275.0	110.0	957.75
285.0	110.0	974.12
295.0	110.0	936.73
305.0	110.0	1064.00
315.0	110.0	1056.60
325.0	110.0	1036.90
335.0	110.0	988.17
180.0	120.0	1110.00
190.0	120.0	1023.70
200.0	120.0	1038.40
210.0	120.0	1043.60
220.0	120.0	1067.40
230.0	120.0	1054.40
240.0	120.0	878.12
250.0	120.0	954.77
260.0	120.0	991.24
270.0	120.0	945.84
280.0	120.0	895.98
290.0	120.0	895.61
300.0	120.0	986.40
310.0	120.0	1059.00
320.0	120.0	963.80
195.0	130.0	1021.60
205.0	130.0	1016.80
215.0	130.0	974.47
225.0	130.0	995.18
235.0	130.0	966.93
245.0	130.0	939.19
255.0	130.0	930.33
265.0	130.0	889.79
275.0	130.0	917.21
285.0	130.0	937.15
295.0	130.0	951.14
305.0	130.0	973.44
210.0	140.0	956.91
220.0	140.0	947.81
230.0	140.0	949.69
240.0	140.0	919.56
250.0	140.0	890.20
260.0	140.0	856.30
270.0	140.0	870.81
280.0	140.0	860.43
290.0	140.0	890.67
225.0	150.0	884.61
235.0	150.0	811.38
245.0	150.0	809.53
255.0	150.0	794.96
265.0	150.0	845.14
275.0	150.0	823.91
240.0	160.0	800.12
250.0	160.0	800.20
260.0	160.0	805.37
2
17
0.0	56.0
30.0	57.0
60.0	58.0
90.0	59.0
120.0	57.0
150.0	59.0
180.0	58.0
210.0	57.0
240.0	59.0
270.0	58.0
300.0	57.0
330.0	60.0
360.0	59.0
390.0	58.0
420.0	60.0
450.0	60.0
480.0	60.0
0
0
0
0
