# Supplementary material for: Geoelectrical resistivity data sets for subsurface characterisation and aquifer delineation in Iyesi, southwestern Nigeria
Source: Data Brief. 2017 Oct 26;15:828–32. doi: 10.1016/j.dib.2017.10.057 (PMC5676085; doi:10.1016/j.dib.2017.10.057)
Supplement: Supplementary file 3 — Supplementary material [file mmc3.zip › Traverse 2.inv]

Traverse 2
     10.0000
1
408
1
0
     15.0000,      10.0000,      289.36
     25.0000,      10.0000,      260.83
     35.0000,      10.0000,      286.02
     45.0000,      10.0000,      252.56
     55.0000,      10.0000,      246.07
     65.0000,      10.0000,      284.94
     75.0000,      10.0000,      351.43
     85.0000,      10.0000,      313.32
     95.0000,      10.0000,      362.44
    105.0000,      10.0000,      299.28
    115.0000,      10.0000,      336.95
    125.0000,      10.0000,      412.38
    135.0000,      10.0000,      454.65
    145.0000,      10.0000,      386.75
    155.0000,      10.0000,      373.38
    165.0000,      10.0000,      343.96
    175.0000,      10.0000,      410.66
    185.0000,      10.0000,      418.78
    195.0000,      10.0000,      380.21
    205.0000,      10.0000,      409.27
    215.0000,      10.0000,      408.10
    225.0000,      10.0000,      336.31
    235.0000,      10.0000,      399.34
    245.0000,      10.0000,      358.18
    255.0000,      10.0000,      396.46
    265.0000,      10.0000,      387.99
    275.0000,      10.0000,      368.99
    285.0000,      10.0000,      344.44
    295.0000,      10.0000,      286.00
    305.0000,      10.0000,      345.82
    315.0000,      10.0000,      278.23
    325.0000,      10.0000,      325.00
    335.0000,      10.0000,      363.06
    345.0000,      10.0000,      384.50
    355.0000,      10.0000,      400.52
    365.0000,      10.0000,      381.31
    375.0000,      10.0000,      419.06
    385.0000,      10.0000,      302.51
    395.0000,      10.0000,      391.57
    405.0000,      10.0000,      414.40
    415.0000,      10.0000,      411.09
    425.0000,      10.0000,      468.39
    435.0000,      10.0000,      386.02
    445.0000,      10.0000,      458.24
    455.0000,      10.0000,      412.30
    465.0000,      10.0000,      357.01
    475.0000,      10.0000,      336.32
    485.0000,      10.0000,      304.35
     30.0000,      20.0000,      498.93
     40.0000,      20.0000,      507.52
     50.0000,      20.0000,      565.54
     60.0000,      20.0000,      530.25
     70.0000,      20.0000,      550.67
     80.0000,      20.0000,      583.02
     90.0000,      20.0000,      547.18
    100.0000,      20.0000,      555.55
    110.0000,      20.0000,      527.12
    120.0000,      20.0000,      598.44
    130.0000,      20.0000,      636.03
    140.0000,      20.0000,      589.74
    150.0000,      20.0000,      577.87
    160.0000,      20.0000,      622.43
    170.0000,      20.0000,      658.89
    180.0000,      20.0000,      655.55
    190.0000,      20.0000,      537.32
    200.0000,      20.0000,      540.29
    210.0000,      20.0000,      604.69
    220.0000,      20.0000,      565.49
    230.0000,      20.0000,      578.30
    240.0000,      20.0000,      614.52
    250.0000,      20.0000,      613.45
    260.0000,      20.0000,      607.34
    270.0000,      20.0000,      635.24
    280.0000,      20.0000,      610.64
    290.0000,      20.0000,      567.80
    300.0000,      20.0000,      583.56
    310.0000,      20.0000,      586.75
    320.0000,      20.0000,      547.78
    330.0000,      20.0000,      611.86
    340.0000,      20.0000,      667.98
    350.0000,      20.0000,      624.54
    360.0000,      20.0000,      694.02
    370.0000,      20.0000,      737.50
    380.0000,      20.0000,      830.47
    390.0000,      20.0000,      577.55
    400.0000,      20.0000,      715.64
    410.0000,      20.0000,      763.14
    420.0000,      20.0000,      699.30
    430.0000,      20.0000,      654.12
    440.0000,      20.0000,      666.03
    450.0000,      20.0000,      678.88
    460.0000,      20.0000,      633.52
    470.0000,      20.0000,      583.35
     45.0000,      30.0000,      703.24
     55.0000,      30.0000,      686.62
     65.0000,      30.0000,      771.65
     75.0000,      30.0000,      709.73
     85.0000,      30.0000,      790.61
     95.0000,      30.0000,      719.40
    105.0000,      30.0000,      693.15
    115.0000,      30.0000,      792.34
    125.0000,      30.0000,      915.74
    135.0000,      30.0000,      863.93
    145.0000,      30.0000,      772.75
    155.0000,      30.0000,      774.39
    165.0000,      30.0000,      753.04
    175.0000,      30.0000,      867.61
    185.0000,      30.0000,      881.41
    195.0000,      30.0000,      841.26
    205.0000,      30.0000,      732.01
    215.0000,      30.0000,      762.20
    225.0000,      30.0000,      736.19
    235.0000,      30.0000,      777.24
    245.0000,      30.0000,      757.88
    255.0000,      30.0000,      706.46
    265.0000,      30.0000,      827.19
    275.0000,      30.0000,      825.02
    285.0000,      30.0000,      823.69
    295.0000,      30.0000,      808.87
    305.0000,      30.0000,      754.81
    315.0000,      30.0000,      765.93
    325.0000,      30.0000,      777.77
    335.0000,      30.0000,      829.59
    345.0000,      30.0000,      902.06
    355.0000,      30.0000,      953.48
    365.0000,      30.0000,      940.79
    375.0000,      30.0000,      812.44
    385.0000,      30.0000,      885.93
    395.0000,      30.0000,      830.03
    405.0000,      30.0000,      925.71
    415.0000,      30.0000,      981.35
    425.0000,      30.0000,      917.18
    435.0000,      30.0000,      870.08
    445.0000,      30.0000,      874.13
    455.0000,      30.0000,      886.42
     60.0000,      40.0000,      935.36
     70.0000,      40.0000,      899.78
     80.0000,      40.0000,      884.07
     90.0000,      40.0000,      802.70
    100.0000,      40.0000,      721.82
    110.0000,      40.0000,      884.90
    120.0000,      40.0000,      895.28
    130.0000,      40.0000,      1202.1
    140.0000,      40.0000,      1125.9
    150.0000,      40.0000,      1273.3
    160.0000,      40.0000,      1227.7
    170.0000,      40.0000,      789.47
    180.0000,      40.0000,      940.63
    190.0000,      40.0000,      986.09
    200.0000,      40.0000,      1081.3
    210.0000,      40.0000,      890.47
    220.0000,      40.0000,      1191.2
    230.0000,      40.0000,      891.51
    240.0000,      40.0000,      981.07
    250.0000,      40.0000,      1004.0
    260.0000,      40.0000,      1008.1
    270.0000,      40.0000,      1054.9
    280.0000,      40.0000,      952.14
    290.0000,      40.0000,      976.82
    300.0000,      40.0000,      926.67
    310.0000,      40.0000,      878.54
    320.0000,      40.0000,      917.12
    330.0000,      40.0000,      952.83
    340.0000,      40.0000,      1067.2
    350.0000,      40.0000,      1127.0
    360.0000,      40.0000,      1090.8
    370.0000,      40.0000,      1018.6
    380.0000,      40.0000,      972.56
    390.0000,      40.0000,      1176.3
    400.0000,      40.0000,      979.52
    410.0000,      40.0000,      1081.8
    420.0000,      40.0000,      1104.3
    430.0000,      40.0000,      1120.5
    440.0000,      40.0000,      1078.0
     75.0000,      50.0000,      1034.9
     85.0000,      50.0000,      1095.8
     95.0000,      50.0000,      1045.6
    105.0000,      50.0000,      1060.3
    115.0000,      50.0000,      987.75
    125.0000,      50.0000,      1211.8
    135.0000,      50.0000,      1085.2
    145.0000,      50.0000,      1064.6
    155.0000,      50.0000,      874.03
    165.0000,      50.0000,      644.24
    175.0000,      50.0000,      957.93
    185.0000,      50.0000,      966.53
    195.0000,      50.0000,      1032.0
    205.0000,      50.0000,      1207.2
    215.0000,      50.0000,      1037.9
    225.0000,      50.0000,      1035.6
    235.0000,      50.0000,      993.98
    245.0000,      50.0000,      1028.6
    255.0000,      50.0000,      1133.6
    265.0000,      50.0000,      1153.6
    275.0000,      50.0000,      1117.0
    285.0000,      50.0000,      1294.7
    295.0000,      50.0000,      1099.9
    305.0000,      50.0000,      1140.0
    315.0000,      50.0000,      1024.8
    325.0000,      50.0000,      1092.9
    335.0000,      50.0000,      1101.4
    345.0000,      50.0000,      1130.5
    355.0000,      50.0000,      1207.8
    365.0000,      50.0000,      1118.1
    375.0000,      50.0000,      1098.8
    385.0000,      50.0000,      1128.8
    395.0000,      50.0000,      1264.7
    405.0000,      50.0000,      1525.7
    415.0000,      50.0000,      1618.3
    425.0000,      50.0000,      1789.4
     90.0000,      60.0000,      1014.7
    100.0000,      60.0000,      1106.1
    110.0000,      60.0000,      1063.4
    120.0000,      60.0000,      971.01
    130.0000,      60.0000,      992.45
    140.0000,      60.0000,      1425.5
    150.0000,      60.0000,      1143.0
    160.0000,      60.0000,      861.54
    170.0000,      60.0000,      1210.0
    180.0000,      60.0000,      1090.8
    190.0000,      60.0000,      1080.7
    200.0000,      60.0000,      1028.4
    210.0000,      60.0000,      1039.6
    220.0000,      60.0000,      1083.3
    230.0000,      60.0000,      1106.3
    240.0000,      60.0000,      1090.4
    250.0000,      60.0000,      1126.9
    260.0000,      60.0000,      1183.5
    270.0000,      60.0000,      1186.9
    280.0000,      60.0000,      1165.6
    290.0000,      60.0000,      1066.7
    300.0000,      60.0000,      1093.3
    310.0000,      60.0000,      1097.8
    320.0000,      60.0000,      1079.1
    330.0000,      60.0000,      1127.8
    340.0000,      60.0000,      1136.2
    350.0000,      60.0000,      1178.3
    360.0000,      60.0000,      1150.4
    370.0000,      60.0000,      1396.6
    380.0000,      60.0000,      1507.9
    390.0000,      60.0000,      1627.6
    400.0000,      60.0000,      2289.5
    410.0000,      60.0000,      2160.2
    105.0000,      70.0000,      1175.0
    115.0000,      70.0000,      1068.7
    125.0000,      70.0000,      1267.3
    135.0000,      70.0000,      1078.6
    145.0000,      70.0000,      1104.9
    155.0000,      70.0000,      1152.4
    165.0000,      70.0000,      1028.0
    175.0000,      70.0000,      1216.8
    185.0000,      70.0000,      1045.8
    195.0000,      70.0000,      1062.5
    205.0000,      70.0000,      1069.9
    215.0000,      70.0000,      1094.6
    225.0000,      70.0000,      1104.9
    235.0000,      70.0000,      1164.7
    245.0000,      70.0000,      1168.3
    255.0000,      70.0000,      1173.5
    265.0000,      70.0000,      1148.3
    275.0000,      70.0000,      1160.9
    285.0000,      70.0000,      1154.9
    295.0000,      70.0000,      1139.6
    305.0000,      70.0000,      1122.7
    315.0000,      70.0000,      1123.0
    325.0000,      70.0000,      1105.9
    335.0000,      70.0000,      1102.1
    345.0000,      70.0000,      1131.6
    355.0000,      70.0000,      1134.6
    365.0000,      70.0000,      1173.4
    375.0000,      70.0000,      1232.7
    385.0000,      70.0000,      1262.1
    395.0000,      70.0000,      1597.8
    120.0000,      80.0000,      1309.0
    130.0000,      80.0000,      1271.5
    140.0000,      80.0000,      1254.8
    150.0000,      80.0000,      1233.7
    160.0000,      80.0000,      1293.3
    170.0000,      80.0000,      1338.8
    180.0000,      80.0000,      1215.4
    190.0000,      80.0000,      1047.5
    200.0000,      80.0000,      1120.0
    210.0000,      80.0000,      1142.8
    220.0000,      80.0000,      1156.6
    230.0000,      80.0000,      1133.8
    240.0000,      80.0000,      1141.1
    250.0000,      80.0000,      1126.9
    260.0000,      80.0000,      1131.8
    270.0000,      80.0000,      1186.9
    280.0000,      80.0000,      1171.8
    290.0000,      80.0000,      1164.2
    300.0000,      80.0000,      1126.3
    310.0000,      80.0000,      1141.7
    320.0000,      80.0000,      1126.3
    330.0000,      80.0000,      1120.6
    340.0000,      80.0000,      1118.2
    350.0000,      80.0000,      1066.3
    360.0000,      80.0000,      1149.3
    370.0000,      80.0000,      1239.1
    380.0000,      80.0000,      1272.6
    135.0000,      90.0000,      1238.5
    145.0000,      90.0000,      1239.2
    155.0000,      90.0000,      1252.4
    165.0000,      90.0000,      1296.1
    175.0000,      90.0000,      1293.3
    185.0000,      90.0000,      1192.7
    195.0000,      90.0000,      1270.5
    205.0000,      90.0000,      1260.7
    215.0000,      90.0000,      1342.9
    225.0000,      90.0000,      1131.0
    235.0000,      90.0000,      1097.2
    245.0000,      90.0000,      1088.6
    255.0000,      90.0000,      1102.2
    265.0000,      90.0000,      1152.8
    275.0000,      90.0000,      1130.0
    285.0000,      90.0000,      1118.1
    295.0000,      90.0000,      1111.1
    305.0000,      90.0000,      1068.6
    315.0000,      90.0000,      1108.8
    325.0000,      90.0000,      1087.7
    335.0000,      90.0000,      1099.3
    345.0000,      90.0000,      1085.2
    355.0000,      90.0000,      1083.5
    365.0000,      90.0000,      961.18
    150.0000,     100.0000,      1084.9
    160.0000,     100.0000,      1213.7
    170.0000,     100.0000,      1175.2
    180.0000,     100.0000,      1063.5
    190.0000,     100.0000,      1067.0
    200.0000,     100.0000,      1087.0
    210.0000,     100.0000,      1145.5
    220.0000,     100.0000,      1092.2
    230.0000,     100.0000,      1188.1
    240.0000,     100.0000,      1120.0
    250.0000,     100.0000,      1221.1
    260.0000,     100.0000,      1064.3
    270.0000,     100.0000,      1029.4
    280.0000,     100.0000,      1034.4
    290.0000,     100.0000,      1014.5
    300.0000,     100.0000,      1119.5
    310.0000,     100.0000,      1076.1
    320.0000,     100.0000,      1074.0
    330.0000,     100.0000,      1128.6
    340.0000,     100.0000,      1065.6
    350.0000,     100.0000,      1301.9
    165.0000,     110.0000,      1160.7
    175.0000,     110.0000,      1054.8
    185.0000,     110.0000,      1046.0
    195.0000,     110.0000,      1092.7
    205.0000,     110.0000,      1078.8
    215.0000,     110.0000,      1069.7
    225.0000,     110.0000,      1050.5
    235.0000,     110.0000,      1100.6
    245.0000,     110.0000,      1047.1
    255.0000,     110.0000,      1260.6
    265.0000,     110.0000,      940.69
    275.0000,     110.0000,      957.75
    285.0000,     110.0000,      974.12
    295.0000,     110.0000,      936.73
    305.0000,     110.0000,      1064.0
    315.0000,     110.0000,      1056.6
    325.0000,     110.0000,      1036.9
    335.0000,     110.0000,      988.17
    180.0000,     120.0000,      1110.0
    190.0000,     120.0000,      1023.7
    200.0000,     120.0000,      1038.4
    210.0000,     120.0000,      1043.6
    220.0000,     120.0000,      1067.4
    230.0000,     120.0000,      1054.4
    240.0000,     120.0000,      878.12
    250.0000,     120.0000,      954.77
    260.0000,     120.0000,      991.24
    270.0000,     120.0000,      945.84
    280.0000,     120.0000,      895.98
    290.0000,     120.0000,      895.61
    300.0000,     120.0000,      986.40
    310.0000,     120.0000,      1059.0
    320.0000,     120.0000,      963.80
    195.0000,     130.0000,      1021.6
    205.0000,     130.0000,      1016.8
    215.0000,     130.0000,      974.47
    225.0000,     130.0000,      995.18
    235.0000,     130.0000,      966.93
    245.0000,     130.0000,      939.19
    255.0000,     130.0000,      930.33
    265.0000,     130.0000,      889.79
    275.0000,     130.0000,      917.21
    285.0000,     130.0000,      937.15
    295.0000,     130.0000,      951.14
    305.0000,     130.0000,      973.44
    210.0000,     140.0000,      956.91
    220.0000,     140.0000,      947.81
    230.0000,     140.0000,      949.69
    240.0000,     140.0000,      919.56
    250.0000,     140.0000,      890.20
    260.0000,     140.0000,      856.30
    270.0000,     140.0000,      870.81
    280.0000,     140.0000,      860.43
    290.0000,     140.0000,      890.67
    225.0000,     150.0000,      884.61
    235.0000,     150.0000,      811.38
    245.0000,     150.0000,      809.53
    255.0000,     150.0000,      794.96
    265.0000,     150.0000,      845.14
    275.0000,     150.0000,      823.91
    240.0000,     160.0000,      800.12
    250.0000,     160.0000,      800.20
    260.0000,     160.0000,      805.37
INVERSION RESULTS
Initial RMS error
 35.28
NUMBER OF LAYERS
17
NUMBER OF BLOCKS
468
ITERATION 1
MODEL RESISTIVITY
LAYER 1
48,       5.0000
     20.0000,      414.16
     30.0000,      381.14
     40.0000,      393.92
     50.0000,      403.06
     60.0000,      410.40
     70.0000,      437.17
     80.0000,      500.94
     90.0000,      469.09
    100.0000,      449.19
    110.0000,      387.02
    120.0000,      455.42
    130.0000,      549.17
    140.0000,      508.69
    150.0000,      474.50
    160.0000,      437.87
    170.0000,      453.94
    180.0000,      479.96
    190.0000,      465.81
    200.0000,      470.21
    210.0000,      469.52
    220.0000,      446.96
    230.0000,      457.26
    240.0000,      513.82
    250.0000,      496.81
    260.0000,      489.58
    270.0000,      478.13
    280.0000,      470.16
    290.0000,      434.80
    300.0000,      365.60
    310.0000,      380.65
    320.0000,      373.55
    330.0000,      422.43
    340.0000,      497.81
    350.0000,      524.26
    360.0000,      495.34
    370.0000,      461.79
    380.0000,      491.50
    390.0000,      389.22
    400.0000,      397.50
    410.0000,      494.03
    420.0000,      571.43
    430.0000,      543.55
    440.0000,      496.69
    450.0000,      502.09
    460.0000,      485.25
    470.0000,      445.85
    480.0000,      419.65
                   410.13
LAYER 2
48,      10.0500
     20.0000,      442.75
     30.0000,      406.86
     40.0000,      411.07
     50.0000,      424.15
     60.0000,      433.71
     70.0000,      464.04
     80.0000,      525.23
     90.0000,      499.91
    100.0000,      462.56
    110.0000,      420.50
    120.0000,      491.10
    130.0000,      582.07
    140.0000,      546.20
    150.0000,      511.93
    160.0000,      477.67
    170.0000,      498.04
    180.0000,      500.72
    190.0000,      477.42
    200.0000,      503.97
    210.0000,      507.34
    220.0000,      475.98
    230.0000,      479.91
    240.0000,      513.08
    250.0000,      509.25
    260.0000,      506.02
    270.0000,      498.86
    280.0000,      496.95
    290.0000,      460.87
    300.0000,      392.64
    310.0000,      398.65
    320.0000,      397.83
    330.0000,      436.97
    340.0000,      509.74
    350.0000,      553.66
    360.0000,      539.79
    370.0000,      506.56
    380.0000,      503.66
    390.0000,      422.09
    400.0000,      436.13
    410.0000,      532.01
    420.0000,      596.31
    430.0000,      559.77
    440.0000,      521.87
    450.0000,      511.75
    460.0000,      498.73
    470.0000,      462.11
    480.0000,      433.94
                   430.26
LAYER 3
46,      15.1505
     30.0000,      485.88
     40.0000,      476.09
     50.0000,      488.13
     60.0000,      501.07
     70.0000,      535.25
     80.0000,      590.66
     90.0000,      571.89
    100.0000,      530.82
    110.0000,      516.06
    120.0000,      602.25
    130.0000,      693.12
    140.0000,      661.16
    150.0000,      625.88
    160.0000,      603.58
    170.0000,      615.52
    180.0000,      581.74
    190.0000,      545.08
    200.0000,      598.80
    210.0000,      622.51
    220.0000,      578.58
    230.0000,      557.53
    240.0000,      566.75
    250.0000,      570.74
    260.0000,      578.12
    270.0000,      583.84
    280.0000,      590.67
    290.0000,      547.09
    300.0000,      469.78
    310.0000,      461.80
    320.0000,      461.93
    330.0000,      496.15
    340.0000,      575.80
    350.0000,      649.16
    360.0000,      663.41
    370.0000,      630.52
    380.0000,      594.49
    390.0000,      526.08
    400.0000,      555.06
    410.0000,      658.73
    420.0000,      709.00
    430.0000,      658.24
    440.0000,      605.06
    450.0000,      574.77
    460.0000,      551.42
    470.0000,      508.89
                   475.58
LAYER 4
44,      20.3020
     40.0000,      616.49
     50.0000,      602.62
     60.0000,      603.37
     70.0000,      633.68
     80.0000,      685.88
     90.0000,      672.28
    100.0000,      639.90
    110.0000,      656.42
    120.0000,      777.56
    130.0000,      880.82
    140.0000,      844.09
    150.0000,      813.59
    160.0000,      809.62
    170.0000,      812.66
    180.0000,      730.18
    190.0000,      670.77
    200.0000,      763.42
    210.0000,      823.94
    220.0000,      756.46
    230.0000,      693.18
    240.0000,      678.22
    250.0000,      690.18
    260.0000,      721.59
    270.0000,      757.16
    280.0000,      785.80
    290.0000,      728.54
    300.0000,      621.09
    310.0000,      594.17
    320.0000,      584.55
    330.0000,      614.31
    340.0000,      712.52
    350.0000,      829.90
    360.0000,      885.50
    370.0000,      857.56
    380.0000,      795.87
    390.0000,      723.64
    400.0000,      774.29
    410.0000,      903.12
    420.0000,      941.55
    430.0000,      854.66
    440.0000,      764.82
    450.0000,      708.68
    460.0000,      663.96
                   590.92
LAYER 5
42,      25.5050
     50.0000,      1117.5
     60.0000,      989.48
     70.0000,      970.78
     80.0000,      975.55
     90.0000,      972.19
    100.0000,      990.57
    110.0000,      1075.3
    120.0000,      1228.2
    130.0000,      1336.8
    140.0000,      1344.1
    150.0000,      1358.8
    160.0000,      1387.2
    170.0000,      1356.2
    180.0000,      1221.9
    190.0000,      1144.5
    200.0000,      1242.8
    210.0000,      1328.0
    220.0000,      1254.9
    230.0000,      1141.1
    240.0000,      1096.3
    250.0000,      1140.1
    260.0000,      1252.1
    270.0000,      1386.8
    280.0000,      1477.2
    290.0000,      1420.7
    300.0000,      1272.8
    310.0000,      1180.8
    320.0000,      1131.7
    330.0000,      1152.4
    340.0000,      1283.2
    350.0000,      1484.8
    360.0000,      1651.4
    370.0000,      1697.6
    380.0000,      1650.4
    390.0000,      1603.6
    400.0000,      1672.0
    410.0000,      1778.1
    420.0000,      1747.0
    430.0000,      1572.0
    440.0000,      1377.6
    450.0000,      1264.2
                   1145.9
LAYER 6
38,      30.7601
     70.0000,      1393.6
     80.0000,      1303.5
     90.0000,      1265.2
    100.0000,      1293.4
    110.0000,      1385.5
    120.0000,      1513.9
    130.0000,      1608.8
    140.0000,      1652.8
    150.0000,      1695.8
    160.0000,      1726.3
    170.0000,      1683.0
    180.0000,      1563.9
    190.0000,      1490.7
    200.0000,      1537.1
    210.0000,      1587.0
    220.0000,      1539.2
    230.0000,      1455.4
    240.0000,      1433.3
    250.0000,      1511.7
    260.0000,      1675.3
    270.0000,      1867.0
    280.0000,      1999.4
    290.0000,      1985.9
    300.0000,      1867.1
    310.0000,      1755.2
    320.0000,      1689.8
    330.0000,      1708.6
    340.0000,      1847.1
    350.0000,      2077.1
    360.0000,      2306.5
    370.0000,      2440.6
    380.0000,      2471.5
    390.0000,      2476.9
    400.0000,      2521.8
    410.0000,      2550.6
    420.0000,      2456.8
    430.0000,      2234.4
                   1902.6
LAYER 7
36,      36.0677
     80.0000,      1721.7
     90.0000,      1573.7
    100.0000,      1570.1
    110.0000,      1622.2
    120.0000,      1703.6
    130.0000,      1770.1
    140.0000,      1815.6
    150.0000,      1852.3
    160.0000,      1864.3
    170.0000,      1816.6
    180.0000,      1721.7
    190.0000,      1652.8
    200.0000,      1650.4
    210.0000,      1661.2
    220.0000,      1634.5
    230.0000,      1597.7
    240.0000,      1610.9
    250.0000,      1707.0
    260.0000,      1875.2
    270.0000,      2065.5
    280.0000,      2205.8
    290.0000,      2237.7
    300.0000,      2181.3
    310.0000,      2105.9
    320.0000,      2065.5
    330.0000,      2101.5
    340.0000,      2242.3
    350.0000,      2470.0
    360.0000,      2717.8
    370.0000,      2910.5
    380.0000,      3018.3
    390.0000,      3080.1
    400.0000,      3113.7
    410.0000,      3114.9
    420.0000,      3040.4
                   2924.8
LAYER 8
32,      41.4284
    100.0000,      1874.5
    110.0000,      1846.5
    120.0000,      1874.4
    130.0000,      1896.9
    140.0000,      1917.5
    150.0000,      1924.3
    160.0000,      1907.6
    170.0000,      1848.8
    180.0000,      1762.7
    190.0000,      1691.2
    200.0000,      1657.4
    210.0000,      1641.4
    220.0000,      1622.7
    230.0000,      1613.6
    240.0000,      1644.8
    250.0000,      1735.6
    260.0000,      1877.3
    270.0000,      2034.2
    280.0000,      2159.5
    290.0000,      2218.6
    300.0000,      2220.1
    310.0000,      2202.0
    320.0000,      2209.2
    330.0000,      2277.8
    340.0000,      2430.1
    350.0000,      2655.8
    360.0000,      2908.8
    370.0000,      3142.2
    380.0000,      3308.2
    390.0000,      3447.2
    400.0000,      3494.7
                   3549.5
LAYER 9
28,      46.8426
    120.0000,      2087.0
    130.0000,      2037.1
    140.0000,      2024.2
    150.0000,      1983.0
    160.0000,      1932.9
    170.0000,      1850.7
    180.0000,      1755.5
    190.0000,      1673.8
    200.0000,      1618.2
    210.0000,      1583.0
    220.0000,      1561.1
    230.0000,      1557.9
    240.0000,      1587.3
    250.0000,      1658.0
    260.0000,      1762.9
    270.0000,      1879.9
    280.0000,      1982.8
    290.0000,      2053.3
    300.0000,      2095.1
    310.0000,      2128.5
    320.0000,      2184.8
    330.0000,      2292.3
    340.0000,      2471.7
    350.0000,      2716.0
    360.0000,      2981.0
    370.0000,      3278.0
    380.0000,      3470.5
                   3791.9
LAYER 10
24,      52.3111
    140.0000,      2203.3
    150.0000,      2068.1
    160.0000,      1992.8
    170.0000,      1866.2
    180.0000,      1742.9
    190.0000,      1643.3
    200.0000,      1567.6
    210.0000,      1514.3
    220.0000,      1481.1
    230.0000,      1469.8
    240.0000,      1485.4
    250.0000,      1530.7
    260.0000,      1600.8
    270.0000,      1683.5
    280.0000,      1766.0
    290.0000,      1839.6
    300.0000,      1906.9
    310.0000,      1979.5
    320.0000,      2078.3
    330.0000,      2225.7
    340.0000,      2453.4
    350.0000,      2760.7
    360.0000,      3022.4
                   3527.2
LAYER 11
20,      57.8342
    160.0000,      2159.6
    170.0000,      1921.4
    180.0000,      1744.5
    190.0000,      1623.5
    200.0000,      1523.7
    210.0000,      1448.9
    220.0000,      1399.1
    230.0000,      1372.2
    240.0000,      1368.7
    250.0000,      1388.9
    260.0000,      1430.0
    270.0000,      1486.6
    280.0000,      1553.6
    290.0000,      1628.0
    300.0000,      1712.4
    310.0000,      1816.0
    320.0000,      1951.7
    330.0000,      2131.0
    340.0000,      2435.6
                   2954.6
LAYER 12
18,      63.4125
    170.0000,      2004.8
    180.0000,      1755.0
    190.0000,      1633.3
    200.0000,      1496.5
    210.0000,      1392.5
    220.0000,      1322.3
    230.0000,      1276.0
    240.0000,      1251.4
    250.0000,      1248.4
    260.0000,      1265.8
    270.0000,      1302.8
    280.0000,      1359.7
    290.0000,      1435.7
    300.0000,      1533.1
    310.0000,      1666.9
    320.0000,      1846.2
    330.0000,      2012.5
                   2373.4
LAYER 13
14,      69.0466
    190.0000,      1727.8
    200.0000,      1489.8
    210.0000,      1343.2
    220.0000,      1253.9
    230.0000,      1185.2
    240.0000,      1138.0
    250.0000,      1113.0
    260.0000,      1109.6
    270.0000,      1130.8
    280.0000,      1182.4
    290.0000,      1263.2
    300.0000,      1367.8
    310.0000,      1538.3
                   1835.2
LAYER 14
12,      74.7371
    200.0000,      1467.6
    210.0000,      1285.4
    220.0000,      1198.6
    230.0000,      1100.3
    240.0000,      1027.4
    250.0000,      980.73
    260.0000,      956.34
    270.0000,      961.38
    280.0000,      1013.6
    290.0000,      1109.5
    300.0000,      1196.8
                   1377.6
LAYER 15
8,      80.4845
    220.0000,      1188.4
    230.0000,      1018.3
    240.0000,      914.55
    250.0000,      849.07
    260.0000,      800.19
    270.0000,      779.97
    280.0000,      840.04
                   998.99
LAYER 16
6,      86.2893
    230.0000,      909.12
    240.0000,      789.83
    250.0000,      721.73
    260.0000,      642.40
    270.0000,      567.82
                   628.00
LAYER 17
4, 
    240.0000,      645.17
    250.0000,      621.35
    260.0000,      508.53
                   322.14
CALCULATED APPARENT RESISTIVITY
     15.0000,      10.0000,      451.98
     25.0000,      10.0000,      428.92
     35.0000,      10.0000,      440.83
     45.0000,      10.0000,      444.89
     55.0000,      10.0000,      459.08
     65.0000,      10.0000,      469.51
     75.0000,      10.0000,      516.97
     85.0000,      10.0000,      478.40
     95.0000,      10.0000,      499.55
    105.0000,      10.0000,      462.84
    115.0000,      10.0000,      511.73
    125.0000,      10.0000,      559.30
    135.0000,      10.0000,      528.11
    145.0000,      10.0000,      530.93
    155.0000,      10.0000,      504.32
    165.0000,      10.0000,      516.37
    175.0000,      10.0000,      519.93
    185.0000,      10.0000,      507.60
    195.0000,      10.0000,      510.91
    205.0000,      10.0000,      522.83
    215.0000,      10.0000,      513.05
    225.0000,      10.0000,      507.91
    235.0000,      10.0000,      534.69
    245.0000,      10.0000,      518.26
    255.0000,      10.0000,      535.61
    265.0000,      10.0000,      516.82
    275.0000,      10.0000,      503.18
    285.0000,      10.0000,      480.72
    295.0000,      10.0000,      435.80
    305.0000,      10.0000,      454.35
    315.0000,      10.0000,      439.43
    325.0000,      10.0000,      471.37
    335.0000,      10.0000,      513.84
    345.0000,      10.0000,      551.06
    355.0000,      10.0000,      549.58
    365.0000,      10.0000,      514.41
    375.0000,      10.0000,      542.21
    385.0000,      10.0000,      481.23
    395.0000,      10.0000,      506.46
    405.0000,      10.0000,      548.13
    415.0000,      10.0000,      579.66
    425.0000,      10.0000,      572.15
    435.0000,      10.0000,      553.82
    445.0000,      10.0000,      542.55
    455.0000,      10.0000,      516.75
    465.0000,      10.0000,      488.45
    475.0000,      10.0000,      469.38
    485.0000,      10.0000,      457.61
     30.0000,      20.0000,      540.62
     40.0000,      20.0000,      557.37
     50.0000,      20.0000,      553.82
     60.0000,      20.0000,      558.72
     70.0000,      20.0000,      597.09
     80.0000,      20.0000,      612.69
     90.0000,      20.0000,      584.02
    100.0000,      20.0000,      547.96
    110.0000,      20.0000,      594.52
    120.0000,      20.0000,      694.27
    130.0000,      20.0000,      706.51
    140.0000,      20.0000,      623.68
    150.0000,      20.0000,      590.87
    160.0000,      20.0000,      622.34
    170.0000,      20.0000,      656.98
    180.0000,      20.0000,      639.26
    190.0000,      20.0000,      621.37
    200.0000,      20.0000,      650.68
    210.0000,      20.0000,      653.06
    220.0000,      20.0000,      627.22
    230.0000,      20.0000,      622.40
    240.0000,      20.0000,      627.56
    250.0000,      20.0000,      623.21
    260.0000,      20.0000,      626.88
    270.0000,      20.0000,      635.26
    280.0000,      20.0000,      621.16
    290.0000,      20.0000,      600.24
    300.0000,      20.0000,      601.41
    310.0000,      20.0000,      597.67
    320.0000,      20.0000,      567.35
    330.0000,      20.0000,      596.43
    340.0000,      20.0000,      669.18
    350.0000,      20.0000,      676.85
    360.0000,      20.0000,      660.63
    370.0000,      20.0000,      691.01
    380.0000,      20.0000,      686.06
    390.0000,      20.0000,      639.01
    400.0000,      20.0000,      675.52
    410.0000,      20.0000,      735.53
    420.0000,      20.0000,      713.39
    430.0000,      20.0000,      664.42
    440.0000,      20.0000,      661.77
    450.0000,      20.0000,      668.94
    460.0000,      20.0000,      639.52
    470.0000,      20.0000,      601.72
     45.0000,      30.0000,      660.38
     55.0000,      30.0000,      674.60
     65.0000,      30.0000,      723.13
     75.0000,      30.0000,      722.93
     85.0000,      30.0000,      697.28
     95.0000,      30.0000,      647.97
    105.0000,      30.0000,      683.49
    115.0000,      30.0000,      775.23
    125.0000,      30.0000,      840.06
    135.0000,      30.0000,      810.88
    145.0000,      30.0000,      726.75
    155.0000,      30.0000,      692.53
    165.0000,      30.0000,      709.78
    175.0000,      30.0000,      755.26
    185.0000,      30.0000,      776.87
    195.0000,      30.0000,      782.02
    205.0000,      30.0000,      781.48
    215.0000,      30.0000,      766.03
    225.0000,      30.0000,      744.21
    235.0000,      30.0000,      718.21
    245.0000,      30.0000,      723.35
    255.0000,      30.0000,      739.68
    265.0000,      30.0000,      761.00
    275.0000,      30.0000,      774.00
    285.0000,      30.0000,      771.55
    295.0000,      30.0000,      759.31
    305.0000,      30.0000,      718.16
    315.0000,      30.0000,      704.30
    325.0000,      30.0000,      717.88
    335.0000,      30.0000,      764.38
    345.0000,      30.0000,      819.38
    355.0000,      30.0000,      850.34
    365.0000,      30.0000,      852.05
    375.0000,      30.0000,      803.07
    385.0000,      30.0000,      794.91
    395.0000,      30.0000,      804.89
    405.0000,      30.0000,      854.81
    415.0000,      30.0000,      871.32
    425.0000,      30.0000,      857.10
    435.0000,      30.0000,      813.77
    445.0000,      30.0000,      794.06
    455.0000,      30.0000,      790.16
     60.0000,      40.0000,      818.34
     70.0000,      40.0000,      799.71
     80.0000,      40.0000,      791.08
     90.0000,      40.0000,      771.23
    100.0000,      40.0000,      789.32
    110.0000,      40.0000,      858.38
    120.0000,      40.0000,      882.17
    130.0000,      40.0000,      907.17
    140.0000,      40.0000,      888.47
    150.0000,      40.0000,      819.38
    160.0000,      40.0000,      794.20
    170.0000,      40.0000,      790.32
    180.0000,      40.0000,      835.47
    190.0000,      40.0000,      895.68
    200.0000,      40.0000,      898.50
    210.0000,      40.0000,      883.46
    220.0000,      40.0000,      857.40
    230.0000,      40.0000,      818.39
    240.0000,      40.0000,      817.31
    250.0000,      40.0000,      830.87
    260.0000,      40.0000,      863.65
    270.0000,      40.0000,      906.25
    280.0000,      40.0000,      902.69
    290.0000,      40.0000,      886.58
    300.0000,      40.0000,      843.46
    310.0000,      40.0000,      808.32
    320.0000,      40.0000,      816.88
    330.0000,      40.0000,      862.35
    340.0000,      40.0000,      929.73
    350.0000,      40.0000,      969.45
    360.0000,      40.0000,      983.82
    370.0000,      40.0000,      943.10
    380.0000,      40.0000,      911.23
    390.0000,      40.0000,      921.66
    400.0000,      40.0000,      931.44
    410.0000,      40.0000,      970.17
    420.0000,      40.0000,      993.17
    430.0000,      40.0000,      984.34
    440.0000,      40.0000,      956.84
     75.0000,      50.0000,      861.32
     85.0000,      50.0000,      860.72
     95.0000,      50.0000,      894.27
    105.0000,      50.0000,      928.15
    115.0000,      50.0000,      948.13
    125.0000,      50.0000,      947.54
    135.0000,      50.0000,      945.40
    145.0000,      50.0000,      932.96
    155.0000,      50.0000,      903.30
    165.0000,      50.0000,      879.65
    175.0000,      50.0000,      890.38
    185.0000,      50.0000,      917.84
    195.0000,      50.0000,      939.27
    205.0000,      50.0000,      949.58
    215.0000,      50.0000,      949.35
    225.0000,      50.0000,      932.86
    235.0000,      50.0000,      908.81
    245.0000,      50.0000,      922.53
    255.0000,      50.0000,      962.44
    265.0000,      50.0000,      979.34
    275.0000,      50.0000,      977.10
    285.0000,      50.0000,      976.05
    295.0000,      50.0000,      947.66
    305.0000,      50.0000,      901.58
    315.0000,      50.0000,      906.23
    325.0000,      50.0000,      953.90
    335.0000,      50.0000,      981.88
    345.0000,      50.0000,      1007.5
    355.0000,      50.0000,      1056.7
    365.0000,      50.0000,      1051.3
    375.0000,      50.0000,      1018.9
    385.0000,      50.0000,      1022.3
    395.0000,      50.0000,      1040.4
    405.0000,      50.0000,      1026.4
    415.0000,      50.0000,      1049.5
    425.0000,      50.0000,      1085.3
     90.0000,      60.0000,      941.71
    100.0000,      60.0000,      1001.7
    110.0000,      60.0000,      1002.3
    120.0000,      60.0000,      984.89
    130.0000,      60.0000,      971.76
    140.0000,      60.0000,      994.90
    150.0000,      60.0000,      991.32
    160.0000,      60.0000,      954.10
    170.0000,      60.0000,      953.75
    180.0000,      60.0000,      966.22
    190.0000,      60.0000,      972.27
    200.0000,      60.0000,      954.93
    210.0000,      60.0000,      968.97
    220.0000,      60.0000,      997.48
    230.0000,      60.0000,      1018.3
    240.0000,      60.0000,      1022.7
    250.0000,      60.0000,      1030.8
    260.0000,      60.0000,      1037.4
    270.0000,      60.0000,      1023.1
    280.0000,      60.0000,      1024.1
    290.0000,      60.0000,      996.14
    300.0000,      60.0000,      989.72
    310.0000,      60.0000,      994.24
    320.0000,      60.0000,      1006.2
    330.0000,      60.0000,      1020.9
    340.0000,      60.0000,      1022.5
    350.0000,      60.0000,      1068.1
    360.0000,      60.0000,      1083.8
    370.0000,      60.0000,      1092.1
    380.0000,      60.0000,      1105.0
    390.0000,      60.0000,      1121.0
    400.0000,      60.0000,      1129.9
    410.0000,      60.0000,      1100.7
    105.0000,      70.0000,      1037.0
    115.0000,      70.0000,      1016.9
    125.0000,      70.0000,      1009.8
    135.0000,      70.0000,      1012.4
    145.0000,      70.0000,      1041.3
    155.0000,      70.0000,      1033.1
    165.0000,      70.0000,      997.31
    175.0000,      70.0000,      989.84
    185.0000,      70.0000,      995.57
    195.0000,      70.0000,      1003.9
    205.0000,      70.0000,      1006.5
    215.0000,      70.0000,      1007.1
    225.0000,      70.0000,      1047.2
    235.0000,      70.0000,      1089.5
    245.0000,      70.0000,      1091.4
    255.0000,      70.0000,      1082.1
    265.0000,      70.0000,      1065.0
    275.0000,      70.0000,      1047.9
    285.0000,      70.0000,      1043.2
    295.0000,      70.0000,      1034.7
    305.0000,      70.0000,      1037.3
    315.0000,      70.0000,      1043.3
    325.0000,      70.0000,      1042.4
    335.0000,      70.0000,      1049.4
    345.0000,      70.0000,      1067.8
    355.0000,      70.0000,      1074.9
    365.0000,      70.0000,      1103.2
    375.0000,      70.0000,      1146.3
    385.0000,      70.0000,      1178.3
    395.0000,      70.0000,      1183.7
    120.0000,      80.0000,      1026.6
    130.0000,      80.0000,      1034.3
    140.0000,      80.0000,      1048.7
    150.0000,      80.0000,      1062.9
    160.0000,      80.0000,      1054.8
    170.0000,      80.0000,      1024.4
    180.0000,      80.0000,      1013.2
    190.0000,      80.0000,      1013.9
    200.0000,      80.0000,      1049.7
    210.0000,      80.0000,      1064.6
    220.0000,      80.0000,      1073.4
    230.0000,      80.0000,      1076.8
    240.0000,      80.0000,      1094.8
    250.0000,      80.0000,      1109.6
    260.0000,      80.0000,      1089.6
    270.0000,      80.0000,      1090.8
    280.0000,      80.0000,      1071.7
    290.0000,      80.0000,      1057.1
    300.0000,      80.0000,      1049.2
    310.0000,      80.0000,      1056.1
    320.0000,      80.0000,      1059.7
    330.0000,      80.0000,      1056.9
    340.0000,      80.0000,      1075.5
    350.0000,      80.0000,      1069.4
    360.0000,      80.0000,      1095.0
    370.0000,      80.0000,      1145.0
    380.0000,      80.0000,      1191.4
    135.0000,      90.0000,      1045.2
    145.0000,      90.0000,      1049.7
    155.0000,      90.0000,      1072.4
    165.0000,      90.0000,      1078.7
    175.0000,      90.0000,      1049.4
    185.0000,      90.0000,      1043.4
    195.0000,      90.0000,      1060.0
    205.0000,      90.0000,      1079.3
    215.0000,      90.0000,      1094.5
    225.0000,      90.0000,      1095.2
    235.0000,      90.0000,      1104.3
    245.0000,      90.0000,      1088.6
    255.0000,      90.0000,      1083.2
    265.0000,      90.0000,      1102.8
    275.0000,      90.0000,      1090.3
    285.0000,      90.0000,      1059.5
    295.0000,      90.0000,      1052.8
    305.0000,      90.0000,      1065.3
    315.0000,      90.0000,      1069.4
    325.0000,      90.0000,      1057.6
    335.0000,      90.0000,      1067.4
    345.0000,      90.0000,      1075.1
    355.0000,      90.0000,      1083.9
    365.0000,      90.0000,      1125.5
    150.0000,     100.0000,      1054.8
    160.0000,     100.0000,      1092.1
    170.0000,     100.0000,      1105.8
    180.0000,     100.0000,      1082.7
    190.0000,     100.0000,      1077.6
    200.0000,     100.0000,      1073.9
    210.0000,     100.0000,      1085.3
    220.0000,     100.0000,      1095.8
    230.0000,     100.0000,      1102.3
    240.0000,     100.0000,      1111.2
    250.0000,     100.0000,      1099.5
    260.0000,     100.0000,      1070.2
    270.0000,     100.0000,      1045.5
    280.0000,     100.0000,      1048.3
    290.0000,     100.0000,      1054.6
    300.0000,     100.0000,      1068.7
    310.0000,     100.0000,      1068.5
    320.0000,     100.0000,      1066.6
    330.0000,     100.0000,      1074.2
    340.0000,     100.0000,      1061.4
    350.0000,     100.0000,      1070.7
    165.0000,     110.0000,      1116.0
    175.0000,     110.0000,      1120.1
    185.0000,     110.0000,      1093.6
    195.0000,     110.0000,      1073.7
    205.0000,     110.0000,      1076.9
    215.0000,     110.0000,      1084.3
    225.0000,     110.0000,      1099.0
    235.0000,     110.0000,      1105.2
    245.0000,     110.0000,      1097.8
    255.0000,     110.0000,      1071.8
    265.0000,     110.0000,      1031.7
    275.0000,     110.0000,      1004.6
    285.0000,     110.0000,      1015.0
    295.0000,     110.0000,      1047.6
    305.0000,     110.0000,      1070.6
    315.0000,     110.0000,      1074.6
    325.0000,     110.0000,      1079.5
    335.0000,     110.0000,      1062.9
    180.0000,     120.0000,      1106.1
    190.0000,     120.0000,      1080.3
    200.0000,     120.0000,      1068.3
    210.0000,     120.0000,      1076.8
    220.0000,     120.0000,      1096.7
    230.0000,     120.0000,      1093.4
    240.0000,     120.0000,      1065.4
    250.0000,     120.0000,      1050.9
    260.0000,     120.0000,      1033.2
    270.0000,     120.0000,      1002.9
    280.0000,     120.0000,      993.90
    290.0000,     120.0000,      1006.1
    300.0000,     120.0000,      1030.0
    310.0000,     120.0000,      1061.2
    320.0000,     120.0000,      1080.1
    195.0000,     130.0000,      1068.7
    205.0000,     130.0000,      1071.0
    215.0000,     130.0000,      1075.5
    225.0000,     130.0000,      1068.7
    235.0000,     130.0000,      1049.3
    245.0000,     130.0000,      1033.3
    255.0000,     130.0000,      1011.7
    265.0000,     130.0000,      992.22
    275.0000,     130.0000,      989.58
    285.0000,     130.0000,      1000.2
    295.0000,     130.0000,      1013.6
    305.0000,     130.0000,      1015.1
    210.0000,     140.0000,      1043.4
    220.0000,     140.0000,      1038.5
    230.0000,     140.0000,      1033.2
    240.0000,     140.0000,      1018.7
    250.0000,     140.0000,      995.47
    260.0000,     140.0000,      982.71
    270.0000,     140.0000,      980.94
    280.0000,     140.0000,      986.78
    290.0000,     140.0000,      999.95
    225.0000,     150.0000,      1000.6
    235.0000,     150.0000,      998.60
    245.0000,     150.0000,      986.92
    255.0000,     150.0000,      972.35
    265.0000,     150.0000,      973.98
    275.0000,     150.0000,      981.68
    240.0000,     160.0000,      968.00
    250.0000,     160.0000,      962.45
    260.0000,     160.0000,      962.96
  12.88
ITERATION 2
MODEL RESISTIVITY
LAYER 1
48,       5.0000
     20.0000,      270.81
     30.0000,      233.43
     40.0000,      251.88
     50.0000,      273.06
     60.0000,      277.31
     70.0000,      275.33
     80.0000,      327.23
     90.0000,      310.74
    100.0000,      341.93
    110.0000,      279.61
    120.0000,      324.33
    130.0000,      418.53
    140.0000,      388.93
    150.0000,      363.29
    160.0000,      340.03
    170.0000,      342.67
    180.0000,      369.19
    190.0000,      353.53
    200.0000,      329.60
    210.0000,      364.23
    220.0000,      346.20
    230.0000,      332.85
    240.0000,      395.25
    250.0000,      357.05
    260.0000,      344.46
    270.0000,      328.34
    280.0000,      336.78
    290.0000,      307.25
    300.0000,      248.11
    310.0000,      278.37
    320.0000,      245.84
    330.0000,      287.92
    340.0000,      344.86
    350.0000,      341.18
    360.0000,      337.62
    370.0000,      345.39
    380.0000,      367.07
    390.0000,      253.22
    400.0000,      305.86
    410.0000,      393.39
    420.0000,      417.67
    430.0000,      403.91
    440.0000,      354.43
    450.0000,      382.30
    460.0000,      359.70
    470.0000,      314.60
    480.0000,      289.44
                   278.17
LAYER 2
48,      10.0500
     20.0000,      325.43
     30.0000,      274.22
     40.0000,      282.89
     50.0000,      316.31
     60.0000,      331.75
     70.0000,      343.47
     80.0000,      413.44
     90.0000,      387.33
    100.0000,      367.25
    110.0000,      315.29
    120.0000,      376.04
    130.0000,      502.58
    140.0000,      455.33
    150.0000,      441.08
    160.0000,      405.27
    170.0000,      413.68
    180.0000,      421.51
    190.0000,      405.27
    200.0000,      402.63
    210.0000,      427.12
    220.0000,      372.55
    230.0000,      363.56
    240.0000,      419.04
    250.0000,      419.36
    260.0000,      413.27
    270.0000,      379.47
    280.0000,      389.68
    290.0000,      358.08
    300.0000,      295.03
    310.0000,      308.65
    320.0000,      288.80
    330.0000,      328.99
    340.0000,      398.54
    350.0000,      418.47
    360.0000,      425.44
    370.0000,      428.58
    380.0000,      411.43
    390.0000,      307.42
    400.0000,      361.04
    410.0000,      465.31
    420.0000,      492.14
    430.0000,      464.89
    440.0000,      426.28
    450.0000,      422.71
    460.0000,      399.04
    470.0000,      347.84
    480.0000,      316.75
                   332.29
LAYER 3
46,      15.1505
     30.0000,      423.82
     40.0000,      412.87
     50.0000,      467.54
     60.0000,      511.21
     70.0000,      550.87
     80.0000,      634.47
     90.0000,      576.63
    100.0000,      499.58
    110.0000,      460.52
    120.0000,      575.52
    130.0000,      760.01
    140.0000,      703.43
    150.0000,      683.23
    160.0000,      656.82
    170.0000,      664.32
    180.0000,      637.24
    190.0000,      599.75
    200.0000,      611.59
    210.0000,      606.40
    220.0000,      490.06
    230.0000,      458.99
    240.0000,      531.73
    250.0000,      602.29
    260.0000,      625.01
    270.0000,      580.74
    280.0000,      603.99
    290.0000,      579.71
    300.0000,      497.08
    310.0000,      491.84
    320.0000,      476.73
    330.0000,      528.58
    340.0000,      631.50
    350.0000,      698.91
    360.0000,      739.47
    370.0000,      733.16
    380.0000,      650.85
    390.0000,      527.33
    400.0000,      622.41
    410.0000,      819.31
    420.0000,      870.19
    430.0000,      781.69
    440.0000,      669.76
    450.0000,      597.55
    460.0000,      541.81
    470.0000,      479.27
                   457.09
LAYER 4
44,      20.3020
     40.0000,      740.75
     50.0000,      788.62
     60.0000,      855.04
     70.0000,      921.37
     80.0000,      1013.1
     90.0000,      888.02
    100.0000,      749.10
    110.0000,      730.64
    120.0000,      953.90
    130.0000,      1242.5
    140.0000,      1148.9
    150.0000,      1115.0
    160.0000,      1118.6
    170.0000,      1141.5
    180.0000,      1062.2
    190.0000,      975.15
    200.0000,      989.27
    210.0000,      932.85
    220.0000,      702.11
    230.0000,      616.73
    240.0000,      726.56
    250.0000,      922.26
    260.0000,      1039.7
    270.0000,      1014.2
    280.0000,      1102.6
    290.0000,      1124.1
    300.0000,      1006.2
    310.0000,      979.00
    320.0000,      949.60
    330.0000,      1019.0
    340.0000,      1183.4
    350.0000,      1330.7
    360.0000,      1441.3
    370.0000,      1418.2
    380.0000,      1208.3
    390.0000,      1006.7
    400.0000,      1221.5
    410.0000,      1679.5
    420.0000,      1799.5
    430.0000,      1531.5
    440.0000,      1207.6
    450.0000,      1001.4
    460.0000,      891.19
                   839.14
LAYER 5
42,      25.5050
     50.0000,      2841.6
     60.0000,      2470.3
     70.0000,      2424.8
     80.0000,      2281.0
     90.0000,      1949.9
    100.0000,      1721.2
    110.0000,      1752.9
    120.0000,      2066.5
    130.0000,      2341.0
    140.0000,      2268.4
    150.0000,      2249.1
    160.0000,      2340.1
    170.0000,      2423.7
    180.0000,      2341.0
    190.0000,      2212.3
    200.0000,      2146.2
    210.0000,      1918.9
    220.0000,      1510.1
    230.0000,      1309.9
    240.0000,      1469.4
    250.0000,      1946.3
    260.0000,      2484.3
    270.0000,      2853.7
    280.0000,      3281.6
    290.0000,      3577.7
    300.0000,      3543.2
    310.0000,      3443.9
    320.0000,      3323.4
    330.0000,      3332.8
    340.0000,      3528.3
    350.0000,      3806.2
    360.0000,      3984.1
    370.0000,      3787.2
    380.0000,      3269.6
    390.0000,      2942.9
    400.0000,      3281.1
    410.0000,      4006.6
    420.0000,      4312.7
    430.0000,      3999.2
    440.0000,      3482.8
    450.0000,      3152.7
                   3286.8
LAYER 6
38,      30.7601
     70.0000,      4632.9
     80.0000,      3763.4
     90.0000,      3045.1
    100.0000,      2695.4
    110.0000,      2623.3
    120.0000,      2745.9
    130.0000,      2806.9
    140.0000,      2725.1
    150.0000,      2707.9
    160.0000,      2803.0
    170.0000,      2900.9
    180.0000,      2884.8
    190.0000,      2797.5
    200.0000,      2686.0
    210.0000,      2443.8
    220.0000,      2102.1
    230.0000,      1931.5
    240.0000,      2116.4
    250.0000,      2685.3
    260.0000,      3463.5
    270.0000,      4214.6
    280.0000,      4945.5
    290.0000,      5492.5
    300.0000,      5658.1
    310.0000,      5551.7
    320.0000,      5335.0
    330.0000,      5181.4
    340.0000,      5195.2
    350.0000,      5322.7
    360.0000,      5339.4
    370.0000,      5016.7
    380.0000,      4473.0
    390.0000,      4151.5
    400.0000,      4345.8
    410.0000,      4893.2
    420.0000,      5345.9
    430.0000,      5699.6
                   5942.4
LAYER 7
36,      36.0677
     80.0000,      5842.6
     90.0000,      4144.8
    100.0000,      3617.1
    110.0000,      3234.9
    120.0000,      3076.7
    130.0000,      2913.6
    140.0000,      2763.1
    150.0000,      2695.4
    160.0000,      2724.9
    170.0000,      2775.6
    180.0000,      2776.1
    190.0000,      2724.5
    200.0000,      2633.2
    210.0000,      2476.9
    220.0000,      2292.8
    230.0000,      2228.1
    240.0000,      2421.0
    250.0000,      2919.4
    260.0000,      3631.2
    270.0000,      4390.7
    280.0000,      5111.8
    290.0000,      5660.4
    300.0000,      5900.3
    310.0000,      5843.5
    320.0000,      5633.4
    330.0000,      5413.0
    340.0000,      5280.0
    350.0000,      5221.3
    360.0000,      5094.3
    370.0000,      4791.4
    380.0000,      4405.1
    390.0000,      4191.8
    400.0000,      4315.2
    410.0000,      4816.5
    420.0000,      5344.9
                   6800.9
LAYER 8
32,      41.4284
    100.0000,      4888.0
    110.0000,      3725.0
    120.0000,      3343.1
    130.0000,      2946.5
    140.0000,      2703.9
    150.0000,      2556.1
    160.0000,      2503.6
    170.0000,      2486.2
    180.0000,      2461.0
    190.0000,      2416.2
    200.0000,      2352.1
    210.0000,      2270.9
    220.0000,      2200.3
    230.0000,      2211.8
    240.0000,      2383.1
    250.0000,      2747.3
    260.0000,      3257.5
    270.0000,      3813.8
    280.0000,      4338.0
    290.0000,      4739.6
    300.0000,      4939.9
    310.0000,      4926.2
    320.0000,      4783.5
    330.0000,      4599.0
    340.0000,      4439.5
    350.0000,      4315.0
    360.0000,      4162.8
    370.0000,      3951.7
    380.0000,      3748.1
    390.0000,      3695.5
    400.0000,      3863.7
                   4768.3
LAYER 9
28,      46.8426
    120.0000,      3861.7
    130.0000,      3003.3
    140.0000,      2698.6
    150.0000,      2440.6
    160.0000,      2312.0
    170.0000,      2226.4
    180.0000,      2161.4
    190.0000,      2104.4
    200.0000,      2049.4
    210.0000,      2002.6
    220.0000,      1980.7
    230.0000,      2015.5
    240.0000,      2142.6
    250.0000,      2377.8
    260.0000,      2695.8
    270.0000,      3041.8
    280.0000,      3367.0
    290.0000,      3618.8
    300.0000,      3755.0
    310.0000,      3761.6
    320.0000,      3680.5
    330.0000,      3555.3
    340.0000,      3425.4
    350.0000,      3311.3
    360.0000,      3193.7
    370.0000,      3067.3
    380.0000,      3005.2
                   3142.6
LAYER 10
24,      52.3111
    140.0000,      2871.7
    150.0000,      2365.0
    160.0000,      2191.7
    170.0000,      2033.5
    180.0000,      1925.1
    190.0000,      1848.5
    200.0000,      1787.3
    210.0000,      1744.7
    220.0000,      1729.4
    230.0000,      1753.6
    240.0000,      1831.1
    250.0000,      1967.5
    260.0000,      2149.1
    270.0000,      2347.0
    280.0000,      2535.2
    290.0000,      2684.7
    300.0000,      2771.8
    310.0000,      2785.0
    320.0000,      2741.6
    330.0000,      2659.2
    340.0000,      2558.1
    350.0000,      2467.4
    360.0000,      2396.0
                   2302.1
LAYER 11
20,      57.8342
    160.0000,      2170.3
    170.0000,      1883.7
    180.0000,      1734.4
    190.0000,      1643.5
    200.0000,      1568.7
    210.0000,      1515.1
    220.0000,      1487.2
    230.0000,      1487.8
    240.0000,      1521.6
    250.0000,      1590.3
    260.0000,      1686.4
    270.0000,      1795.2
    280.0000,      1902.9
    290.0000,      1993.0
    300.0000,      2050.0
    310.0000,      2064.2
    320.0000,      2040.4
    330.0000,      1979.8
    340.0000,      1882.9
                   1795.1
LAYER 12
18,      63.4125
    170.0000,      1689.1
    180.0000,      1549.6
    190.0000,      1473.5
    200.0000,      1381.0
    210.0000,      1310.6
    220.0000,      1265.4
    230.0000,      1241.4
    240.0000,      1241.3
    250.0000,      1266.3
    260.0000,      1312.2
    270.0000,      1371.0
    280.0000,      1435.5
    290.0000,      1494.3
    300.0000,      1534.1
    310.0000,      1547.1
    320.0000,      1533.8
    330.0000,      1487.3
                   1359.4
LAYER 13
14,      69.0466
    190.0000,      1346.6
    200.0000,      1207.8
    210.0000,      1120.6
    220.0000,      1063.8
    230.0000,      1018.7
    240.0000,      993.87
    250.0000,      992.57
    260.0000,      1010.3
    270.0000,      1042.3
    280.0000,      1085.8
    290.0000,      1130.9
    300.0000,      1159.5
    310.0000,      1168.4
                   1161.2
LAYER 14
12,      74.7371
    200.0000,      1013.0
    210.0000,      931.80
    220.0000,      883.07
    230.0000,      817.10
    240.0000,      774.69
    250.0000,      760.47
    260.0000,      763.75
    270.0000,      780.95
    280.0000,      816.82
    290.0000,      862.17
    300.0000,      879.85
                   876.75
LAYER 15
8,      80.4845
    220.0000,      739.25
    230.0000,      631.15
    240.0000,      576.71
    250.0000,      563.99
    260.0000,      561.65
    270.0000,      566.51
    280.0000,      602.05
                   669.34
LAYER 16
6,      86.2893
    230.0000,      443.82
    240.0000,      392.73
    250.0000,      403.77
    260.0000,      401.81
    270.0000,      384.81
                   417.11
LAYER 17
4, 
    240.0000,      222.58
    250.0000,      290.86
    260.0000,      293.19
                   228.47
CALCULATED APPARENT RESISTIVITY
     15.0000,      10.0000,      335.41
     25.0000,      10.0000,      303.83
     35.0000,      10.0000,      320.97
     45.0000,      10.0000,      332.27
     55.0000,      10.0000,      348.28
     65.0000,      10.0000,      345.48
     75.0000,      10.0000,      400.35
     85.0000,      10.0000,      356.68
     95.0000,      10.0000,      402.92
    105.0000,      10.0000,      360.00
    115.0000,      10.0000,      408.28
    125.0000,      10.0000,      474.11
    135.0000,      10.0000,      442.74
    145.0000,      10.0000,      445.89
    155.0000,      10.0000,      428.84
    165.0000,      10.0000,      430.77
    175.0000,      10.0000,      439.85
    185.0000,      10.0000,      432.81
    195.0000,      10.0000,      408.80
    205.0000,      10.0000,      439.76
    215.0000,      10.0000,      418.47
    225.0000,      10.0000,      396.47
    235.0000,      10.0000,      442.94
    245.0000,      10.0000,      412.58
    255.0000,      10.0000,      434.39
    265.0000,      10.0000,      408.02
    275.0000,      10.0000,      408.60
    285.0000,      10.0000,      390.18
    295.0000,      10.0000,      339.85
    305.0000,      10.0000,      376.68
    315.0000,      10.0000,      333.74
    325.0000,      10.0000,      368.72
    335.0000,      10.0000,      409.42
    345.0000,      10.0000,      427.92
    355.0000,      10.0000,      439.11
    365.0000,      10.0000,      424.10
    375.0000,      10.0000,      459.32
    385.0000,      10.0000,      370.16
    395.0000,      10.0000,      435.14
    405.0000,      10.0000,      479.60
    415.0000,      10.0000,      485.30
    425.0000,      10.0000,      494.69
    435.0000,      10.0000,      451.54
    445.0000,      10.0000,      458.32
    455.0000,      10.0000,      421.69
    465.0000,      10.0000,      387.98
    475.0000,      10.0000,      368.10
    485.0000,      10.0000,      356.51
     30.0000,      20.0000,      451.30
     40.0000,      20.0000,      487.43
     50.0000,      20.0000,      500.30
     60.0000,      20.0000,      495.57
     70.0000,      20.0000,      521.88
     80.0000,      20.0000,      541.59
     90.0000,      20.0000,      536.96
    100.0000,      20.0000,      502.86
    110.0000,      20.0000,      525.81
    120.0000,      20.0000,      637.79
    130.0000,      20.0000,      672.50
    140.0000,      20.0000,      591.81
    150.0000,      20.0000,      558.31
    160.0000,      20.0000,      583.34
    170.0000,      20.0000,      622.14
    180.0000,      20.0000,      609.56
    190.0000,      20.0000,      570.58
    200.0000,      20.0000,      597.11
    210.0000,      20.0000,      607.27
    220.0000,      20.0000,      560.94
    230.0000,      20.0000,      559.52
    240.0000,      20.0000,      585.70
    250.0000,      20.0000,      575.97
    260.0000,      20.0000,      570.73
    270.0000,      20.0000,      593.71
    280.0000,      20.0000,      587.52
    290.0000,      20.0000,      558.51
    300.0000,      20.0000,      562.49
    310.0000,      20.0000,      553.51
    320.0000,      20.0000,      520.95
    330.0000,      20.0000,      568.63
    340.0000,      20.0000,      623.32
    350.0000,      20.0000,      611.26
    360.0000,      20.0000,      636.56
    370.0000,      20.0000,      682.68
    380.0000,      20.0000,      622.49
    390.0000,      20.0000,      582.40
    400.0000,      20.0000,      676.16
    410.0000,      20.0000,      732.57
    420.0000,      20.0000,      681.94
    430.0000,      20.0000,      632.68
    440.0000,      20.0000,      635.44
    450.0000,      20.0000,      644.36
    460.0000,      20.0000,      598.97
    470.0000,      20.0000,      547.22
     45.0000,      30.0000,      647.40
     55.0000,      30.0000,      658.99
     65.0000,      30.0000,      705.87
     75.0000,      30.0000,      696.89
     85.0000,      30.0000,      689.52
     95.0000,      30.0000,      637.11
    105.0000,      30.0000,      671.66
    115.0000,      30.0000,      759.00
    125.0000,      30.0000,      835.23
    135.0000,      30.0000,      819.22
    145.0000,      30.0000,      734.57
    155.0000,      30.0000,      696.49
    165.0000,      30.0000,      708.08
    175.0000,      30.0000,      754.92
    185.0000,      30.0000,      770.57
    195.0000,      30.0000,      774.30
    205.0000,      30.0000,      762.19
    215.0000,      30.0000,      744.04
    225.0000,      30.0000,      731.62
    235.0000,      30.0000,      712.46
    245.0000,      30.0000,      729.43
    255.0000,      30.0000,      740.67
    265.0000,      30.0000,      760.12
    275.0000,      30.0000,      772.37
    285.0000,      30.0000,      774.33
    295.0000,      30.0000,      765.51
    305.0000,      30.0000,      715.76
    315.0000,      30.0000,      713.02
    325.0000,      30.0000,      721.34
    335.0000,      30.0000,      762.88
    345.0000,      30.0000,      826.48
    355.0000,      30.0000,      868.87
    365.0000,      30.0000,      875.28
    375.0000,      30.0000,      804.38
    385.0000,      30.0000,      793.61
    395.0000,      30.0000,      812.54
    405.0000,      30.0000,      887.91
    415.0000,      30.0000,      911.41
    425.0000,      30.0000,      872.59
    435.0000,      30.0000,      823.81
    445.0000,      30.0000,      803.00
    455.0000,      30.0000,      804.29
     60.0000,      40.0000,      848.45
     70.0000,      40.0000,      821.48
     80.0000,      40.0000,      816.01
     90.0000,      40.0000,      788.49
    100.0000,      40.0000,      793.80
    110.0000,      40.0000,      886.47
    120.0000,      40.0000,      907.74
    130.0000,      40.0000,      934.35
    140.0000,      40.0000,      933.58
    150.0000,      40.0000,      847.83
    160.0000,      40.0000,      826.92
    170.0000,      40.0000,      827.90
    180.0000,      40.0000,      852.17
    190.0000,      40.0000,      922.82
    200.0000,      40.0000,      916.27
    210.0000,      40.0000,      885.78
    220.0000,      40.0000,      883.27
    230.0000,      40.0000,      842.64
    240.0000,      40.0000,      854.95
    250.0000,      40.0000,      876.46
    260.0000,      40.0000,      906.65
    270.0000,      40.0000,      948.83
    280.0000,      40.0000,      926.19
    290.0000,      40.0000,      921.30
    300.0000,      40.0000,      872.13
    310.0000,      40.0000,      833.08
    320.0000,      40.0000,      851.83
    330.0000,      40.0000,      890.13
    340.0000,      40.0000,      971.95
    350.0000,      40.0000,      1023.8
    360.0000,      40.0000,      1035.9
    370.0000,      40.0000,      976.80
    380.0000,      40.0000,      955.41
    390.0000,      40.0000,      971.05
    400.0000,      40.0000,      970.65
    410.0000,      40.0000,      1038.2
    420.0000,      40.0000,      1054.1
    430.0000,      40.0000,      1038.5
    440.0000,      40.0000,      1006.3
     75.0000,      50.0000,      915.05
     85.0000,      50.0000,      900.24
     95.0000,      50.0000,      931.56
    105.0000,      50.0000,      968.77
    115.0000,      50.0000,      992.75
    125.0000,      50.0000,      993.52
    135.0000,      50.0000,      999.58
    145.0000,      50.0000,      994.01
    155.0000,      50.0000,      969.87
    165.0000,      50.0000,      943.59
    175.0000,      50.0000,      943.85
    185.0000,      50.0000,      966.08
    195.0000,      50.0000,      983.05
    205.0000,      50.0000,      983.49
    215.0000,      50.0000,      988.51
    225.0000,      50.0000,      991.56
    235.0000,      50.0000,      963.11
    245.0000,      50.0000,      979.89
    255.0000,      50.0000,      1041.9
    265.0000,      50.0000,      1052.9
    275.0000,      50.0000,      1034.7
    285.0000,      50.0000,      1035.2
    295.0000,      50.0000,      988.72
    305.0000,      50.0000,      928.76
    315.0000,      50.0000,      956.26
    325.0000,      50.0000,      1008.4
    335.0000,      50.0000,      1026.4
    345.0000,      50.0000,      1076.6
    355.0000,      50.0000,      1135.3
    365.0000,      50.0000,      1103.9
    375.0000,      50.0000,      1082.0
    385.0000,      50.0000,      1111.4
    395.0000,      50.0000,      1116.0
    405.0000,      50.0000,      1100.0
    415.0000,      50.0000,      1145.4
    425.0000,      50.0000,      1177.5
     90.0000,      60.0000,      989.72
    100.0000,      60.0000,      1061.7
    110.0000,      60.0000,      1067.8
    120.0000,      60.0000,      1047.1
    130.0000,      60.0000,      1028.0
    140.0000,      60.0000,      1070.2
    150.0000,      60.0000,      1087.8
    160.0000,      60.0000,      1046.0
    170.0000,      60.0000,      1030.5
    180.0000,      60.0000,      1042.0
    190.0000,      60.0000,      1042.5
    200.0000,      60.0000,      1012.0
    210.0000,      60.0000,      1031.0
    220.0000,      60.0000,      1058.8
    230.0000,      60.0000,      1097.4
    240.0000,      60.0000,      1092.5
    250.0000,      60.0000,      1104.3
    260.0000,      60.0000,      1125.7
    270.0000,      60.0000,      1101.0
    280.0000,      60.0000,      1097.7
    290.0000,      60.0000,      1040.1
    300.0000,      60.0000,      1047.1
    310.0000,      60.0000,      1051.4
    320.0000,      60.0000,      1044.7
    330.0000,      60.0000,      1073.8
    340.0000,      60.0000,      1084.0
    350.0000,      60.0000,      1152.8
    360.0000,      60.0000,      1146.5
    370.0000,      60.0000,      1163.9
    380.0000,      60.0000,      1210.5
    390.0000,      60.0000,      1233.8
    400.0000,      60.0000,      1243.0
    410.0000,      60.0000,      1192.9
    105.0000,      70.0000,      1110.9
    115.0000,      70.0000,      1092.8
    125.0000,      70.0000,      1101.2
    135.0000,      70.0000,      1093.3
    145.0000,      70.0000,      1136.0
    155.0000,      70.0000,      1146.6
    165.0000,      70.0000,      1099.5
    175.0000,      70.0000,      1086.8
    185.0000,      70.0000,      1085.0
    195.0000,      70.0000,      1080.9
    205.0000,      70.0000,      1091.9
    215.0000,      70.0000,      1091.3
    225.0000,      70.0000,      1124.6
    235.0000,      70.0000,      1168.8
    245.0000,      70.0000,      1168.9
    255.0000,      70.0000,      1160.4
    265.0000,      70.0000,      1138.9
    275.0000,      70.0000,      1113.6
    285.0000,      70.0000,      1110.7
    295.0000,      70.0000,      1099.3
    305.0000,      70.0000,      1096.3
    315.0000,      70.0000,      1091.7
    325.0000,      70.0000,      1083.4
    335.0000,      70.0000,      1107.0
    345.0000,      70.0000,      1131.1
    355.0000,      70.0000,      1134.5
    365.0000,      70.0000,      1185.1
    375.0000,      70.0000,      1251.9
    385.0000,      70.0000,      1305.5
    395.0000,      70.0000,      1324.9
    120.0000,      80.0000,      1124.4
    130.0000,      80.0000,      1140.2
    140.0000,      80.0000,      1155.5
    150.0000,      80.0000,      1179.1
    160.0000,      80.0000,      1169.3
    170.0000,      80.0000,      1136.0
    180.0000,      80.0000,      1121.4
    190.0000,      80.0000,      1104.2
    200.0000,      80.0000,      1149.5
    210.0000,      80.0000,      1165.4
    220.0000,      80.0000,      1169.0
    230.0000,      80.0000,      1155.8
    240.0000,      80.0000,      1173.5
    250.0000,      80.0000,      1174.7
    260.0000,      80.0000,      1139.3
    270.0000,      80.0000,      1165.9
    280.0000,      80.0000,      1135.1
    290.0000,      80.0000,      1110.5
    300.0000,      80.0000,      1104.4
    310.0000,      80.0000,      1105.0
    320.0000,      80.0000,      1101.6
    330.0000,      80.0000,      1106.1
    340.0000,      80.0000,      1133.8
    350.0000,      80.0000,      1108.7
    360.0000,      80.0000,      1167.6
    370.0000,      80.0000,      1253.8
    380.0000,      80.0000,      1315.0
    135.0000,      90.0000,      1168.6
    145.0000,      90.0000,      1172.7
    155.0000,      90.0000,      1194.7
    165.0000,      90.0000,      1207.6
    175.0000,      90.0000,      1159.1
    185.0000,      90.0000,      1145.5
    195.0000,      90.0000,      1170.0
    205.0000,      90.0000,      1183.9
    215.0000,      90.0000,      1201.1
    225.0000,      90.0000,      1183.7
    235.0000,      90.0000,      1177.1
    245.0000,      90.0000,      1148.1
    255.0000,      90.0000,      1133.7
    265.0000,      90.0000,      1158.8
    275.0000,      90.0000,      1139.3
    285.0000,      90.0000,      1102.6
    295.0000,      90.0000,      1094.0
    305.0000,      90.0000,      1098.1
    315.0000,      90.0000,      1103.8
    325.0000,      90.0000,      1101.3
    335.0000,      90.0000,      1115.5
    345.0000,      90.0000,      1122.5
    355.0000,      90.0000,      1141.8
    365.0000,      90.0000,      1214.9
    150.0000,     100.0000,      1177.7
    160.0000,     100.0000,      1220.4
    170.0000,     100.0000,      1239.0
    180.0000,     100.0000,      1192.2
    190.0000,     100.0000,      1182.8
    200.0000,     100.0000,      1181.6
    210.0000,     100.0000,      1192.0
    220.0000,     100.0000,      1184.5
    230.0000,     100.0000,      1174.2
    240.0000,     100.0000,      1177.6
    250.0000,     100.0000,      1158.9
    260.0000,     100.0000,      1111.0
    270.0000,     100.0000,      1069.0
    280.0000,     100.0000,      1075.7
    290.0000,     100.0000,      1082.9
    300.0000,     100.0000,      1086.2
    310.0000,     100.0000,      1083.0
    320.0000,     100.0000,      1096.6
    330.0000,     100.0000,      1116.8
    340.0000,     100.0000,      1099.7
    350.0000,     100.0000,      1126.4
    165.0000,     110.0000,      1243.1
    175.0000,     110.0000,      1240.7
    185.0000,     110.0000,      1210.7
    195.0000,     110.0000,      1179.9
    205.0000,     110.0000,      1170.2
    215.0000,     110.0000,      1162.7
    225.0000,     110.0000,      1185.7
    235.0000,     110.0000,      1178.2
    245.0000,     110.0000,      1143.9
    255.0000,     110.0000,      1110.4
    265.0000,     110.0000,      1048.5
    275.0000,     110.0000,      1013.3
    285.0000,     110.0000,      1022.7
    295.0000,     110.0000,      1048.4
    305.0000,     110.0000,      1073.3
    315.0000,     110.0000,      1089.2
    325.0000,     110.0000,      1108.4
    335.0000,     110.0000,      1086.4
    180.0000,     120.0000,      1225.8
    190.0000,     120.0000,      1185.3
    200.0000,     120.0000,      1160.1
    210.0000,     120.0000,      1162.6
    220.0000,     120.0000,      1174.7
    230.0000,     120.0000,      1158.8
    240.0000,     120.0000,      1111.9
    250.0000,     120.0000,      1079.1
    260.0000,     120.0000,      1049.3
    270.0000,     120.0000,      1000.0
    280.0000,     120.0000,      988.27
    290.0000,     120.0000,      997.50
    300.0000,     120.0000,      1017.9
    310.0000,     120.0000,      1062.9
    320.0000,     120.0000,      1091.3
    195.0000,     130.0000,      1168.7
    205.0000,     130.0000,      1159.6
    215.0000,     130.0000,      1150.1
    225.0000,     130.0000,      1125.9
    235.0000,     130.0000,      1085.9
    245.0000,     130.0000,      1060.5
    255.0000,     130.0000,      1017.2
    265.0000,     130.0000,      988.40
    275.0000,     130.0000,      978.47
    285.0000,     130.0000,      980.83
    295.0000,     130.0000,      1000.6
    305.0000,     130.0000,      1005.7
    210.0000,     140.0000,      1110.5
    220.0000,     140.0000,      1091.0
    230.0000,     140.0000,      1069.9
    240.0000,     140.0000,      1039.3
    250.0000,     140.0000,      994.51
    260.0000,     140.0000,      971.47
    270.0000,     140.0000,      971.14
    280.0000,     140.0000,      964.11
    290.0000,     140.0000,      974.95
    225.0000,     150.0000,      1029.1
    235.0000,     150.0000,      1016.2
    245.0000,     150.0000,      991.77
    255.0000,     150.0000,      963.01
    265.0000,     150.0000,      954.49
    275.0000,     150.0000,      957.13
    240.0000,     160.0000,      970.46
    250.0000,     160.0000,      957.83
    260.0000,     160.0000,      949.56
   8.25
ITERATION 3
MODEL RESISTIVITY
LAYER 1
48,       5.0000
     20.0000,      214.46
     30.0000,      187.22
     40.0000,      209.56
     50.0000,      213.05
     60.0000,      212.84
     70.0000,      215.84
     80.0000,      263.63
     90.0000,      245.41
    100.0000,      287.01
    110.0000,      233.43
    120.0000,      279.60
    130.0000,      354.38
    140.0000,      353.94
    150.0000,      321.38
    160.0000,      306.41
    170.0000,      304.15
    180.0000,      338.09
    190.0000,      325.55
    200.0000,      284.11
    210.0000,      325.14
    220.0000,      327.46
    230.0000,      296.54
    240.0000,      358.47
    250.0000,      304.67
    260.0000,      291.71
    270.0000,      282.30
    280.0000,      283.56
    290.0000,      253.31
    300.0000,      196.53
    310.0000,      227.13
    320.0000,      191.49
    330.0000,      231.32
    340.0000,      280.58
    350.0000,      278.78
    360.0000,      282.21
    370.0000,      288.54
    380.0000,      306.69
    390.0000,      196.54
    400.0000,      256.47
    410.0000,      333.15
    420.0000,      350.62
    430.0000,      356.38
    440.0000,      301.70
    450.0000,      348.77
    460.0000,      325.87
    470.0000,      274.50
    480.0000,      249.70
                   226.52
LAYER 2
48,      10.0500
     20.0000,      298.82
     30.0000,      244.11
     40.0000,      261.12
     50.0000,      294.98
     60.0000,      315.67
     70.0000,      330.90
     80.0000,      413.31
     90.0000,      363.03
    100.0000,      345.75
    110.0000,      274.36
    120.0000,      348.30
    130.0000,      488.66
    140.0000,      436.28
    150.0000,      454.34
    160.0000,      378.41
    170.0000,      384.17
    180.0000,      404.18
    190.0000,      389.52
    200.0000,      385.10
    210.0000,      425.49
    220.0000,      338.54
    230.0000,      327.86
    240.0000,      389.26
    250.0000,      400.41
    260.0000,      406.89
    270.0000,      355.03
    280.0000,      377.20
    290.0000,      349.27
    300.0000,      274.38
    310.0000,      301.78
    320.0000,      275.16
    330.0000,      319.28
    340.0000,      390.24
    350.0000,      407.82
    360.0000,      420.15
    370.0000,      413.92
    380.0000,      394.23
    390.0000,      281.11
    400.0000,      350.89
    410.0000,      471.57
    420.0000,      480.11
    430.0000,      468.84
    440.0000,      423.84
    450.0000,      420.12
    460.0000,      392.50
    470.0000,      324.68
    480.0000,      283.90
                   317.35
LAYER 3
46,      15.1505
     30.0000,      487.27
     40.0000,      524.51
     50.0000,      680.43
     60.0000,      808.08
     70.0000,      866.01
     80.0000,      956.21
     90.0000,      760.91
    100.0000,      608.82
    110.0000,      502.48
    120.0000,      635.69
    130.0000,      855.23
    140.0000,      783.61
    150.0000,      820.85
    160.0000,      742.26
    170.0000,      747.45
    180.0000,      709.89
    190.0000,      631.45
    200.0000,      641.22
    210.0000,      638.86
    220.0000,      456.98
    230.0000,      432.33
    240.0000,      558.82
    250.0000,      712.72
    260.0000,      770.96
    270.0000,      693.00
    280.0000,      805.73
    290.0000,      851.60
    300.0000,      727.96
    310.0000,      762.98
    320.0000,      737.01
    330.0000,      808.22
    340.0000,      925.45
    350.0000,      965.42
    360.0000,      983.45
    370.0000,      936.11
    380.0000,      817.61
    390.0000,      653.64
    400.0000,      812.69
    410.0000,      1150.5
    420.0000,      1215.5
    430.0000,      1103.1
    440.0000,      885.53
    450.0000,      725.83
    460.0000,      627.11
    470.0000,      537.81
                   534.99
LAYER 4
44,      20.3020
     40.0000,      1200.5
     50.0000,      1648.3
     60.0000,      2053.1
     70.0000,      2185.9
     80.0000,      2177.0
     90.0000,      1589.0
    100.0000,      1179.7
    110.0000,      998.55
    120.0000,      1230.4
    130.0000,      1547.7
    140.0000,      1422.4
    150.0000,      1470.1
    160.0000,      1437.5
    170.0000,      1492.7
    180.0000,      1362.8
    190.0000,      1140.9
    200.0000,      1131.8
    210.0000,      1049.8
    220.0000,      704.44
    230.0000,      620.96
    240.0000,      847.27
    250.0000,      1258.3
    260.0000,      1477.3
    270.0000,      1435.2
    280.0000,      1845.2
    290.0000,      2198.3
    300.0000,      2015.9
    310.0000,      2078.2
    320.0000,      2025.5
    330.0000,      2108.0
    340.0000,      2268.4
    350.0000,      2331.7
    360.0000,      2375.8
    370.0000,      2232.7
    380.0000,      1845.9
    390.0000,      1499.6
    400.0000,      1829.9
    410.0000,      2613.8
    420.0000,      2825.5
    430.0000,      2522.4
    440.0000,      1916.7
    450.0000,      1452.1
    460.0000,      1258.6
                   1255.7
LAYER 5
42,      25.5050
     50.0000,      5398.7
     60.0000,      5727.9
     70.0000,      5881.9
     80.0000,      5269.2
     90.0000,      4033.5
    100.0000,      3189.6
    110.0000,      2868.5
    120.0000,      3042.6
    130.0000,      3174.3
    140.0000,      2943.0
    150.0000,      2884.6
    160.0000,      3007.2
    170.0000,      3322.9
    180.0000,      3449.5
    190.0000,      3356.2
    200.0000,      3338.4
    210.0000,      2904.6
    220.0000,      2072.4
    230.0000,      1667.9
    240.0000,      1896.3
    250.0000,      2623.8
    260.0000,      3333.7
    270.0000,      3839.8
    280.0000,      4905.0
    290.0000,      5978.5
    300.0000,      6171.6
    310.0000,      6200.2
    320.0000,      6082.7
    330.0000,      6127.6
    340.0000,      6486.8
    350.0000,      7082.1
    360.0000,      7541.2
    370.0000,      7021.9
    380.0000,      5487.3
    390.0000,      4232.3
    400.0000,      4066.9
    410.0000,      4486.7
    420.0000,      4779.2
    430.0000,      5151.4
    440.0000,      5482.5
    450.0000,      5463.1
                   7243.4
LAYER 6
38,      30.7601
     70.0000,      8182.9
     80.0000,      6607.9
     90.0000,      5210.0
    100.0000,      4390.5
    110.0000,      3960.3
    120.0000,      3800.8
    130.0000,      3579.9
    140.0000,      3276.4
    150.0000,      3164.3
    160.0000,      3343.2
    170.0000,      3799.8
    180.0000,      4291.4
    190.0000,      4621.2
    200.0000,      4749.5
    210.0000,      4291.7
    220.0000,      3404.7
    230.0000,      2812.0
    240.0000,      2838.9
    250.0000,      3397.4
    260.0000,      4141.7
    270.0000,      4907.1
    280.0000,      6005.6
    290.0000,      7100.7
    300.0000,      7583.6
    310.0000,      7626.3
    320.0000,      7501.1
    330.0000,      7512.9
    340.0000,      7899.7
    350.0000,      8634.8
    360.0000,      9064.9
    370.0000,      8313.8
    380.0000,      6513.0
    390.0000,      4961.7
    400.0000,      4282.5
    410.0000,      4276.6
    420.0000,      4769.0
    430.0000,      6705.4
                    11600
LAYER 7
36,      36.0677
     80.0000,      6795.6
     90.0000,      5187.3
    100.0000,      4555.1
    110.0000,      3985.6
    120.0000,      3610.3
    130.0000,      3233.0
    140.0000,      2933.4
    150.0000,      2820.5
    160.0000,      2961.7
    170.0000,      3348.0
    180.0000,      3857.3
    190.0000,      4310.8
    200.0000,      4558.8
    210.0000,      4367.0
    220.0000,      3829.2
    230.0000,      3357.6
    240.0000,      3236.6
    250.0000,      3480.3
    260.0000,      3927.7
    270.0000,      4467.3
    280.0000,      5159.5
    290.0000,      5829.5
    300.0000,      6194.6
    310.0000,      6241.4
    320.0000,      6165.4
    330.0000,      6165.5
    340.0000,      6384.1
    350.0000,      6772.2
    360.0000,      6879.9
    370.0000,      6289.1
    380.0000,      5144.3
    390.0000,      4137.0
    400.0000,      3653.0
    410.0000,      3813.2
    420.0000,      4487.9
                   8692.2
LAYER 8
32,      41.4284
    100.0000,      4439.3
    110.0000,      3536.9
    120.0000,      3148.7
    130.0000,      2743.7
    140.0000,      2486.8
    150.0000,      2381.5
    160.0000,      2463.5
    170.0000,      2720.8
    180.0000,      3087.7
    190.0000,      3449.5
    200.0000,      3692.4
    210.0000,      3690.3
    220.0000,      3469.3
    230.0000,      3201.6
    240.0000,      3052.2
    250.0000,      3083.0
    260.0000,      3252.1
    270.0000,      3500.5
    280.0000,      3821.7
    290.0000,      4130.3
    300.0000,      4309.5
    310.0000,      4331.5
    320.0000,      4288.7
    330.0000,      4275.2
    340.0000,      4349.3
    350.0000,      4474.7
    360.0000,      4443.8
    370.0000,      4121.8
    380.0000,      3601.4
    390.0000,      3180.7
    400.0000,      3083.7
                   3928.8
LAYER 9
28,      46.8426
    120.0000,      2773.5
    130.0000,      2305.2
    140.0000,      2114.6
    150.0000,      2010.3
    160.0000,      2042.0
    170.0000,      2191.5
    180.0000,      2419.3
    190.0000,      2655.4
    200.0000,      2831.5
    210.0000,      2883.8
    220.0000,      2812.7
    230.0000,      2676.1
    240.0000,      2550.1
    250.0000,      2492.4
    260.0000,      2510.8
    270.0000,      2583.6
    280.0000,      2699.4
    290.0000,      2816.4
    300.0000,      2884.3
    310.0000,      2884.4
    320.0000,      2854.1
    330.0000,      2831.2
    340.0000,      2838.2
    350.0000,      2861.8
    360.0000,      2820.1
    370.0000,      2681.3
    380.0000,      2516.3
                   2465.8
LAYER 10
24,      52.3111
    140.0000,      1844.1
    150.0000,      1708.8
    160.0000,      1705.5
    170.0000,      1780.8
    180.0000,      1912.1
    190.0000,      2049.9
    200.0000,      2154.3
    210.0000,      2193.9
    220.0000,      2165.0
    230.0000,      2084.6
    240.0000,      1985.7
    250.0000,      1907.7
    260.0000,      1869.4
    270.0000,      1866.8
    280.0000,      1893.7
    290.0000,      1928.6
    300.0000,      1947.0
    310.0000,      1937.1
    320.0000,      1912.4
    330.0000,      1886.5
    340.0000,      1869.4
    350.0000,      1868.2
    360.0000,      1845.4
                   1789.5
LAYER 11
20,      57.8342
    160.0000,      1419.2
    170.0000,      1447.1
    180.0000,      1524.8
    190.0000,      1598.9
    200.0000,      1647.3
    210.0000,      1657.8
    220.0000,      1629.2
    230.0000,      1566.5
    240.0000,      1486.3
    250.0000,      1413.5
    260.0000,      1363.5
    270.0000,      1338.0
    280.0000,      1334.0
    290.0000,      1339.6
    300.0000,      1340.4
    310.0000,      1328.6
    320.0000,      1308.6
    330.0000,      1282.8
    340.0000,      1253.6
                   1256.9
LAYER 12
18,      63.4125
    170.0000,      1145.4
    180.0000,      1218.2
    190.0000,      1255.2
    200.0000,      1264.3
    210.0000,      1249.8
    220.0000,      1212.8
    230.0000,      1154.1
    240.0000,      1085.7
    250.0000,      1023.9
    260.0000,      978.55
    270.0000,      951.46
    280.0000,      941.40
    290.0000,      940.30
    300.0000,      937.27
    310.0000,      927.38
    320.0000,      913.53
    330.0000,      891.09
                   836.81
LAYER 13
14,      69.0466
    190.0000,      988.37
    200.0000,      967.14
    210.0000,      937.53
    220.0000,      896.78
    230.0000,      837.68
    240.0000,      776.73
    250.0000,      725.85
    260.0000,      688.80
    270.0000,      666.60
    280.0000,      659.87
    290.0000,      661.69
    300.0000,      659.60
    310.0000,      651.42
                   646.47
LAYER 14
12,      74.7371
    200.0000,      725.75
    210.0000,      694.92
    220.0000,      662.43
    230.0000,      598.03
    240.0000,      541.53
    250.0000,      500.93
    260.0000,      471.58
    270.0000,      453.89
    280.0000,      453.49
    290.0000,      463.86
    300.0000,      463.14
                   450.74
LAYER 15
8,      80.4845
    220.0000,      503.39
    230.0000,      415.42
    240.0000,      362.43
    250.0000,      334.37
    260.0000,      310.95
    270.0000,      293.09
    280.0000,      299.06
                   325.97
LAYER 16
6,      86.2893
    230.0000,      266.14
    240.0000,      224.57
    250.0000,      216.96
    260.0000,      197.61
    270.0000,      170.43
                   179.31
LAYER 17
4, 
    240.0000,      119.14
    250.0000,      145.59
    260.0000,      128.43
                   78.519
CALCULATED APPARENT RESISTIVITY
     15.0000,      10.0000,      298.62
     25.0000,      10.0000,      268.03
     35.0000,      10.0000,      293.39
     45.0000,      10.0000,      296.88
     55.0000,      10.0000,      312.81
     65.0000,      10.0000,      310.44
     75.0000,      10.0000,      366.89
     85.0000,      10.0000,      316.30
     95.0000,      10.0000,      370.49
    105.0000,      10.0000,      321.18
    115.0000,      10.0000,      381.05
    125.0000,      10.0000,      435.79
    135.0000,      10.0000,      427.89
    145.0000,      10.0000,      417.46
    155.0000,      10.0000,      409.62
    165.0000,      10.0000,      403.76
    175.0000,      10.0000,      419.49
    185.0000,      10.0000,      416.94
    195.0000,      10.0000,      380.86
    205.0000,      10.0000,      416.26
    215.0000,      10.0000,      401.09
    225.0000,      10.0000,      361.70
    235.0000,      10.0000,      422.05
    245.0000,      10.0000,      382.30
    255.0000,      10.0000,      406.46
    265.0000,      10.0000,      384.59
    275.0000,      10.0000,      384.32
    285.0000,      10.0000,      370.45
    295.0000,      10.0000,      312.43
    305.0000,      10.0000,      359.08
    315.0000,      10.0000,      303.81
    325.0000,      10.0000,      343.17
    335.0000,      10.0000,      381.55
    345.0000,      10.0000,      396.25
    355.0000,      10.0000,      411.19
    365.0000,      10.0000,      393.06
    375.0000,      10.0000,      433.45
    385.0000,      10.0000,      328.71
    395.0000,      10.0000,      410.52
    405.0000,      10.0000,      456.99
    415.0000,      10.0000,      455.74
    425.0000,      10.0000,      484.88
    435.0000,      10.0000,      423.88
    445.0000,      10.0000,      450.19
    455.0000,      10.0000,      406.57
    465.0000,      10.0000,      364.48
    475.0000,      10.0000,      345.89
    485.0000,      10.0000,      325.60
     30.0000,      20.0000,      447.84
     40.0000,      20.0000,      486.65
     50.0000,      20.0000,      490.41
     60.0000,      20.0000,      490.77
     70.0000,      20.0000,      526.29
     80.0000,      20.0000,      540.55
     90.0000,      20.0000,      531.82
    100.0000,      20.0000,      499.70
    110.0000,      20.0000,      516.53
    120.0000,      20.0000,      624.79
    130.0000,      20.0000,      670.69
    140.0000,      20.0000,      600.13
    150.0000,      20.0000,      560.21
    160.0000,      20.0000,      574.15
    170.0000,      20.0000,      621.79
    180.0000,      20.0000,      618.98
    190.0000,      20.0000,      565.45
    200.0000,      20.0000,      585.63
    210.0000,      20.0000,      607.48
    220.0000,      20.0000,      556.80
    230.0000,      20.0000,      554.27
    240.0000,      20.0000,      585.70
    250.0000,      20.0000,      574.25
    260.0000,      20.0000,      571.82
    270.0000,      20.0000,      605.13
    280.0000,      20.0000,      598.21
    290.0000,      20.0000,      562.37
    300.0000,      20.0000,      568.82
    310.0000,      20.0000,      560.90
    320.0000,      20.0000,      525.75
    330.0000,      20.0000,      577.93
    340.0000,      20.0000,      629.60
    350.0000,      20.0000,      611.14
    360.0000,      20.0000,      642.07
    370.0000,      20.0000,      687.77
    380.0000,      20.0000,      609.86
    390.0000,      20.0000,      573.66
    400.0000,      20.0000,      687.25
    410.0000,      20.0000,      746.02
    420.0000,      20.0000,      694.23
    430.0000,      20.0000,      643.56
    440.0000,      20.0000,      648.00
    450.0000,      20.0000,      665.98
    460.0000,      20.0000,      611.80
    470.0000,      20.0000,      548.07
     45.0000,      30.0000,      659.35
     55.0000,      30.0000,      666.21
     65.0000,      30.0000,      722.55
     75.0000,      30.0000,      711.38
     85.0000,      30.0000,      713.28
     95.0000,      30.0000,      644.90
    105.0000,      30.0000,      680.75
    115.0000,      30.0000,      757.70
    125.0000,      30.0000,      854.13
    135.0000,      30.0000,      838.79
    145.0000,      30.0000,      759.60
    155.0000,      30.0000,      710.43
    165.0000,      30.0000,      723.19
    175.0000,      30.0000,      766.26
    185.0000,      30.0000,      785.40
    195.0000,      30.0000,      784.50
    205.0000,      30.0000,      769.92
    215.0000,      30.0000,      751.55
    225.0000,      30.0000,      747.45
    235.0000,      30.0000,      725.28
    245.0000,      30.0000,      748.06
    255.0000,      30.0000,      762.02
    265.0000,      30.0000,      787.00
    275.0000,      30.0000,      801.94
    285.0000,      30.0000,      798.37
    295.0000,      30.0000,      790.29
    305.0000,      30.0000,      731.11
    315.0000,      30.0000,      736.31
    325.0000,      30.0000,      742.07
    335.0000,      30.0000,      784.88
    345.0000,      30.0000,      851.62
    355.0000,      30.0000,      892.74
    365.0000,      30.0000,      896.54
    375.0000,      30.0000,      811.71
    385.0000,      30.0000,      803.06
    395.0000,      30.0000,      828.78
    405.0000,      30.0000,      917.27
    415.0000,      30.0000,      948.14
    425.0000,      30.0000,      900.03
    435.0000,      30.0000,      856.49
    445.0000,      30.0000,      834.30
    455.0000,      30.0000,      839.91
     60.0000,      40.0000,      872.04
     70.0000,      40.0000,      845.56
     80.0000,      40.0000,      842.11
     90.0000,      40.0000,      806.64
    100.0000,      40.0000,      807.49
    110.0000,      40.0000,      902.03
    120.0000,      40.0000,      928.95
    130.0000,      40.0000,      962.43
    140.0000,      40.0000,      970.16
    150.0000,      40.0000,      882.74
    160.0000,      40.0000,      854.85
    170.0000,      40.0000,      855.96
    180.0000,      40.0000,      867.99
    190.0000,      40.0000,      939.01
    200.0000,      40.0000,      934.99
    210.0000,      40.0000,      892.86
    220.0000,      40.0000,      904.27
    230.0000,      40.0000,      862.49
    240.0000,      40.0000,      879.61
    250.0000,      40.0000,      914.12
    260.0000,      40.0000,      946.31
    270.0000,      40.0000,      993.66
    280.0000,      40.0000,      962.67
    290.0000,      40.0000,      956.86
    300.0000,      40.0000,      899.32
    310.0000,      40.0000,      855.29
    320.0000,      40.0000,      877.81
    330.0000,      40.0000,      916.29
    340.0000,      40.0000,      1006.6
    350.0000,      40.0000,      1056.9
    360.0000,      40.0000,      1066.7
    370.0000,      40.0000,      994.38
    380.0000,      40.0000,      975.73
    390.0000,      40.0000,      997.39
    400.0000,      40.0000,      992.86
    410.0000,      40.0000,      1086.6
    420.0000,      40.0000,      1101.0
    430.0000,      40.0000,      1090.9
    440.0000,      40.0000,      1063.5
     75.0000,      50.0000,      942.41
     85.0000,      50.0000,      924.11
     95.0000,      50.0000,      956.29
    105.0000,      50.0000,      983.13
    115.0000,      50.0000,      1021.7
    125.0000,      50.0000,      1025.6
    135.0000,      50.0000,      1037.3
    145.0000,      50.0000,      1028.8
    155.0000,      50.0000,      1017.7
    165.0000,      50.0000,      981.56
    175.0000,      50.0000,      970.39
    185.0000,      50.0000,      983.56
    195.0000,      50.0000,      1001.2
    205.0000,      50.0000,      989.37
    215.0000,      50.0000,      999.39
    225.0000,      50.0000,      1015.0
    235.0000,      50.0000,      989.45
    245.0000,      50.0000,      1010.7
    255.0000,      50.0000,      1090.5
    265.0000,      50.0000,      1104.6
    275.0000,      50.0000,      1079.2
    285.0000,      50.0000,      1080.9
    295.0000,      50.0000,      1023.6
    305.0000,      50.0000,      953.28
    315.0000,      50.0000,      985.79
    325.0000,      50.0000,      1040.7
    335.0000,      50.0000,      1053.3
    345.0000,      50.0000,      1110.1
    355.0000,      50.0000,      1168.6
    365.0000,      50.0000,      1127.0
    375.0000,      50.0000,      1104.6
    385.0000,      50.0000,      1141.1
    395.0000,      50.0000,      1146.5
    405.0000,      50.0000,      1142.0
    415.0000,      50.0000,      1203.9
    425.0000,      50.0000,      1246.6
     90.0000,      60.0000,      1018.9
    100.0000,      60.0000,      1086.8
    110.0000,      60.0000,      1098.8
    120.0000,      60.0000,      1082.2
    130.0000,      60.0000,      1061.1
    140.0000,      60.0000,      1108.7
    150.0000,      60.0000,      1128.9
    160.0000,      60.0000,      1094.2
    170.0000,      60.0000,      1063.5
    180.0000,      60.0000,      1064.2
    190.0000,      60.0000,      1059.3
    200.0000,      60.0000,      1019.0
    210.0000,      60.0000,      1042.2
    220.0000,      60.0000,      1064.3
    230.0000,      60.0000,      1120.5
    240.0000,      60.0000,      1123.4
    250.0000,      60.0000,      1140.1
    260.0000,      60.0000,      1174.2
    270.0000,      60.0000,      1144.8
    280.0000,      60.0000,      1148.2
    290.0000,      60.0000,      1077.2
    300.0000,      60.0000,      1086.7
    310.0000,      60.0000,      1088.3
    320.0000,      60.0000,      1070.8
    330.0000,      60.0000,      1108.2
    340.0000,      60.0000,      1108.8
    350.0000,      60.0000,      1184.0
    360.0000,      60.0000,      1164.1
    370.0000,      60.0000,      1184.2
    380.0000,      60.0000,      1243.5
    390.0000,      60.0000,      1268.3
    400.0000,      60.0000,      1296.9
    410.0000,      60.0000,      1243.5
    105.0000,      70.0000,      1151.9
    115.0000,      70.0000,      1128.2
    125.0000,      70.0000,      1141.3
    135.0000,      70.0000,      1123.4
    145.0000,      70.0000,      1175.4
    155.0000,      70.0000,      1187.3
    165.0000,      70.0000,      1133.8
    175.0000,      70.0000,      1109.5
    185.0000,      70.0000,      1102.3
    195.0000,      70.0000,      1088.1
    205.0000,      70.0000,      1103.0
    215.0000,      70.0000,      1099.3
    225.0000,      70.0000,      1131.5
    235.0000,      70.0000,      1184.8
    245.0000,      70.0000,      1197.4
    255.0000,      70.0000,      1192.5
    265.0000,      70.0000,      1174.4
    275.0000,      70.0000,      1148.6
    285.0000,      70.0000,      1152.6
    295.0000,      70.0000,      1143.9
    305.0000,      70.0000,      1135.4
    315.0000,      70.0000,      1126.7
    325.0000,      70.0000,      1111.1
    335.0000,      70.0000,      1135.1
    345.0000,      70.0000,      1153.0
    355.0000,      70.0000,      1146.6
    365.0000,      70.0000,      1202.1
    375.0000,      70.0000,      1279.4
    385.0000,      70.0000,      1345.9
    395.0000,      70.0000,      1382.5
    120.0000,      80.0000,      1163.6
    130.0000,      80.0000,      1177.3
    140.0000,      80.0000,      1186.9
    150.0000,      80.0000,      1211.2
    160.0000,      80.0000,      1194.5
    170.0000,      80.0000,      1158.5
    180.0000,      80.0000,      1137.3
    190.0000,      80.0000,      1108.6
    200.0000,      80.0000,      1158.2
    210.0000,      80.0000,      1173.0
    220.0000,      80.0000,      1175.3
    230.0000,      80.0000,      1159.6
    240.0000,      80.0000,      1186.0
    250.0000,      80.0000,      1190.3
    260.0000,      80.0000,      1152.9
    270.0000,      80.0000,      1198.9
    280.0000,      80.0000,      1166.0
    290.0000,      80.0000,      1143.6
    300.0000,      80.0000,      1143.7
    310.0000,      80.0000,      1140.9
    320.0000,      80.0000,      1133.8
    330.0000,      80.0000,      1129.1
    340.0000,      80.0000,      1155.8
    350.0000,      80.0000,      1115.4
    360.0000,      80.0000,      1184.0
    370.0000,      80.0000,      1281.6
    380.0000,      80.0000,      1350.4
    135.0000,      90.0000,      1203.8
    145.0000,      90.0000,      1200.5
    155.0000,      90.0000,      1212.5
    165.0000,      90.0000,      1221.5
    175.0000,      90.0000,      1174.1
    185.0000,      90.0000,      1149.3
    195.0000,      90.0000,      1172.3
    205.0000,      90.0000,      1182.7
    215.0000,      90.0000,      1204.2
    225.0000,      90.0000,      1184.0
    235.0000,      90.0000,      1177.4
    245.0000,      90.0000,      1150.2
    255.0000,      90.0000,      1139.7
    265.0000,      90.0000,      1169.2
    275.0000,      90.0000,      1157.8
    285.0000,      90.0000,      1126.4
    295.0000,      90.0000,      1120.3
    305.0000,      90.0000,      1126.2
    315.0000,      90.0000,      1130.9
    325.0000,      90.0000,      1124.7
    335.0000,      90.0000,      1133.6
    345.0000,      90.0000,      1135.6
    355.0000,      90.0000,      1158.2
    365.0000,      90.0000,      1241.7
    150.0000,     100.0000,      1195.8
    160.0000,     100.0000,      1231.8
    170.0000,     100.0000,      1246.7
    180.0000,     100.0000,      1193.1
    190.0000,     100.0000,      1179.9
    200.0000,     100.0000,      1173.8
    210.0000,     100.0000,      1180.4
    220.0000,     100.0000,      1175.9
    230.0000,     100.0000,      1166.3
    240.0000,     100.0000,      1173.6
    250.0000,     100.0000,      1157.9
    260.0000,     100.0000,      1111.6
    270.0000,     100.0000,      1069.7
    280.0000,     100.0000,      1081.4
    290.0000,     100.0000,      1097.2
    300.0000,     100.0000,      1100.9
    310.0000,     100.0000,      1097.6
    320.0000,     100.0000,      1111.0
    330.0000,     100.0000,      1134.1
    340.0000,     100.0000,      1113.1
    350.0000,     100.0000,      1146.4
    165.0000,     110.0000,      1248.9
    175.0000,     110.0000,      1235.1
    185.0000,     110.0000,      1204.5
    195.0000,     110.0000,      1162.5
    205.0000,     110.0000,      1149.8
    215.0000,     110.0000,      1138.6
    225.0000,     110.0000,      1171.3
    235.0000,     110.0000,      1167.0
    245.0000,     110.0000,      1130.4
    255.0000,     110.0000,      1105.6
    265.0000,     110.0000,      1042.0
    275.0000,     110.0000,      1008.0
    285.0000,     110.0000,      1020.6
    295.0000,     110.0000,      1043.8
    305.0000,     110.0000,      1076.6
    315.0000,     110.0000,      1095.5
    325.0000,     110.0000,      1118.6
    335.0000,     110.0000,      1092.1
    180.0000,     120.0000,      1211.7
    190.0000,     120.0000,      1166.6
    200.0000,     120.0000,      1130.0
    210.0000,     120.0000,      1133.5
    220.0000,     120.0000,      1148.4
    230.0000,     120.0000,      1136.7
    240.0000,     120.0000,      1090.4
    250.0000,     120.0000,      1059.3
    260.0000,     120.0000,      1037.3
    270.0000,     120.0000,      987.15
    280.0000,     120.0000,      975.16
    290.0000,     120.0000,      986.58
    300.0000,     120.0000,      1007.9
    310.0000,     120.0000,      1056.3
    320.0000,     120.0000,      1091.3
    195.0000,     130.0000,      1142.4
    205.0000,     130.0000,      1127.2
    215.0000,     130.0000,      1114.7
    225.0000,     130.0000,      1091.8
    235.0000,     130.0000,      1053.5
    245.0000,     130.0000,      1034.2
    255.0000,     130.0000,      988.08
    265.0000,     130.0000,      964.78
    275.0000,     130.0000,      960.62
    285.0000,     130.0000,      962.05
    295.0000,     130.0000,      988.42
    305.0000,     130.0000,      991.94
    210.0000,     140.0000,      1074.6
    220.0000,     140.0000,      1051.6
    230.0000,     140.0000,      1029.0
    240.0000,     140.0000,      1001.0
    250.0000,     140.0000,      957.31
    260.0000,     140.0000,      937.46
    270.0000,     140.0000,      944.08
    280.0000,     140.0000,      941.27
    290.0000,     140.0000,      955.62
    225.0000,     150.0000,      983.18
    235.0000,     150.0000,      970.16
    245.0000,     150.0000,      948.00
    255.0000,     150.0000,      922.08
    265.0000,     150.0000,      919.20
    275.0000,     150.0000,      927.56
    240.0000,     160.0000,      922.08
    250.0000,     160.0000,      914.84
    260.0000,     160.0000,      909.26
   6.36
ITERATION 4
MODEL RESISTIVITY
LAYER 1
48,       5.0000
     20.0000,      199.11
     30.0000,      174.56
     40.0000,      198.56
     50.0000,      199.04
     60.0000,      203.66
     70.0000,      206.09
     80.0000,      252.47
     90.0000,      228.57
    100.0000,      260.73
    110.0000,      208.47
    120.0000,      256.27
    130.0000,      328.56
    140.0000,      333.97
    150.0000,      304.70
    160.0000,      290.91
    170.0000,      288.16
    180.0000,      333.53
    190.0000,      324.76
    200.0000,      278.82
    210.0000,      319.80
    220.0000,      322.15
    230.0000,      277.02
    240.0000,      341.26
    250.0000,      288.10
    260.0000,      278.69
    270.0000,      272.42
    280.0000,      270.72
    290.0000,      243.24
    300.0000,      184.70
    310.0000,      217.04
    320.0000,      178.21
    330.0000,      215.84
    340.0000,      262.39
    350.0000,      260.79
    360.0000,      265.57
    370.0000,      269.80
    380.0000,      284.38
    390.0000,      177.15
    400.0000,      243.40
    410.0000,      321.05
    420.0000,      335.22
    430.0000,      346.16
    440.0000,      283.54
    450.0000,      333.83
    460.0000,      311.20
    470.0000,      262.49
    480.0000,      240.92
                   213.00
LAYER 2
48,      10.0500
     20.0000,      309.17
     30.0000,      240.80
     40.0000,      270.63
     50.0000,      312.20
     60.0000,      344.71
     70.0000,      364.11
     80.0000,      450.08
     90.0000,      382.62
    100.0000,      362.65
    110.0000,      280.21
    120.0000,      342.52
    130.0000,      462.86
    140.0000,      434.56
    150.0000,      452.55
    160.0000,      372.23
    170.0000,      376.24
    180.0000,      402.89
    190.0000,      387.73
    200.0000,      378.88
    210.0000,      417.36
    220.0000,      331.95
    230.0000,      307.63
    240.0000,      372.06
    250.0000,      395.69
    260.0000,      406.92
    270.0000,      363.28
    280.0000,      388.20
    290.0000,      367.57
    300.0000,      292.03
    310.0000,      333.00
    320.0000,      302.57
    330.0000,      351.48
    340.0000,      424.67
    350.0000,      432.16
    360.0000,      439.61
    370.0000,      430.96
    380.0000,      404.70
    390.0000,      288.64
    400.0000,      363.46
    410.0000,      493.23
    420.0000,      501.69
    430.0000,      496.56
    440.0000,      437.25
    450.0000,      435.81
    460.0000,      400.04
    470.0000,      327.88
    480.0000,      280.51
                   311.80
LAYER 3
46,      15.1505
     30.0000,      557.17
     40.0000,      611.05
     50.0000,      794.02
     60.0000,      958.28
     70.0000,      1055.0
     80.0000,      1194.4
     90.0000,      980.97
    100.0000,      803.40
    110.0000,      632.40
    120.0000,      715.90
    130.0000,      889.29
    140.0000,      854.20
    150.0000,      883.98
    160.0000,      776.82
    170.0000,      773.37
    180.0000,      732.67
    190.0000,      634.84
    200.0000,      619.35
    210.0000,      613.22
    220.0000,      466.24
    230.0000,      443.54
    240.0000,      584.85
    250.0000,      760.18
    260.0000,      823.58
    270.0000,      765.75
    280.0000,      886.26
    290.0000,      942.41
    300.0000,      832.62
    310.0000,      907.44
    320.0000,      906.18
    330.0000,      1024.6
    340.0000,      1175.9
    350.0000,      1196.7
    360.0000,      1195.4
    370.0000,      1138.6
    380.0000,      993.11
    390.0000,      790.93
    400.0000,      926.77
    410.0000,      1226.1
    420.0000,      1271.0
    430.0000,      1232.6
    440.0000,      1047.7
    450.0000,      891.74
    460.0000,      753.69
    470.0000,      607.40
                   558.08
LAYER 4
44,      20.3020
     40.0000,      1426.9
     50.0000,      1872.9
     60.0000,      2306.9
     70.0000,      2579.7
     80.0000,      2798.5
     90.0000,      2277.9
    100.0000,      1792.3
    110.0000,      1431.8
    120.0000,      1523.8
    130.0000,      1745.1
    140.0000,      1667.0
    150.0000,      1679.1
    160.0000,      1571.8
    170.0000,      1627.1
    180.0000,      1500.3
    190.0000,      1214.5
    200.0000,      1115.6
    210.0000,      1027.3
    220.0000,      792.39
    230.0000,      743.58
    240.0000,      1013.4
    250.0000,      1450.8
    260.0000,      1653.9
    270.0000,      1637.6
    280.0000,      2030.1
    290.0000,      2349.5
    300.0000,      2207.8
    310.0000,      2340.7
    320.0000,      2390.8
    330.0000,      2642.4
    340.0000,      2957.9
    350.0000,      3060.8
    360.0000,      3099.1
    370.0000,      2948.1
    380.0000,      2488.6
    390.0000,      2005.5
    400.0000,      2187.1
    410.0000,      2667.5
    420.0000,      2725.0
    430.0000,      2795.7
    440.0000,      2484.5
    450.0000,      2028.3
    460.0000,      1718.0
                   1421.3
LAYER 5
42,      25.5050
     50.0000,      6002.5
     60.0000,      6361.8
     70.0000,      6762.2
     80.0000,      6640.6
     90.0000,      5683.0
    100.0000,      4742.7
    110.0000,      4082.2
    120.0000,      3910.9
    130.0000,      3802.8
    140.0000,      3499.0
    150.0000,      3374.0
    160.0000,      3523.6
    170.0000,      4117.9
    180.0000,      4532.5
    190.0000,      4407.6
    200.0000,      4151.1
    210.0000,      3604.9
    220.0000,      2856.5
    230.0000,      2447.5
    240.0000,      2673.4
    250.0000,      3373.2
    260.0000,      4001.7
    270.0000,      4527.0
    280.0000,      5762.2
    290.0000,      7077.1
    300.0000,      7413.7
    310.0000,      7468.3
    320.0000,      7380.9
    330.0000,      7599.1
    340.0000,      8246.3
    350.0000,      9166.5
    360.0000,      9885.7
    370.0000,      9466.9
    380.0000,      7638.7
    390.0000,      5776.5
    400.0000,      4964.9
    410.0000,      4723.9
    420.0000,      4799.3
    430.0000,      6000.2
    440.0000,      7509.1
    450.0000,      7743.5
                    10510
LAYER 6
38,      30.7601
     70.0000,      8618.1
     80.0000,      7516.1
     90.0000,      6468.2
    100.0000,      5668.5
    110.0000,      4985.3
    120.0000,      4499.4
    130.0000,      4038.9
    140.0000,      3637.9
    150.0000,      3524.9
    160.0000,      3884.6
    170.0000,      4842.1
    180.0000,      6026.5
    190.0000,      6807.8
    200.0000,      6957.9
    210.0000,      6292.7
    220.0000,      5184.6
    230.0000,      4308.2
    240.0000,      4046.0
    250.0000,      4318.8
    260.0000,      4809.2
    270.0000,      5468.2
    280.0000,      6656.8
    290.0000,      7950.0
    300.0000,      8526.3
    310.0000,      8479.5
    320.0000,      8234.4
    330.0000,      8244.6
    340.0000,      8775.2
    350.0000,      9768.0
    360.0000,       10434
    370.0000,      9770.5
    380.0000,      7728.1
    390.0000,      5668.0
    400.0000,      4434.4
    410.0000,      3969.7
    420.0000,      4266.8
    430.0000,      6744.4
                    14898
LAYER 7
36,      36.0677
     80.0000,      6519.5
     90.0000,      5425.1
    100.0000,      4904.7
    110.0000,      4261.0
    120.0000,      3744.6
    130.0000,      3267.0
    140.0000,      2943.7
    150.0000,      2885.4
    160.0000,      3212.6
    170.0000,      4005.4
    180.0000,      5123.1
    190.0000,      6146.9
    200.0000,      6677.1
    210.0000,      6440.0
    220.0000,      5655.0
    230.0000,      4806.4
    240.0000,      4249.0
    250.0000,      4067.8
    260.0000,      4166.9
    270.0000,      4480.9
    280.0000,      5069.1
    290.0000,      5704.3
    300.0000,      6017.7
    310.0000,      5969.9
    320.0000,      5802.0
    330.0000,      5762.5
    340.0000,      5989.5
    350.0000,      6413.2
    360.0000,      6572.9
    370.0000,      6041.9
    380.0000,      4891.4
    390.0000,      3752.1
    400.0000,      3052.0
    410.0000,      2918.4
    420.0000,      3290.3
                   6692.7
LAYER 8
32,      41.4284
    100.0000,      4025.8
    110.0000,      3248.3
    120.0000,      2866.9
    130.0000,      2470.9
    140.0000,      2242.3
    150.0000,      2201.5
    160.0000,      2411.3
    170.0000,      2904.4
    180.0000,      3617.6
    190.0000,      4341.6
    200.0000,      4827.6
    210.0000,      4876.5
    220.0000,      4532.9
    230.0000,      4009.4
    240.0000,      3523.8
    250.0000,      3214.9
    260.0000,      3103.6
    270.0000,      3150.0
    280.0000,      3336.3
    290.0000,      3553.6
    300.0000,      3659.0
    310.0000,      3623.1
    320.0000,      3538.1
    330.0000,      3500.8
    340.0000,      3557.4
    350.0000,      3661.5
    360.0000,      3629.2
    370.0000,      3332.9
    380.0000,      2838.2
    390.0000,      2366.5
    400.0000,      2150.5
                   2492.7
LAYER 9
28,      46.8426
    120.0000,      2280.8
    130.0000,      1877.1
    140.0000,      1725.3
    150.0000,      1672.3
    160.0000,      1776.7
    170.0000,      2043.1
    180.0000,      2433.8
    190.0000,      2844.7
    200.0000,      3152.6
    210.0000,      3251.8
    220.0000,      3134.1
    230.0000,      2870.0
    240.0000,      2562.4
    250.0000,      2312.9
    260.0000,      2168.0
    270.0000,      2117.1
    280.0000,      2143.0
    290.0000,      2195.4
    300.0000,      2216.5
    310.0000,      2189.4
    320.0000,      2144.3
    330.0000,      2113.4
    340.0000,      2109.3
    350.0000,      2112.3
    360.0000,      2056.4
    370.0000,      1904.0
    380.0000,      1728.1
                   1553.7
LAYER 10
24,      52.3111
    140.0000,      1383.5
    150.0000,      1283.8
    160.0000,      1314.0
    170.0000,      1441.8
    180.0000,      1644.2
    190.0000,      1859.1
    200.0000,      2026.5
    210.0000,      2096.0
    220.0000,      2055.4
    230.0000,      1926.1
    240.0000,      1752.8
    250.0000,      1592.3
    260.0000,      1479.9
    270.0000,      1418.2
    280.0000,      1399.6
    290.0000,      1401.2
    300.0000,      1397.3
    310.0000,      1377.8
    320.0000,      1351.0
    330.0000,      1325.5
    340.0000,      1304.3
    350.0000,      1285.0
    360.0000,      1245.0
                   1140.3
LAYER 11
20,      57.8342
    160.0000,      969.51
    170.0000,      1018.3
    180.0000,      1127.6
    190.0000,      1237.2
    200.0000,      1321.2
    210.0000,      1356.9
    220.0000,      1336.7
    230.0000,      1267.9
    240.0000,      1171.5
    250.0000,      1076.6
    260.0000,      1003.7
    270.0000,      957.61
    280.0000,      935.71
    290.0000,      927.51
    300.0000,      920.19
    310.0000,      907.80
    320.0000,      891.50
    330.0000,      870.69
    340.0000,      843.53
                   822.79
LAYER 12
18,      63.4125
    170.0000,      700.64
    180.0000,      785.01
    190.0000,      838.08
    200.0000,      877.08
    210.0000,      891.27
    220.0000,      875.63
    230.0000,      832.99
    240.0000,      776.51
    250.0000,      721.73
    260.0000,      678.83
    270.0000,      650.75
    280.0000,      636.94
    290.0000,      631.83
    300.0000,      627.71
    310.0000,      621.65
    320.0000,      614.08
    330.0000,      599.06
                   562.37
LAYER 13
14,      69.0466
    190.0000,      571.71
    200.0000,      588.42
    210.0000,      592.93
    220.0000,      579.45
    230.0000,      547.57
    240.0000,      511.04
    250.0000,      479.53
    260.0000,      456.25
    270.0000,      442.15
    280.0000,      437.72
    290.0000,      439.10
    300.0000,      438.92
    310.0000,      437.39
                   439.76
LAYER 14
12,      74.7371
    200.0000,      394.01
    210.0000,      397.88
    220.0000,      388.38
    230.0000,      358.05
    240.0000,      331.10
    250.0000,      313.85
    260.0000,      302.86
    270.0000,      297.63
    280.0000,      301.12
    290.0000,      310.39
    300.0000,      312.14
                   310.10
LAYER 15
8,      80.4845
    220.0000,      269.21
    230.0000,      229.11
    240.0000,      206.90
    250.0000,      200.93
    260.0000,      197.65
    270.0000,      195.90
    280.0000,      205.12
                   226.60
LAYER 16
6,      86.2893
    230.0000,      135.46
    240.0000,      118.83
    250.0000,      126.27
    260.0000,      127.98
    270.0000,      122.86
                   133.55
LAYER 17
4, 
    240.0000,      55.855
    250.0000,      82.710
    260.0000,      87.609
                   69.138
CALCULATED APPARENT RESISTIVITY
     15.0000,      10.0000,      294.22
     25.0000,      10.0000,      262.49
     35.0000,      10.0000,      292.78
     45.0000,      10.0000,      293.54
     55.0000,      10.0000,      315.85
     65.0000,      10.0000,      310.87
     75.0000,      10.0000,      369.35
     85.0000,      10.0000,      313.41
     95.0000,      10.0000,      365.52
    105.0000,      10.0000,      310.60
    115.0000,      10.0000,      370.52
    125.0000,      10.0000,      421.33
    135.0000,      10.0000,      418.00
    145.0000,      10.0000,      407.01
    155.0000,      10.0000,      401.19
    165.0000,      10.0000,      393.23
    175.0000,      10.0000,      417.47
    185.0000,      10.0000,      415.50
    195.0000,      10.0000,      376.27
    205.0000,      10.0000,      410.77
    215.0000,      10.0000,      398.53
    225.0000,      10.0000,      348.05
    235.0000,      10.0000,      415.73
    245.0000,      10.0000,      373.78
    255.0000,      10.0000,      401.00
    265.0000,      10.0000,      383.97
    275.0000,      10.0000,      381.86
    285.0000,      10.0000,      373.72
    295.0000,      10.0000,      310.57
    305.0000,      10.0000,      366.01
    315.0000,      10.0000,      303.55
    325.0000,      10.0000,      345.17
    335.0000,      10.0000,      382.94
    345.0000,      10.0000,      394.78
    355.0000,      10.0000,      409.93
    365.0000,      10.0000,      389.97
    375.0000,      10.0000,      431.67
    385.0000,      10.0000,      318.62
    395.0000,      10.0000,      409.03
    405.0000,      10.0000,      456.81
    415.0000,      10.0000,      451.45
    425.0000,      10.0000,      490.69
    435.0000,      10.0000,      418.74
    445.0000,      10.0000,      454.79
    455.0000,      10.0000,      407.11
    465.0000,      10.0000,      361.82
    475.0000,      10.0000,      342.82
    485.0000,      10.0000,      316.35
     30.0000,      20.0000,      453.58
     40.0000,      20.0000,      493.95
     50.0000,      20.0000,      498.74
     60.0000,      20.0000,      503.15
     70.0000,      20.0000,      542.27
     80.0000,      20.0000,      555.99
     90.0000,      20.0000,      543.14
    100.0000,      20.0000,      507.13
    110.0000,      20.0000,      519.95
    120.0000,      20.0000,      625.04
    130.0000,      20.0000,      673.24
    140.0000,      20.0000,      607.47
    150.0000,      20.0000,      563.24
    160.0000,      20.0000,      569.48
    170.0000,      20.0000,      623.01
    180.0000,      20.0000,      628.99
    190.0000,      20.0000,      568.95
    200.0000,      20.0000,      585.89
    210.0000,      20.0000,      613.99
    220.0000,      20.0000,      559.49
    230.0000,      20.0000,      554.83
    240.0000,      20.0000,      591.23
    250.0000,      20.0000,      581.86
    260.0000,      20.0000,      580.74
    270.0000,      20.0000,      616.53
    280.0000,      20.0000,      608.02
    290.0000,      20.0000,      571.71
    300.0000,      20.0000,      583.33
    310.0000,      20.0000,      576.86
    320.0000,      20.0000,      539.04
    330.0000,      20.0000,      593.62
    340.0000,      20.0000,      645.33
    350.0000,      20.0000,      622.87
    360.0000,      20.0000,      656.21
    370.0000,      20.0000,      700.39
    380.0000,      20.0000,      611.91
    390.0000,      20.0000,      576.73
    400.0000,      20.0000,      699.30
    410.0000,      20.0000,      758.66
    420.0000,      20.0000,      706.06
    430.0000,      20.0000,      653.32
    440.0000,      20.0000,      657.77
    450.0000,      20.0000,      680.65
    460.0000,      20.0000,      623.95
    470.0000,      20.0000,      553.88
     45.0000,      30.0000,      671.88
     55.0000,      30.0000,      680.16
     65.0000,      30.0000,      745.16
     75.0000,      30.0000,      731.63
     85.0000,      30.0000,      734.51
     95.0000,      30.0000,      656.90
    105.0000,      30.0000,      689.86
    115.0000,      30.0000,      761.44
    125.0000,      30.0000,      867.25
    135.0000,      30.0000,      853.78
    145.0000,      30.0000,      775.64
    155.0000,      30.0000,      720.14
    165.0000,      30.0000,      734.62
    175.0000,      30.0000,      777.37
    185.0000,      30.0000,      801.15
    195.0000,      30.0000,      796.60
    205.0000,      30.0000,      781.00
    215.0000,      30.0000,      757.84
    225.0000,      30.0000,      757.80
    235.0000,      30.0000,      734.12
    245.0000,      30.0000,      762.71
    255.0000,      30.0000,      781.62
    265.0000,      30.0000,      807.63
    275.0000,      30.0000,      822.24
    285.0000,      30.0000,      813.89
    295.0000,      30.0000,      810.26
    305.0000,      30.0000,      748.15
    315.0000,      30.0000,      758.36
    325.0000,      30.0000,      760.77
    335.0000,      30.0000,      803.09
    345.0000,      30.0000,      870.73
    355.0000,      30.0000,      910.77
    365.0000,      30.0000,      910.92
    375.0000,      30.0000,      819.43
    385.0000,      30.0000,      811.28
    395.0000,      30.0000,      840.35
    405.0000,      30.0000,      934.53
    415.0000,      30.0000,      967.98
    425.0000,      30.0000,      912.40
    435.0000,      30.0000,      870.77
    445.0000,      30.0000,      847.17
    455.0000,      30.0000,      856.66
     60.0000,      40.0000,      890.95
     70.0000,      40.0000,      868.69
     80.0000,      40.0000,      863.52
     90.0000,      40.0000,      822.48
    100.0000,      40.0000,      817.79
    110.0000,      40.0000,      909.38
    120.0000,      40.0000,      939.03
    130.0000,      40.0000,      976.45
    140.0000,      40.0000,      988.97
    150.0000,      40.0000,      903.74
    160.0000,      40.0000,      877.05
    170.0000,      40.0000,      879.32
    180.0000,      40.0000,      885.56
    190.0000,      40.0000,      956.18
    200.0000,      40.0000,      951.81
    210.0000,      40.0000,      899.92
    220.0000,      40.0000,      914.18
    230.0000,      40.0000,      872.92
    240.0000,      40.0000,      893.67
    250.0000,      40.0000,      937.53
    260.0000,      40.0000,      969.87
    270.0000,      40.0000,      1020.6
    280.0000,      40.0000,      987.23
    290.0000,      40.0000,      980.51
    300.0000,      40.0000,      920.53
    310.0000,      40.0000,      874.07
    320.0000,      40.0000,      898.49
    330.0000,      40.0000,      935.15
    340.0000,      40.0000,      1024.7
    350.0000,      40.0000,      1071.7
    360.0000,      40.0000,      1078.4
    370.0000,      40.0000,      1001.3
    380.0000,      40.0000,      984.91
    390.0000,      40.0000,      1008.2
    400.0000,      40.0000,      1000.9
    410.0000,      40.0000,      1105.3
    420.0000,      40.0000,      1116.0
    430.0000,      40.0000,      1109.6
    440.0000,      40.0000,      1085.2
     75.0000,      50.0000,      961.83
     85.0000,      50.0000,      940.80
     95.0000,      50.0000,      971.70
    105.0000,      50.0000,      989.86
    115.0000,      50.0000,      1030.8
    125.0000,      50.0000,      1036.5
    135.0000,      50.0000,      1053.5
    145.0000,      50.0000,      1044.9
    155.0000,      50.0000,      1046.3
    165.0000,      50.0000,      1010.0
    175.0000,      50.0000,      993.57
    185.0000,      50.0000,      1002.2
    195.0000,      50.0000,      1019.9
    205.0000,      50.0000,      997.14
    215.0000,      50.0000,      1004.9
    225.0000,      50.0000,      1024.6
    235.0000,      50.0000,      1001.4
    245.0000,      50.0000,      1025.4
    255.0000,      50.0000,      1114.3
    265.0000,      50.0000,      1131.5
    275.0000,      50.0000,      1103.9
    285.0000,      50.0000,      1109.4
    295.0000,      50.0000,      1048.0
    305.0000,      50.0000,      972.84
    315.0000,      50.0000,      1006.3
    325.0000,      50.0000,      1059.5
    335.0000,      50.0000,      1064.8
    345.0000,      50.0000,      1122.6
    355.0000,      50.0000,      1177.5
    365.0000,      50.0000,      1131.4
    375.0000,      50.0000,      1107.6
    385.0000,      50.0000,      1146.4
    395.0000,      50.0000,      1149.8
    405.0000,      50.0000,      1150.4
    415.0000,      50.0000,      1220.0
    425.0000,      50.0000,      1268.2
     90.0000,      60.0000,      1032.2
    100.0000,      60.0000,      1095.7
    110.0000,      60.0000,      1108.6
    120.0000,      60.0000,      1094.2
    130.0000,      60.0000,      1072.6
    140.0000,      60.0000,      1121.9
    150.0000,      60.0000,      1147.5
    160.0000,      60.0000,      1119.0
    170.0000,      60.0000,      1085.0
    180.0000,      60.0000,      1080.8
    190.0000,      60.0000,      1076.1
    200.0000,      60.0000,      1029.9
    210.0000,      60.0000,      1049.5
    220.0000,      60.0000,      1064.6
    230.0000,      60.0000,      1126.0
    240.0000,      60.0000,      1135.7
    250.0000,      60.0000,      1152.1
    260.0000,      60.0000,      1193.2
    270.0000,      60.0000,      1165.3
    280.0000,      60.0000,      1175.0
    290.0000,      60.0000,      1099.4
    300.0000,      60.0000,      1109.1
    310.0000,      60.0000,      1110.4
    320.0000,      60.0000,      1084.6
    330.0000,      60.0000,      1122.8
    340.0000,      60.0000,      1116.0
    350.0000,      60.0000,      1191.6
    360.0000,      60.0000,      1164.6
    370.0000,      60.0000,      1181.4
    380.0000,      60.0000,      1241.7
    390.0000,      60.0000,      1264.6
    400.0000,      60.0000,      1304.3
    410.0000,      60.0000,      1251.4
    105.0000,      70.0000,      1163.8
    115.0000,      70.0000,      1139.2
    125.0000,      70.0000,      1154.2
    135.0000,      70.0000,      1131.4
    145.0000,      70.0000,      1187.7
    155.0000,      70.0000,      1199.8
    165.0000,      70.0000,      1145.9
    175.0000,      70.0000,      1118.9
    185.0000,      70.0000,      1112.3
    195.0000,      70.0000,      1094.9
    205.0000,      70.0000,      1110.0
    215.0000,      70.0000,      1101.3
    225.0000,      70.0000,      1129.5
    235.0000,      70.0000,      1185.1
    245.0000,      70.0000,      1202.5
    255.0000,      70.0000,      1199.9
    265.0000,      70.0000,      1185.6
    275.0000,      70.0000,      1162.5
    285.0000,      70.0000,      1172.3
    295.0000,      70.0000,      1164.5
    305.0000,      70.0000,      1151.6
    315.0000,      70.0000,      1142.0
    325.0000,      70.0000,      1123.5
    335.0000,      70.0000,      1146.7
    345.0000,      70.0000,      1157.1
    355.0000,      70.0000,      1142.6
    365.0000,      70.0000,      1195.5
    375.0000,      70.0000,      1272.3
    385.0000,      70.0000,      1340.6
    395.0000,      70.0000,      1386.1
    120.0000,      80.0000,      1172.5
    130.0000,      80.0000,      1183.8
    140.0000,      80.0000,      1193.0
    150.0000,      80.0000,      1215.3
    160.0000,      80.0000,      1195.0
    170.0000,      80.0000,      1158.1
    180.0000,      80.0000,      1139.0
    190.0000,      80.0000,      1104.1
    200.0000,      80.0000,      1155.9
    210.0000,      80.0000,      1171.7
    220.0000,      80.0000,      1171.3
    230.0000,      80.0000,      1153.8
    240.0000,      80.0000,      1179.9
    250.0000,      80.0000,      1186.6
    260.0000,      80.0000,      1149.0
    270.0000,      80.0000,      1206.4
    280.0000,      80.0000,      1173.2
    290.0000,      80.0000,      1151.7
    300.0000,      80.0000,      1156.9
    310.0000,      80.0000,      1152.5
    320.0000,      80.0000,      1145.4
    330.0000,      80.0000,      1136.5
    340.0000,      80.0000,      1161.7
    350.0000,      80.0000,      1110.0
    360.0000,      80.0000,      1177.1
    370.0000,      80.0000,      1274.5
    380.0000,      80.0000,      1343.4
    135.0000,      90.0000,      1204.6
    145.0000,      90.0000,      1199.3
    155.0000,      90.0000,      1205.6
    165.0000,      90.0000,      1211.8
    175.0000,      90.0000,      1166.1
    185.0000,      90.0000,      1136.0
    195.0000,      90.0000,      1157.8
    205.0000,      90.0000,      1166.6
    215.0000,      90.0000,      1192.0
    225.0000,      90.0000,      1172.0
    235.0000,      90.0000,      1163.4
    245.0000,      90.0000,      1136.3
    255.0000,      90.0000,      1128.2
    265.0000,      90.0000,      1159.1
    275.0000,      90.0000,      1153.1
    285.0000,      90.0000,      1126.6
    295.0000,      90.0000,      1123.0
    305.0000,      90.0000,      1130.8
    315.0000,      90.0000,      1135.3
    325.0000,      90.0000,      1128.3
    335.0000,      90.0000,      1132.7
    345.0000,      90.0000,      1132.1
    355.0000,      90.0000,      1154.0
    365.0000,      90.0000,      1237.2
    150.0000,     100.0000,      1184.9
    160.0000,     100.0000,      1215.5
    170.0000,     100.0000,      1229.2
    180.0000,     100.0000,      1172.1
    190.0000,     100.0000,      1155.7
    200.0000,     100.0000,      1145.4
    210.0000,     100.0000,      1151.8
    220.0000,     100.0000,      1151.1
    230.0000,     100.0000,      1141.4
    240.0000,     100.0000,      1151.1
    250.0000,     100.0000,      1136.4
    260.0000,     100.0000,      1093.6
    270.0000,     100.0000,      1053.4
    280.0000,     100.0000,      1069.8
    290.0000,     100.0000,      1091.8
    300.0000,     100.0000,      1096.6
    310.0000,     100.0000,      1092.5
    320.0000,     100.0000,      1103.6
    330.0000,     100.0000,      1128.3
    340.0000,     100.0000,      1107.1
    350.0000,     100.0000,      1142.5
    165.0000,     110.0000,      1225.2
    175.0000,     110.0000,      1204.2
    185.0000,     110.0000,      1172.2
    195.0000,     110.0000,      1125.1
    205.0000,     110.0000,      1109.5
    215.0000,     110.0000,      1097.1
    225.0000,     110.0000,      1134.2
    235.0000,     110.0000,      1130.5
    245.0000,     110.0000,      1095.3
    255.0000,     110.0000,      1078.7
    265.0000,     110.0000,      1020.2
    275.0000,     110.0000,      989.56
    285.0000,     110.0000,      1005.0
    295.0000,     110.0000,      1027.2
    305.0000,     110.0000,      1062.1
    315.0000,     110.0000,      1082.1
    325.0000,     110.0000,      1105.7
    335.0000,     110.0000,      1079.1
    180.0000,     120.0000,      1168.8
    190.0000,     120.0000,      1121.5
    200.0000,     120.0000,      1080.2
    210.0000,     120.0000,      1083.4
    220.0000,     120.0000,      1096.6
    230.0000,     120.0000,      1086.6
    240.0000,     120.0000,      1044.3
    250.0000,     120.0000,      1018.8
    260.0000,     120.0000,      1005.8
    270.0000,     120.0000,      961.27
    280.0000,     120.0000,      951.16
    290.0000,     120.0000,      963.97
    300.0000,     120.0000,      985.01
    310.0000,     120.0000,      1035.0
    320.0000,     120.0000,      1073.1
    195.0000,     130.0000,      1086.5
    205.0000,     130.0000,      1068.9
    215.0000,     130.0000,      1053.1
    225.0000,     130.0000,      1032.0
    235.0000,     130.0000,      997.78
    245.0000,     130.0000,      984.67
    255.0000,     130.0000,      942.51
    265.0000,     130.0000,      925.10
    275.0000,     130.0000,      927.95
    285.0000,     130.0000,      931.38
    295.0000,     130.0000,      962.86
    305.0000,     130.0000,      967.24
    210.0000,     140.0000,      1007.9
    220.0000,     140.0000,      985.38
    230.0000,     140.0000,      965.77
    240.0000,     140.0000,      942.62
    250.0000,     140.0000,      902.28
    260.0000,     140.0000,      885.94
    270.0000,     140.0000,      898.61
    280.0000,     140.0000,      902.57
    290.0000,     140.0000,      922.11
    225.0000,     150.0000,      913.44
    235.0000,     150.0000,      903.48
    245.0000,     150.0000,      885.75
    255.0000,     150.0000,      863.45
    265.0000,     150.0000,      865.72
    275.0000,     150.0000,      879.01
    240.0000,     160.0000,      852.85
    250.0000,     160.0000,      851.96
    260.0000,     160.0000,      850.85
   5.23
ITERATION 5
MODEL RESISTIVITY
LAYER 1
48,       5.0000
     20.0000,      199.06
     30.0000,      174.56
     40.0000,      198.72
     50.0000,      199.30
     60.0000,      209.05
     70.0000,      209.53
     80.0000,      257.87
     90.0000,      230.69
    100.0000,      260.64
    110.0000,      204.45
    120.0000,      249.29
    130.0000,      321.36
    140.0000,      323.59
    150.0000,      297.22
    160.0000,      282.24
    170.0000,      279.69
    180.0000,      331.16
    190.0000,      324.20
    200.0000,      277.48
    210.0000,      316.86
    220.0000,      316.66
    230.0000,      268.74
    240.0000,      334.87
    250.0000,      284.98
    260.0000,      278.84
    270.0000,      273.36
    280.0000,      271.22
    290.0000,      246.25
    300.0000,      185.36
    310.0000,      222.43
    320.0000,      181.75
    330.0000,      220.89
    340.0000,      269.24
    350.0000,      264.46
    360.0000,      268.52
    370.0000,      272.64
    380.0000,      285.74
    390.0000,      174.52
    400.0000,      243.03
    410.0000,      322.46
    420.0000,      334.88
    430.0000,      348.87
    440.0000,      282.28
    450.0000,      333.51
    460.0000,      310.78
    470.0000,      261.94
    480.0000,      240.12
                   209.94
LAYER 2
48,      10.0500
     20.0000,      309.69
     30.0000,      243.91
     40.0000,      275.56
     50.0000,      314.69
     60.0000,      351.10
     70.0000,      368.75
     80.0000,      459.41
     90.0000,      395.19
    100.0000,      374.02
    110.0000,      291.02
    120.0000,      347.98
    130.0000,      459.83
    140.0000,      437.17
    150.0000,      453.54
    160.0000,      374.62
    170.0000,      378.24
    180.0000,      403.51
    190.0000,      387.15
    200.0000,      378.16
    210.0000,      413.62
    220.0000,      329.96
    230.0000,      304.68
    240.0000,      371.84
    250.0000,      396.16
    260.0000,      406.10
    270.0000,      367.17
    280.0000,      387.20
    290.0000,      368.11
    300.0000,      294.04
    310.0000,      334.31
    320.0000,      306.88
    330.0000,      357.07
    340.0000,      434.49
    350.0000,      439.58
    360.0000,      448.48
    370.0000,      442.02
    380.0000,      414.02
    390.0000,      295.85
    400.0000,      372.85
    410.0000,      498.27
    420.0000,      500.62
    430.0000,      500.87
    440.0000,      443.45
    450.0000,      446.33
    460.0000,      406.99
    470.0000,      331.67
    480.0000,      283.27
                   308.79
LAYER 3
46,      15.1505
     30.0000,      564.39
     40.0000,      624.78
     50.0000,      792.21
     60.0000,      943.63
     70.0000,      1029.7
     80.0000,      1173.0
     90.0000,      995.12
    100.0000,      836.14
    110.0000,      677.70
    120.0000,      756.78
    130.0000,      918.31
    140.0000,      896.83
    150.0000,      928.65
    160.0000,      824.83
    170.0000,      822.23
    180.0000,      767.88
    190.0000,      653.21
    200.0000,      632.13
    210.0000,      621.37
    220.0000,      477.30
    230.0000,      462.35
    240.0000,      609.89
    250.0000,      780.02
    260.0000,      835.27
    270.0000,      776.89
    280.0000,      876.88
    290.0000,      922.88
    300.0000,      817.09
    310.0000,      875.91
    320.0000,      874.09
    330.0000,      986.94
    340.0000,      1143.6
    350.0000,      1177.3
    360.0000,      1198.3
    370.0000,      1157.2
    380.0000,      1012.9
    390.0000,      816.44
    400.0000,      966.48
    410.0000,      1249.8
    420.0000,      1255.8
    430.0000,      1227.2
    440.0000,      1067.0
    450.0000,      932.25
    460.0000,      789.59
    470.0000,      628.96
                   563.75
LAYER 4
44,      20.3020
     40.0000,      1461.8
     50.0000,      1896.0
     60.0000,      2292.2
     70.0000,      2511.7
     80.0000,      2698.9
     90.0000,      2255.0
    100.0000,      1826.3
    110.0000,      1514.1
    120.0000,      1610.6
    130.0000,      1814.0
    140.0000,      1766.2
    150.0000,      1795.2
    160.0000,      1717.0
    170.0000,      1795.4
    180.0000,      1631.6
    190.0000,      1290.2
    200.0000,      1177.9
    210.0000,      1084.8
    220.0000,      847.21
    230.0000,      818.16
    240.0000,      1097.3
    250.0000,      1514.7
    260.0000,      1698.0
    270.0000,      1671.6
    280.0000,      2030.0
    290.0000,      2340.2
    300.0000,      2213.0
    310.0000,      2305.3
    320.0000,      2320.6
    330.0000,      2521.0
    340.0000,      2802.7
    350.0000,      2923.6
    360.0000,      3032.6
    370.0000,      2934.7
    380.0000,      2483.8
    390.0000,      2031.2
    400.0000,      2267.3
    410.0000,      2712.3
    420.0000,      2644.3
    430.0000,      2714.4
    440.0000,      2484.0
    450.0000,      2110.0
    460.0000,      1818.9
                   1458.9
LAYER 5
42,      25.5050
     50.0000,      6220.4
     60.0000,      6467.9
     70.0000,      6759.1
     80.0000,      6558.7
     90.0000,      5676.4
    100.0000,      4791.3
    110.0000,      4149.9
    120.0000,      3917.7
    130.0000,      3742.5
    140.0000,      3476.6
    150.0000,      3409.3
    160.0000,      3674.5
    170.0000,      4411.8
    180.0000,      4883.9
    190.0000,      4747.6
    200.0000,      4532.0
    210.0000,      4037.0
    220.0000,      3261.0
    230.0000,      2809.1
    240.0000,      2945.7
    250.0000,      3519.3
    260.0000,      4084.4
    270.0000,      4631.7
    280.0000,      5940.4
    290.0000,      7433.3
    300.0000,      7952.5
    310.0000,      7938.4
    320.0000,      7627.6
    330.0000,      7551.8
    340.0000,      7929.1
    350.0000,      8741.5
    360.0000,      9587.0
    370.0000,      9381.7
    380.0000,      7650.5
    390.0000,      5788.1
    400.0000,      4817.4
    410.0000,      4225.9
    420.0000,      4002.7
    430.0000,      5186.0
    440.0000,      7237.1
    450.0000,      8056.0
                    11443
LAYER 6
38,      30.7601
     70.0000,      8631.1
     80.0000,      7362.6
     90.0000,      6316.6
    100.0000,      5518.9
    110.0000,      4804.5
    120.0000,      4247.6
    130.0000,      3748.9
    140.0000,      3389.6
    150.0000,      3347.8
    160.0000,      3831.0
    170.0000,      4993.6
    180.0000,      6447.1
    190.0000,      7521.7
    200.0000,      7946.2
    210.0000,      7383.5
    220.0000,      6110.3
    230.0000,      4953.9
    240.0000,      4395.2
    250.0000,      4422.2
    260.0000,      4795.8
    270.0000,      5469.5
    280.0000,      6786.1
    290.0000,      8328.9
    300.0000,      9125.7
    310.0000,      9027.5
    320.0000,      8508.4
    330.0000,      8150.1
    340.0000,      8321.0
    350.0000,      9065.6
    360.0000,      9725.3
    370.0000,      9303.0
    380.0000,      7538.0
    390.0000,      5581.1
    400.0000,      4217.7
    410.0000,      3499.8
    420.0000,      3570.7
    430.0000,      5790.0
                    14702
LAYER 7
36,      36.0677
     80.0000,      6217.8
     90.0000,      5118.2
    100.0000,      4584.9
    110.0000,      3922.8
    120.0000,      3386.2
    130.0000,      2919.1
    140.0000,      2637.8
    150.0000,      2632.2
    160.0000,      3033.9
    170.0000,      3954.8
    180.0000,      5286.1
    190.0000,      6612.7
    200.0000,      7440.9
    210.0000,      7316.1
    220.0000,      6374.8
    230.0000,      5225.8
    240.0000,      4372.2
    250.0000,      3981.1
    260.0000,      3982.6
    270.0000,      4290.1
    280.0000,      4937.6
    290.0000,      5682.7
    300.0000,      6091.9
    310.0000,      6036.7
    320.0000,      5750.1
    330.0000,      5525.1
    340.0000,      5550.3
    350.0000,      5813.1
    360.0000,      5958.7
    370.0000,      5603.3
    380.0000,      4701.9
    390.0000,      3708.2
    400.0000,      2991.7
    410.0000,      2732.3
    420.0000,      2978.7
                   5581.0
LAYER 8
32,      41.4284
    100.0000,      3676.9
    110.0000,      2915.8
    120.0000,      2542.9
    130.0000,      2174.4
    140.0000,      1978.0
    150.0000,      1969.0
    160.0000,      2212.7
    170.0000,      2753.9
    180.0000,      3544.5
    190.0000,      4384.2
    200.0000,      4984.8
    210.0000,      5073.2
    220.0000,      4654.4
    230.0000,      3986.7
    240.0000,      3365.2
    250.0000,      2970.2
    260.0000,      2825.2
    270.0000,      2876.2
    280.0000,      3089.8
    290.0000,      3348.0
    300.0000,      3491.5
    310.0000,      3468.2
    320.0000,      3357.3
    330.0000,      3263.7
    340.0000,      3253.7
    350.0000,      3311.1
    360.0000,      3302.6
    370.0000,      3117.1
    380.0000,      2761.4
    390.0000,      2389.1
    400.0000,      2181.0
                   2409.5
LAYER 9
28,      46.8426
    120.0000,      2024.6
    130.0000,      1653.7
    140.0000,      1521.5
    150.0000,      1487.1
    160.0000,      1603.8
    170.0000,      1877.2
    180.0000,      2272.3
    190.0000,      2690.9
    200.0000,      3001.5
    210.0000,      3085.6
    220.0000,      2928.8
    230.0000,      2617.6
    240.0000,      2279.1
    250.0000,      2021.3
    260.0000,      1884.0
    270.0000,      1850.2
    280.0000,      1896.3
    290.0000,      1970.5
    300.0000,      2013.2
    310.0000,      2003.3
    320.0000,      1964.1
    330.0000,      1929.2
    340.0000,      1920.3
    350.0000,      1930.4
    360.0000,      1910.9
    370.0000,      1834.5
    380.0000,      1723.0
                   1622.3
LAYER 10
24,      52.3111
    140.0000,      1234.5
    150.0000,      1149.4
    160.0000,      1182.7
    170.0000,      1301.0
    180.0000,      1482.6
    190.0000,      1672.4
    200.0000,      1811.2
    210.0000,      1852.1
    220.0000,      1787.0
    230.0000,      1644.4
    240.0000,      1474.6
    250.0000,      1329.2
    260.0000,      1235.9
    270.0000,      1193.2
    280.0000,      1191.4
    290.0000,      1208.5
    300.0000,      1220.5
    310.0000,      1217.4
    320.0000,      1205.1
    330.0000,      1193.0
    340.0000,      1190.1
    350.0000,      1198.4
    360.0000,      1190.5
                   1163.7
LAYER 11
20,      57.8342
    160.0000,      888.17
    170.0000,      920.69
    180.0000,      1001.1
    190.0000,      1082.3
    200.0000,      1136.2
    210.0000,      1146.4
    220.0000,      1110.1
    230.0000,      1037.5
    240.0000,      949.40
    250.0000,      869.56
    260.0000,      812.85
    270.0000,      781.45
    280.0000,      772.07
    290.0000,      775.34
    300.0000,      780.42
    310.0000,      782.32
    320.0000,      781.38
    330.0000,      777.55
    340.0000,      776.85
                   798.58
LAYER 12
18,      63.4125
    170.0000,      654.07
    180.0000,      701.71
    190.0000,      733.11
    200.0000,      745.52
    210.0000,      739.18
    220.0000,      712.56
    230.0000,      668.49
    240.0000,      617.82
    250.0000,      572.19
    260.0000,      538.86
    270.0000,      519.69
    280.0000,      513.78
    290.0000,      516.49
    300.0000,      521.74
    310.0000,      527.76
    320.0000,      534.35
    330.0000,      532.21
                   521.35
LAYER 13
14,      69.0466
    190.0000,      521.52
    200.0000,      509.03
    210.0000,      495.18
    220.0000,      473.71
    230.0000,      441.16
    240.0000,      407.37
    250.0000,      379.19
    260.0000,      359.35
    270.0000,      348.89
    280.0000,      348.20
    290.0000,      354.07
    300.0000,      360.47
    310.0000,      369.37
                   387.00
LAYER 14
12,      74.7371
    200.0000,      355.36
    210.0000,      342.36
    220.0000,      327.65
    230.0000,      297.51
    240.0000,      271.01
    250.0000,      252.21
    260.0000,      239.72
    270.0000,      234.11
    280.0000,      238.06
    290.0000,      248.90
    300.0000,      254.30
                   260.64
LAYER 15
8,      80.4845
    220.0000,      242.69
    230.0000,      203.47
    240.0000,      180.00
    250.0000,      167.82
    260.0000,      159.04
    270.0000,      154.24
    280.0000,      161.72
                   182.64
LAYER 16
6,      86.2893
    230.0000,      135.08
    240.0000,      116.47
    250.0000,      112.58
    260.0000,      105.32
    270.0000,      95.886
                   103.82
LAYER 17
4, 
    240.0000,      70.035
    250.0000,      80.415
    260.0000,      73.262
                   51.177
CALCULATED APPARENT RESISTIVITY
     15.0000,      10.0000,      295.13
     25.0000,      10.0000,      263.74
     35.0000,      10.0000,      295.30
     45.0000,      10.0000,      294.47
     55.0000,      10.0000,      322.22
     65.0000,      10.0000,      313.58
     75.0000,      10.0000,      375.73
     85.0000,      10.0000,      316.57
     95.0000,      10.0000,      369.46
    105.0000,      10.0000,      311.17
    115.0000,      10.0000,      368.46
    125.0000,      10.0000,      419.58
    135.0000,      10.0000,      412.72
    145.0000,      10.0000,      404.24
    155.0000,      10.0000,      397.57
    165.0000,      10.0000,      389.56
    175.0000,      10.0000,      418.24
    185.0000,      10.0000,      415.70
    195.0000,      10.0000,      376.15
    205.0000,      10.0000,      410.03
    215.0000,      10.0000,      397.51
    225.0000,      10.0000,      344.83
    235.0000,      10.0000,      415.10
    245.0000,      10.0000,      372.82
    255.0000,      10.0000,      401.81
    265.0000,      10.0000,      385.72
    275.0000,      10.0000,      381.93
    285.0000,      10.0000,      377.23
    295.0000,      10.0000,      310.50
    305.0000,      10.0000,      371.49
    315.0000,      10.0000,      306.81
    325.0000,      10.0000,      350.20
    335.0000,      10.0000,      389.74
    345.0000,      10.0000,      399.31
    355.0000,      10.0000,      414.93
    365.0000,      10.0000,      394.25
    375.0000,      10.0000,      436.62
    385.0000,      10.0000,      318.41
    395.0000,      10.0000,      411.86
    405.0000,      10.0000,      459.33
    415.0000,      10.0000,      450.53
    425.0000,      10.0000,      494.56
    435.0000,      10.0000,      418.91
    445.0000,      10.0000,      458.52
    455.0000,      10.0000,      409.82
    465.0000,      10.0000,      363.36
    475.0000,      10.0000,      343.70
    485.0000,      10.0000,      314.12
     30.0000,      20.0000,      456.14
     40.0000,      20.0000,      495.63
     50.0000,      20.0000,      502.93
     60.0000,      20.0000,      508.72
     70.0000,      20.0000,      546.88
     80.0000,      20.0000,      561.15
     90.0000,      20.0000,      548.91
    100.0000,      20.0000,      511.00
    110.0000,      20.0000,      521.50
    120.0000,      20.0000,      625.80
    130.0000,      20.0000,      674.00
    140.0000,      20.0000,      609.46
    150.0000,      20.0000,      564.92
    160.0000,      20.0000,      568.99
    170.0000,      20.0000,      625.21
    180.0000,      20.0000,      635.08
    190.0000,      20.0000,      573.33
    200.0000,      20.0000,      589.10
    210.0000,      20.0000,      617.56
    220.0000,      20.0000,      561.35
    230.0000,      20.0000,      556.87
    240.0000,      20.0000,      594.73
    250.0000,      20.0000,      586.10
    260.0000,      20.0000,      584.49
    270.0000,      20.0000,      619.12
    280.0000,      20.0000,      609.64
    290.0000,      20.0000,      573.13
    300.0000,      20.0000,      586.41
    310.0000,      20.0000,      581.11
    320.0000,      20.0000,      543.08
    330.0000,      20.0000,      599.76
    340.0000,      20.0000,      651.19
    350.0000,      20.0000,      625.64
    360.0000,      20.0000,      661.70
    370.0000,      20.0000,      707.22
    380.0000,      20.0000,      613.38
    390.0000,      20.0000,      577.52
    400.0000,      20.0000,      702.84
    410.0000,      20.0000,      760.36
    420.0000,      20.0000,      706.79
    430.0000,      20.0000,      654.98
    440.0000,      20.0000,      659.68
    450.0000,      20.0000,      683.84
    460.0000,      20.0000,      627.74
    470.0000,      20.0000,      556.16
     45.0000,      30.0000,      675.05
     55.0000,      30.0000,      682.38
     65.0000,      30.0000,      750.97
     75.0000,      30.0000,      735.88
     85.0000,      30.0000,      740.11
     95.0000,      30.0000,      660.62
    105.0000,      30.0000,      692.54
    115.0000,      30.0000,      762.17
    125.0000,      30.0000,      868.52
    135.0000,      30.0000,      856.17
    145.0000,      30.0000,      777.68
    155.0000,      30.0000,      722.26
    165.0000,      30.0000,      737.99
    175.0000,      30.0000,      782.62
    185.0000,      30.0000,      808.73
    195.0000,      30.0000,      802.43
    205.0000,      30.0000,      785.02
    215.0000,      30.0000,      759.24
    225.0000,      30.0000,      760.54
    235.0000,      30.0000,      737.96
    245.0000,      30.0000,      769.04
    255.0000,      30.0000,      789.05
    265.0000,      30.0000,      812.67
    275.0000,      30.0000,      825.71
    285.0000,      30.0000,      813.82
    295.0000,      30.0000,      811.88
    305.0000,      30.0000,      749.45
    315.0000,      30.0000,      762.86
    325.0000,      30.0000,      765.18
    335.0000,      30.0000,      806.54
    345.0000,      30.0000,      874.07
    355.0000,      30.0000,      913.57
    365.0000,      30.0000,      913.05
    375.0000,      30.0000,      819.97
    385.0000,      30.0000,      811.76
    395.0000,      30.0000,      840.00
    405.0000,      30.0000,      934.03
    415.0000,      30.0000,      967.98
    425.0000,      30.0000,      910.16
    435.0000,      30.0000,      870.72
    445.0000,      30.0000,      848.38
    455.0000,      30.0000,      859.88
     60.0000,      40.0000,      892.84
     70.0000,      40.0000,      872.85
     80.0000,      40.0000,      867.60
     90.0000,      40.0000,      826.98
    100.0000,      40.0000,      820.05
    110.0000,      40.0000,      910.85
    120.0000,      40.0000,      938.64
    130.0000,      40.0000,      975.70
    140.0000,      40.0000,      989.30
    150.0000,      40.0000,      903.82
    160.0000,      40.0000,      881.10
    170.0000,      40.0000,      884.89
    180.0000,      40.0000,      890.20
    190.0000,      40.0000,      961.42
    200.0000,      40.0000,      954.41
    210.0000,      40.0000,      899.88
    220.0000,      40.0000,      915.03
    230.0000,      40.0000,      874.14
    240.0000,      40.0000,      898.37
    250.0000,      40.0000,      944.95
    260.0000,      40.0000,      975.30
    270.0000,      40.0000,      1025.7
    280.0000,      40.0000,      987.71
    290.0000,      40.0000,      979.87
    300.0000,      40.0000,      920.45
    310.0000,      40.0000,      873.30
    320.0000,      40.0000,      900.51
    330.0000,      40.0000,      936.73
    340.0000,      40.0000,      1025.2
    350.0000,      40.0000,      1071.7
    360.0000,      40.0000,      1076.6
    370.0000,      40.0000,      998.55
    380.0000,      40.0000,      983.29
    390.0000,      40.0000,      1005.3
    400.0000,      40.0000,      994.58
    410.0000,      40.0000,      1101.0
    420.0000,      40.0000,      1110.1
    430.0000,      40.0000,      1105.8
    440.0000,      40.0000,      1085.7
     75.0000,      50.0000,      965.91
     85.0000,      50.0000,      943.85
     95.0000,      50.0000,      974.99
    105.0000,      50.0000,      990.91
    115.0000,      50.0000,      1029.6
    125.0000,      50.0000,      1033.9
    135.0000,      50.0000,      1051.4
    145.0000,      50.0000,      1042.0
    155.0000,      50.0000,      1047.0
    165.0000,      50.0000,      1012.6
    175.0000,      50.0000,      995.84
    185.0000,      50.0000,      1003.4
    195.0000,      50.0000,      1020.5
    205.0000,      50.0000,      995.46
    215.0000,      50.0000,      1002.3
    225.0000,      50.0000,      1023.8
    235.0000,      50.0000,      1002.0
    245.0000,      50.0000,      1027.2
    255.0000,      50.0000,      1117.5
    265.0000,      50.0000,      1134.1
    275.0000,      50.0000,      1104.0
    285.0000,      50.0000,      1109.1
    295.0000,      50.0000,      1045.2
    305.0000,      50.0000,      969.37
    315.0000,      50.0000,      1004.4
    325.0000,      50.0000,      1057.4
    335.0000,      50.0000,      1060.6
    345.0000,      50.0000,      1120.0
    355.0000,      50.0000,      1174.0
    365.0000,      50.0000,      1126.0
    375.0000,      50.0000,      1101.7
    385.0000,      50.0000,      1140.3
    395.0000,      50.0000,      1139.4
    405.0000,      50.0000,      1139.4
    415.0000,      50.0000,      1211.8
    425.0000,      50.0000,      1261.7
     90.0000,      60.0000,      1033.3
    100.0000,      60.0000,      1096.2
    110.0000,      60.0000,      1106.8
    120.0000,      60.0000,      1092.3
    130.0000,      60.0000,      1068.8
    140.0000,      60.0000,      1116.4
    150.0000,      60.0000,      1143.9
    160.0000,      60.0000,      1115.8
    170.0000,      60.0000,      1082.7
    180.0000,      60.0000,      1077.2
    190.0000,      60.0000,      1073.4
    200.0000,      60.0000,      1026.7
    210.0000,      60.0000,      1045.5
    220.0000,      60.0000,      1059.3
    230.0000,      60.0000,      1121.6
    240.0000,      60.0000,      1133.3
    250.0000,      60.0000,      1148.2
    260.0000,      60.0000,      1190.9
    270.0000,      60.0000,      1162.1
    280.0000,      60.0000,      1172.3
    290.0000,      60.0000,      1094.5
    300.0000,      60.0000,      1103.7
    310.0000,      60.0000,      1105.8
    320.0000,      60.0000,      1076.8
    330.0000,      60.0000,      1116.6
    340.0000,      60.0000,      1109.2
    350.0000,      60.0000,      1186.1
    360.0000,      60.0000,      1157.3
    370.0000,      60.0000,      1171.6
    380.0000,      60.0000,      1231.0
    390.0000,      60.0000,      1250.1
    400.0000,      60.0000,      1291.0
    410.0000,      60.0000,      1238.0
    105.0000,      70.0000,      1161.9
    115.0000,      70.0000,      1136.2
    125.0000,      70.0000,      1150.4
    135.0000,      70.0000,      1124.5
    145.0000,      70.0000,      1180.4
    155.0000,      70.0000,      1191.3
    165.0000,      70.0000,      1137.6
    175.0000,      70.0000,      1111.2
    185.0000,      70.0000,      1104.4
    195.0000,      70.0000,      1087.5
    205.0000,      70.0000,      1103.6
    215.0000,      70.0000,      1093.6
    225.0000,      70.0000,      1120.8
    235.0000,      70.0000,      1176.2
    245.0000,      70.0000,      1193.3
    255.0000,      70.0000,      1192.1
    265.0000,      70.0000,      1177.1
    275.0000,      70.0000,      1153.4
    285.0000,      70.0000,      1164.6
    295.0000,      70.0000,      1156.0
    305.0000,      70.0000,      1141.9
    315.0000,      70.0000,      1133.0
    325.0000,      70.0000,      1114.2
    335.0000,      70.0000,      1139.2
    345.0000,      70.0000,      1148.6
    355.0000,      70.0000,      1131.7
    365.0000,      70.0000,      1183.4
    375.0000,      70.0000,      1257.4
    385.0000,      70.0000,      1323.4
    395.0000,      70.0000,      1370.8
    120.0000,      80.0000,      1166.9
    130.0000,      80.0000,      1175.6
    140.0000,      80.0000,      1183.3
    150.0000,      80.0000,      1204.1
    160.0000,      80.0000,      1183.2
    170.0000,      80.0000,      1144.8
    180.0000,      80.0000,      1128.1
    190.0000,      80.0000,      1091.2
    200.0000,      80.0000,      1143.6
    210.0000,      80.0000,      1160.1
    220.0000,      80.0000,      1158.8
    230.0000,      80.0000,      1141.1
    240.0000,      80.0000,      1165.7
    250.0000,      80.0000,      1172.8
    260.0000,      80.0000,      1133.7
    270.0000,      80.0000,      1193.6
    280.0000,      80.0000,      1159.4
    290.0000,      80.0000,      1137.0
    300.0000,      80.0000,      1144.3
    310.0000,      80.0000,      1139.8
    320.0000,      80.0000,      1134.7
    330.0000,      80.0000,      1126.1
    340.0000,      80.0000,      1151.9
    350.0000,      80.0000,      1096.9
    360.0000,      80.0000,      1162.5
    370.0000,      80.0000,      1258.0
    380.0000,      80.0000,      1323.8
    135.0000,      90.0000,      1193.7
    145.0000,      90.0000,      1187.0
    155.0000,      90.0000,      1191.1
    165.0000,      90.0000,      1196.8
    175.0000,      90.0000,      1149.8
    185.0000,      90.0000,      1118.9
    195.0000,      90.0000,      1140.5
    205.0000,      90.0000,      1148.1
    215.0000,      90.0000,      1175.1
    225.0000,      90.0000,      1155.3
    235.0000,      90.0000,      1145.2
    245.0000,      90.0000,      1117.5
    255.0000,      90.0000,      1109.0
    265.0000,      90.0000,      1139.8
    275.0000,      90.0000,      1133.6
    285.0000,      90.0000,      1108.6
    295.0000,      90.0000,      1106.3
    305.0000,      90.0000,      1114.3
    315.0000,      90.0000,      1119.9
    325.0000,      90.0000,      1114.8
    335.0000,      90.0000,      1119.0
    345.0000,      90.0000,      1118.1
    355.0000,      90.0000,      1139.1
    365.0000,      90.0000,      1220.2
    150.0000,     100.0000,      1170.4
    160.0000,     100.0000,      1197.5
    170.0000,     100.0000,      1209.5
    180.0000,     100.0000,      1151.0
    190.0000,     100.0000,      1133.8
    200.0000,     100.0000,      1122.0
    210.0000,     100.0000,      1129.5
    220.0000,     100.0000,      1129.2
    230.0000,     100.0000,      1118.2
    240.0000,     100.0000,      1128.3
    250.0000,     100.0000,      1112.5
    260.0000,     100.0000,      1069.8
    270.0000,     100.0000,      1030.6
    280.0000,     100.0000,      1048.6
    290.0000,     100.0000,      1071.9
    300.0000,     100.0000,      1077.0
    310.0000,     100.0000,      1072.7
    320.0000,     100.0000,      1083.8
    330.0000,     100.0000,      1110.6
    340.0000,     100.0000,      1090.2
    350.0000,     100.0000,      1127.0
    165.0000,     110.0000,      1203.2
    175.0000,     110.0000,      1179.0
    185.0000,     110.0000,      1145.9
    195.0000,     110.0000,      1099.1
    205.0000,     110.0000,      1082.8
    215.0000,     110.0000,      1069.7
    225.0000,     110.0000,      1107.5
    235.0000,     110.0000,      1102.6
    245.0000,     110.0000,      1066.6
    255.0000,     110.0000,      1051.7
    265.0000,     110.0000,      995.35
    275.0000,     110.0000,      966.42
    285.0000,     110.0000,      982.86
    295.0000,     110.0000,      1004.3
    305.0000,     110.0000,      1038.6
    315.0000,     110.0000,      1059.0
    325.0000,     110.0000,      1083.4
    335.0000,     110.0000,      1058.1
    180.0000,     120.0000,      1139.9
    190.0000,     120.0000,      1091.4
    200.0000,     120.0000,      1050.1
    210.0000,     120.0000,      1053.5
    220.0000,     120.0000,      1065.1
    230.0000,     120.0000,      1054.6
    240.0000,     120.0000,      1013.3
    250.0000,     120.0000,      988.79
    260.0000,     120.0000,      978.11
    270.0000,     120.0000,      935.53
    280.0000,     120.0000,      926.68
    290.0000,     120.0000,      939.21
    300.0000,     120.0000,      959.19
    310.0000,     120.0000,      1009.8
    320.0000,     120.0000,      1048.0
    195.0000,     130.0000,      1053.5
    205.0000,     130.0000,      1035.7
    215.0000,     130.0000,      1018.1
    225.0000,     130.0000,      998.32
    235.0000,     130.0000,      965.19
    245.0000,     130.0000,      953.02
    255.0000,     130.0000,      912.68
    265.0000,     130.0000,      896.04
    275.0000,     130.0000,      900.38
    285.0000,     130.0000,      903.83
    295.0000,     130.0000,      936.34
    305.0000,     130.0000,      941.24
    210.0000,     140.0000,      972.16
    220.0000,     140.0000,      950.21
    230.0000,     140.0000,      931.67
    240.0000,     140.0000,      910.29
    250.0000,     140.0000,      870.71
    260.0000,     140.0000,      854.48
    270.0000,     140.0000,      868.27
    280.0000,     140.0000,      872.99
    290.0000,     140.0000,      893.65
    225.0000,     150.0000,      878.52
    235.0000,     150.0000,      869.32
    245.0000,     150.0000,      852.74
    255.0000,     150.0000,      830.99
    265.0000,     150.0000,      834.22
    275.0000,     150.0000,      847.60
    240.0000,     160.0000,      818.39
    250.0000,     160.0000,      818.93
    260.0000,     160.0000,      818.68
   4.78
ITERATION 6
MODEL RESISTIVITY
LAYER 1
48,       5.0000
     20.0000,      199.33
     30.0000,      175.16
     40.0000,      199.44
     50.0000,      199.65
     60.0000,      211.58
     70.0000,      210.40
     80.0000,      260.49
     90.0000,      231.77
    100.0000,      262.18
    110.0000,      205.10
    120.0000,      248.32
    130.0000,      321.29
    140.0000,      321.17
    150.0000,      296.21
    160.0000,      279.73
    170.0000,      276.99
    180.0000,      330.17
    190.0000,      323.51
    200.0000,      277.10
    210.0000,      315.56
    220.0000,      313.50
    230.0000,      266.00
    240.0000,      333.44
    250.0000,      284.69
    260.0000,      279.00
    270.0000,      273.11
    280.0000,      270.54
    290.0000,      247.50
    300.0000,      185.30
    310.0000,      224.45
    320.0000,      182.95
    330.0000,      222.96
    340.0000,      272.59
    350.0000,      265.77
    360.0000,      270.52
    370.0000,      274.83
    380.0000,      287.67
    390.0000,      174.60
    400.0000,      244.19
    410.0000,      324.46
    420.0000,      335.70
    430.0000,      351.29
    440.0000,      282.59
    450.0000,      333.27
    460.0000,      310.96
    470.0000,      262.30
    480.0000,      240.47
                   209.56
LAYER 2
48,      10.0500
     20.0000,      307.36
     30.0000,      244.87
     40.0000,      276.64
     50.0000,      314.57
     60.0000,      352.69
     70.0000,      368.03
     80.0000,      459.84
     90.0000,      394.84
    100.0000,      372.31
    110.0000,      291.76
    120.0000,      349.08
    130.0000,      458.96
    140.0000,      435.36
    150.0000,      452.08
    160.0000,      376.84
    170.0000,      381.27
    180.0000,      406.02
    190.0000,      387.54
    200.0000,      377.94
    210.0000,      412.47
    220.0000,      329.38
    230.0000,      304.86
    240.0000,      373.02
    250.0000,      396.61
    260.0000,      406.67
    270.0000,      367.73
    280.0000,      386.36
    290.0000,      369.20
    300.0000,      293.70
    310.0000,      333.71
    320.0000,      305.90
    330.0000,      356.65
    340.0000,      434.03
    350.0000,      436.36
    360.0000,      448.50
    370.0000,      441.45
    380.0000,      412.34
    390.0000,      294.98
    400.0000,      372.41
    410.0000,      497.05
    420.0000,      495.01
    430.0000,      496.77
    440.0000,      442.39
    450.0000,      446.41
    460.0000,      408.50
    470.0000,      332.13
    480.0000,      284.05
                   308.21
LAYER 3
46,      15.1505
     30.0000,      558.86
     40.0000,      624.99
     50.0000,      793.79
     60.0000,      948.17
     70.0000,      1030.0
     80.0000,      1174.6
     90.0000,      991.55
    100.0000,      826.45
    110.0000,      674.01
    120.0000,      754.23
    130.0000,      906.51
    140.0000,      885.08
    150.0000,      923.24
    160.0000,      834.70
    170.0000,      837.88
    180.0000,      782.81
    190.0000,      664.62
    200.0000,      639.60
    210.0000,      626.95
    220.0000,      485.28
    230.0000,      471.32
    240.0000,      618.76
    250.0000,      787.10
    260.0000,      844.22
    270.0000,      784.93
    280.0000,      881.36
    290.0000,      927.63
    300.0000,      817.58
    310.0000,      874.40
    320.0000,      874.67
    330.0000,      990.90
    340.0000,      1145.3
    350.0000,      1170.8
    360.0000,      1197.5
    370.0000,      1152.0
    380.0000,      1001.3
    390.0000,      807.39
    400.0000,      955.57
    410.0000,      1225.7
    420.0000,      1212.6
    430.0000,      1194.4
    440.0000,      1058.4
    450.0000,      934.14
    460.0000,      794.81
    470.0000,      630.57
                   563.26
LAYER 4
44,      20.3020
     40.0000,      1445.0
     50.0000,      1895.9
     60.0000,      2294.4
     70.0000,      2509.6
     80.0000,      2704.8
     90.0000,      2252.3
    100.0000,      1808.2
    110.0000,      1503.9
    120.0000,      1597.9
    130.0000,      1773.9
    140.0000,      1726.9
    150.0000,      1782.0
    160.0000,      1745.0
    170.0000,      1842.5
    180.0000,      1684.0
    190.0000,      1339.8
    200.0000,      1215.3
    210.0000,      1114.0
    220.0000,      880.16
    230.0000,      850.22
    240.0000,      1124.4
    250.0000,      1537.1
    260.0000,      1730.4
    270.0000,      1704.8
    280.0000,      2050.1
    290.0000,      2341.5
    300.0000,      2195.9
    310.0000,      2282.6
    320.0000,      2318.7
    330.0000,      2543.7
    340.0000,      2828.5
    350.0000,      2935.4
    360.0000,      3059.3
    370.0000,      2948.9
    380.0000,      2478.8
    390.0000,      2038.9
    400.0000,      2286.5
    410.0000,      2685.8
    420.0000,      2540.5
    430.0000,      2647.1
    440.0000,      2496.7
    450.0000,      2139.5
    460.0000,      1843.4
                   1459.9
LAYER 5
42,      25.5050
     50.0000,      6348.7
     60.0000,      6563.3
     70.0000,      6824.8
     80.0000,      6585.3
     90.0000,      5675.6
    100.0000,      4777.3
    110.0000,      4152.5
    120.0000,      3916.2
    130.0000,      3707.2
    140.0000,      3463.4
    150.0000,      3482.0
    160.0000,      3863.2
    170.0000,      4706.3
    180.0000,      5240.2
    190.0000,      5097.4
    200.0000,      4826.0
    210.0000,      4281.1
    220.0000,      3482.7
    230.0000,      2980.8
    240.0000,      3047.2
    250.0000,      3574.0
    260.0000,      4159.6
    270.0000,      4737.6
    280.0000,      6031.1
    290.0000,      7448.1
    300.0000,      7885.5
    310.0000,      7853.1
    320.0000,      7605.2
    330.0000,      7595.7
    340.0000,      7991.9
    350.0000,      8828.0
    360.0000,      9764.1
    370.0000,      9599.4
    380.0000,      7888.5
    390.0000,      6139.0
    400.0000,      5301.5
    410.0000,      4701.6
    420.0000,      4328.0
    430.0000,      5474.4
    440.0000,      7533.3
    450.0000,      8324.2
                    11817
LAYER 6
38,      30.7601
     70.0000,      8979.0
     80.0000,      7530.4
     90.0000,      6383.5
    100.0000,      5543.1
    110.0000,      4813.9
    120.0000,      4242.1
    130.0000,      3729.7
    140.0000,      3400.1
    150.0000,      3430.4
    160.0000,      4013.2
    170.0000,      5296.7
    180.0000,      6886.8
    190.0000,      8065.1
    200.0000,      8503.8
    210.0000,      7886.0
    220.0000,      6519.0
    230.0000,      5204.2
    240.0000,      4481.4
    250.0000,      4412.3
    260.0000,      4780.7
    270.0000,      5483.1
    280.0000,      6801.6
    290.0000,      8303.2
    300.0000,      9057.0
    310.0000,      8961.4
    320.0000,      8483.0
    330.0000,      8152.5
    340.0000,      8318.3
    350.0000,      9065.8
    360.0000,      9776.0
    370.0000,      9418.0
    380.0000,      7733.0
    390.0000,      5885.0
    400.0000,      4590.7
    410.0000,      3843.3
    420.0000,      3817.5
    430.0000,      5911.0
                    14606
LAYER 7
36,      36.0677
     80.0000,      6524.2
     90.0000,      5255.5
    100.0000,      4663.9
    110.0000,      3952.1
    120.0000,      3389.0
    130.0000,      2909.3
    140.0000,      2640.6
    150.0000,      2664.8
    160.0000,      3103.2
    170.0000,      4062.6
    180.0000,      5438.9
    190.0000,      6811.6
    200.0000,      7656.2
    210.0000,      7509.5
    220.0000,      6509.4
    230.0000,      5257.2
    240.0000,      4302.0
    250.0000,      3857.5
    260.0000,      3855.6
    270.0000,      4176.4
    280.0000,      4824.2
    290.0000,      5554.6
    300.0000,      5959.0
    310.0000,      5924.2
    320.0000,      5665.4
    330.0000,      5452.7
    340.0000,      5470.2
    350.0000,      5722.8
    360.0000,      5878.7
    370.0000,      5557.6
    380.0000,      4707.7
    390.0000,      3765.5
    400.0000,      3072.8
    410.0000,      2789.0
    420.0000,      2977.5
                   5300.1
LAYER 8
32,      41.4284
    100.0000,      3820.5
    110.0000,      2966.8
    120.0000,      2563.3
    130.0000,      2170.5
    140.0000,      1969.2
    150.0000,      1961.2
    160.0000,      2202.8
    170.0000,      2729.4
    180.0000,      3490.6
    190.0000,      4291.3
    200.0000,      4849.8
    210.0000,      4908.6
    220.0000,      4476.6
    230.0000,      3800.5
    240.0000,      3176.0
    250.0000,      2788.2
    260.0000,      2659.1
    270.0000,      2725.3
    280.0000,      2945.9
    290.0000,      3206.2
    300.0000,      3358.4
    310.0000,      3353.7
    320.0000,      3260.3
    330.0000,      3173.9
    340.0000,      3160.1
    350.0000,      3209.6
    360.0000,      3199.9
    370.0000,      3022.8
    380.0000,      2682.0
    390.0000,      2317.8
    400.0000,      2110.4
                   2294.6
LAYER 9
28,      46.8426
    120.0000,      2072.4
    130.0000,      1654.0
    140.0000,      1508.9
    150.0000,      1460.4
    160.0000,      1561.5
    170.0000,      1806.9
    180.0000,      2160.0
    190.0000,      2527.8
    200.0000,      2790.1
    210.0000,      2844.5
    220.0000,      2683.6
    230.0000,      2388.2
    240.0000,      2076.2
    250.0000,      1845.6
    260.0000,      1731.3
    270.0000,      1714.8
    280.0000,      1772.2
    290.0000,      1854.8
    300.0000,      1908.0
    310.0000,      1911.2
    320.0000,      1882.9
    330.0000,      1852.7
    340.0000,      1842.1
    350.0000,      1846.4
    360.0000,      1821.2
    370.0000,      1738.4
    380.0000,      1623.6
                   1498.2
LAYER 10
24,      52.3111
    140.0000,      1228.6
    150.0000,      1116.5
    160.0000,      1134.6
    170.0000,      1227.0
    180.0000,      1375.0
    190.0000,      1527.8
    200.0000,      1633.0
    210.0000,      1653.2
    220.0000,      1585.2
    230.0000,      1455.8
    240.0000,      1308.9
    250.0000,      1187.7
    260.0000,      1114.5
    270.0000,      1087.1
    280.0000,      1096.4
    290.0000,      1122.4
    300.0000,      1143.4
    310.0000,      1149.5
    320.0000,      1144.3
    330.0000,      1135.6
    340.0000,      1131.7
    350.0000,      1134.5
    360.0000,      1119.9
                   1074.1
LAYER 11
20,      57.8342
    160.0000,      847.93
    170.0000,      856.37
    180.0000,      913.22
    190.0000,      971.61
    200.0000,      1005.4
    210.0000,      1003.2
    220.0000,      965.09
    230.0000,      900.84
    240.0000,      828.01
    250.0000,      765.04
    260.0000,      723.16
    270.0000,      703.59
    280.0000,      703.27
    290.0000,      713.92
    300.0000,      725.95
    310.0000,      734.50
    320.0000,      738.73
    330.0000,      737.42
    340.0000,      735.99
                   749.39
LAYER 12
18,      63.4125
    170.0000,      598.53
    180.0000,      631.55
    190.0000,      651.60
    200.0000,      652.53
    210.0000,      639.10
    220.0000,      611.76
    230.0000,      573.32
    240.0000,      532.70
    250.0000,      498.54
    260.0000,      475.73
    270.0000,      465.24
    280.0000,      466.12
    290.0000,      474.37
    300.0000,      484.77
    310.0000,      495.78
    320.0000,      506.36
    330.0000,      506.08
                   496.27
LAYER 13
14,      69.0466
    190.0000,      462.14
    200.0000,      442.32
    210.0000,      424.44
    220.0000,      403.08
    230.0000,      374.95
    240.0000,      348.49
    250.0000,      328.72
    260.0000,      316.79
    270.0000,      312.91
    280.0000,      317.18
    290.0000,      326.91
    300.0000,      336.96
    310.0000,      349.84
                   370.86
LAYER 14
12,      74.7371
    200.0000,      305.14
    210.0000,      290.25
    220.0000,      276.14
    230.0000,      250.22
    240.0000,      229.86
    250.0000,      218.11
    260.0000,      212.42
    270.0000,      212.41
    280.0000,      220.04
    290.0000,      233.34
    300.0000,      240.95
                   250.89
LAYER 15
8,      80.4845
    220.0000,      201.79
    230.0000,      167.69
    240.0000,      149.96
    250.0000,      144.61
    260.0000,      142.69
    270.0000,      143.61
    280.0000,      153.96
                   176.31
LAYER 16
6,      86.2893
    230.0000,      106.12
    240.0000,      92.595
    250.0000,      95.913
    260.0000,      96.526
    270.0000,      94.012
                   104.00
LAYER 17
4, 
    240.0000,      49.131
    250.0000,      66.902
    260.0000,      69.300
                   56.207
CALCULATED APPARENT RESISTIVITY
     15.0000,      10.0000,      294.88
     25.0000,      10.0000,      264.23
     35.0000,      10.0000,      296.42
     45.0000,      10.0000,      294.69
     55.0000,      10.0000,      325.18
     65.0000,      10.0000,      313.83
     75.0000,      10.0000,      378.45
     85.0000,      10.0000,      317.02
     95.0000,      10.0000,      370.45
    105.0000,      10.0000,      311.80
    115.0000,      10.0000,      367.31
    125.0000,      10.0000,      419.69
    135.0000,      10.0000,      410.17
    145.0000,      10.0000,      403.91
    155.0000,      10.0000,      396.47
    165.0000,      10.0000,      388.96
    175.0000,      10.0000,      419.23
    185.0000,      10.0000,      416.05
    195.0000,      10.0000,      376.60
    205.0000,      10.0000,      410.25
    215.0000,      10.0000,      397.00
    225.0000,      10.0000,      344.39
    235.0000,      10.0000,      415.46
    245.0000,      10.0000,      373.06
    255.0000,      10.0000,      402.40
    265.0000,      10.0000,      386.30
    275.0000,      10.0000,      381.44
    285.0000,      10.0000,      378.99
    295.0000,      10.0000,      309.94
    305.0000,      10.0000,      373.47
    315.0000,      10.0000,      307.59
    325.0000,      10.0000,      351.74
    335.0000,      10.0000,      392.42
    345.0000,      10.0000,      399.94
    355.0000,      10.0000,      416.84
    365.0000,      10.0000,      395.47
    375.0000,      10.0000,      437.87
    385.0000,      10.0000,      318.14
    395.0000,      10.0000,      412.39
    405.0000,      10.0000,      459.96
    415.0000,      10.0000,      449.15
    425.0000,      10.0000,      495.20
    435.0000,      10.0000,      418.42
    445.0000,      10.0000,      458.63
    455.0000,      10.0000,      410.42
    465.0000,      10.0000,      363.70
    475.0000,      10.0000,      344.10
    485.0000,      10.0000,      313.72
     30.0000,      20.0000,      457.10
     40.0000,      20.0000,      496.37
     50.0000,      20.0000,      504.77
     60.0000,      20.0000,      510.74
     70.0000,      20.0000,      548.49
     80.0000,      20.0000,      562.50
     90.0000,      20.0000,      549.69
    100.0000,      20.0000,      511.42
    110.0000,      20.0000,      521.52
    120.0000,      20.0000,      625.43
    130.0000,      20.0000,      673.12
    140.0000,      20.0000,      609.17
    150.0000,      20.0000,      565.39
    160.0000,      20.0000,      569.25
    170.0000,      20.0000,      626.68
    180.0000,      20.0000,      637.92
    190.0000,      20.0000,      575.91
    200.0000,      20.0000,      591.52
    210.0000,      20.0000,      619.32
    220.0000,      20.0000,      562.30
    230.0000,      20.0000,      558.57
    240.0000,      20.0000,      597.03
    250.0000,      20.0000,      588.32
    260.0000,      20.0000,      585.57
    270.0000,      20.0000,      619.27
    280.0000,      20.0000,      610.36
    290.0000,      20.0000,      574.10
    300.0000,      20.0000,      587.30
    310.0000,      20.0000,      582.17
    320.0000,      20.0000,      544.50
    330.0000,      20.0000,      602.35
    340.0000,      20.0000,      652.83
    350.0000,      20.0000,      626.16
    360.0000,      20.0000,      663.94
    370.0000,      20.0000,      709.51
    380.0000,      20.0000,      613.23
    390.0000,      20.0000,      577.50
    400.0000,      20.0000,      703.81
    410.0000,      20.0000,      759.77
    420.0000,      20.0000,      706.01
    430.0000,      20.0000,      655.22
    440.0000,      20.0000,      659.46
    450.0000,      20.0000,      683.69
    460.0000,      20.0000,      628.57
    470.0000,      20.0000,      556.78
     45.0000,      30.0000,      677.31
     55.0000,      30.0000,      683.72
     65.0000,      30.0000,      753.76
     75.0000,      30.0000,      737.04
     85.0000,      30.0000,      741.56
     95.0000,      30.0000,      661.45
    105.0000,      30.0000,      693.42
    115.0000,      30.0000,      762.98
    125.0000,      30.0000,      868.44
    135.0000,      30.0000,      856.44
    145.0000,      30.0000,      777.15
    155.0000,      30.0000,      723.04
    165.0000,      30.0000,      739.41
    175.0000,      30.0000,      785.22
    185.0000,      30.0000,      811.97
    195.0000,      30.0000,      805.10
    205.0000,      30.0000,      786.69
    215.0000,      30.0000,      760.11
    225.0000,      30.0000,      762.13
    235.0000,      30.0000,      740.62
    245.0000,      30.0000,      771.98
    255.0000,      30.0000,      791.60
    265.0000,      30.0000,      813.31
    275.0000,      30.0000,      826.39
    285.0000,      30.0000,      813.46
    295.0000,      30.0000,      812.80
    305.0000,      30.0000,      749.83
    315.0000,      30.0000,      764.65
    325.0000,      30.0000,      767.13
    335.0000,      30.0000,      808.12
    345.0000,      30.0000,      875.93
    355.0000,      30.0000,      915.01
    365.0000,      30.0000,      914.62
    375.0000,      30.0000,      820.84
    385.0000,      30.0000,      812.44
    395.0000,      30.0000,      840.22
    405.0000,      30.0000,      933.92
    415.0000,      30.0000,      968.12
    425.0000,      30.0000,      909.38
    435.0000,      30.0000,      870.77
    445.0000,      30.0000,      848.98
    455.0000,      30.0000,      861.04
     60.0000,      40.0000,      895.33
     70.0000,      40.0000,      875.22
     80.0000,      40.0000,      869.21
     90.0000,      40.0000,      829.47
    100.0000,      40.0000,      821.15
    110.0000,      40.0000,      912.32
    120.0000,      40.0000,      938.92
    130.0000,      40.0000,      975.32
    140.0000,      40.0000,      989.12
    150.0000,      40.0000,      902.65
    160.0000,      40.0000,      882.28
    170.0000,      40.0000,      886.75
    180.0000,      40.0000,      891.89
    190.0000,      40.0000,      963.40
    200.0000,      40.0000,      954.63
    210.0000,      40.0000,      899.88
    220.0000,      40.0000,      915.70
    230.0000,      40.0000,      874.84
    240.0000,      40.0000,      900.81
    250.0000,      40.0000,      947.56
    260.0000,      40.0000,      976.53
    270.0000,      40.0000,      1027.0
    280.0000,      40.0000,      986.60
    290.0000,      40.0000,      979.41
    300.0000,      40.0000,      920.78
    310.0000,      40.0000,      873.33
    320.0000,      40.0000,      902.60
    330.0000,      40.0000,      938.15
    340.0000,      40.0000,      1026.9
    350.0000,      40.0000,      1073.4
    360.0000,      40.0000,      1077.0
    370.0000,      40.0000,      998.99
    380.0000,      40.0000,      983.62
    390.0000,      40.0000,      1005.4
    400.0000,      40.0000,      993.13
    410.0000,      40.0000,      1100.1
    420.0000,      40.0000,      1109.1
    430.0000,      40.0000,      1104.8
    440.0000,      40.0000,      1086.7
     75.0000,      50.0000,      969.43
     85.0000,      50.0000,      946.54
     95.0000,      50.0000,      977.58
    105.0000,      50.0000,      992.20
    115.0000,      50.0000,      1029.3
    125.0000,      50.0000,      1033.0
    135.0000,      50.0000,      1050.2
    145.0000,      50.0000,      1040.5
    155.0000,      50.0000,      1046.3
    165.0000,      50.0000,      1012.8
    175.0000,      50.0000,      995.85
    185.0000,      50.0000,      1003.3
    195.0000,      50.0000,      1019.9
    205.0000,      50.0000,      994.71
    215.0000,      50.0000,      1001.0
    225.0000,      50.0000,      1023.5
    235.0000,      50.0000,      1002.1
    245.0000,      50.0000,      1028.0
    255.0000,      50.0000,      1118.4
    265.0000,      50.0000,      1134.6
    275.0000,      50.0000,      1103.5
    285.0000,      50.0000,      1108.4
    295.0000,      50.0000,      1043.9
    305.0000,      50.0000,      969.08
    315.0000,      50.0000,      1005.1
    325.0000,      50.0000,      1058.3
    335.0000,      50.0000,      1061.1
    345.0000,      50.0000,      1121.2
    355.0000,      50.0000,      1174.2
    365.0000,      50.0000,      1124.9
    375.0000,      50.0000,      1100.8
    385.0000,      50.0000,      1139.0
    395.0000,      50.0000,      1135.9
    405.0000,      50.0000,      1136.0
    415.0000,      50.0000,      1209.9
    425.0000,      50.0000,      1259.8
     90.0000,      60.0000,      1035.6
    100.0000,      60.0000,      1098.2
    110.0000,      60.0000,      1105.8
    120.0000,      60.0000,      1091.1
    130.0000,      60.0000,      1067.0
    140.0000,      60.0000,      1113.6
    150.0000,      60.0000,      1142.0
    160.0000,      60.0000,      1113.0
    170.0000,      60.0000,      1081.1
    180.0000,      60.0000,      1075.1
    190.0000,      60.0000,      1071.6
    200.0000,      60.0000,      1024.9
    210.0000,      60.0000,      1043.7
    220.0000,      60.0000,      1057.7
    230.0000,      60.0000,      1120.1
    240.0000,      60.0000,      1132.4
    250.0000,      60.0000,      1146.7
    260.0000,      60.0000,      1190.7
    270.0000,      60.0000,      1161.2
    280.0000,      60.0000,      1171.5
    290.0000,      60.0000,      1093.2
    300.0000,      60.0000,      1103.0
    310.0000,      60.0000,      1106.4
    320.0000,      60.0000,      1075.4
    330.0000,      60.0000,      1116.5
    340.0000,      60.0000,      1108.7
    350.0000,      60.0000,      1185.8
    360.0000,      60.0000,      1155.9
    370.0000,      60.0000,      1168.4
    380.0000,      60.0000,      1228.1
    390.0000,      60.0000,      1244.6
    400.0000,      60.0000,      1285.8
    410.0000,      60.0000,      1233.2
    105.0000,      70.0000,      1161.8
    115.0000,      70.0000,      1134.5
    125.0000,      70.0000,      1147.8
    135.0000,      70.0000,      1120.8
    145.0000,      70.0000,      1176.3
    155.0000,      70.0000,      1186.6
    165.0000,      70.0000,      1133.1
    175.0000,      70.0000,      1107.7
    185.0000,      70.0000,      1100.8
    195.0000,      70.0000,      1084.6
    205.0000,      70.0000,      1101.3
    215.0000,      70.0000,      1091.4
    225.0000,      70.0000,      1118.5
    235.0000,      70.0000,      1173.7
    245.0000,      70.0000,      1190.3
    255.0000,      70.0000,      1190.4
    265.0000,      70.0000,      1175.1
    275.0000,      70.0000,      1151.8
    285.0000,      70.0000,      1163.7
    295.0000,      70.0000,      1155.1
    305.0000,      70.0000,      1141.1
    315.0000,      70.0000,      1132.2
    325.0000,      70.0000,      1112.3
    335.0000,      70.0000,      1137.9
    345.0000,      70.0000,      1146.7
    355.0000,      70.0000,      1128.8
    365.0000,      70.0000,      1179.8
    375.0000,      70.0000,      1252.1
    385.0000,      70.0000,      1316.7
    395.0000,      70.0000,      1364.2
    120.0000,      80.0000,      1163.7
    130.0000,      80.0000,      1171.2
    140.0000,      80.0000,      1178.0
    150.0000,      80.0000,      1198.0
    160.0000,      80.0000,      1177.5
    170.0000,      80.0000,      1138.1
    180.0000,      80.0000,      1123.2
    190.0000,      80.0000,      1086.5
    200.0000,      80.0000,      1140.2
    210.0000,      80.0000,      1157.3
    220.0000,      80.0000,      1155.7
    230.0000,      80.0000,      1138.3
    240.0000,      80.0000,      1162.0
    250.0000,      80.0000,      1169.9
    260.0000,      80.0000,      1130.6
    270.0000,      80.0000,      1191.9
    280.0000,      80.0000,      1157.5
    290.0000,      80.0000,      1134.8
    300.0000,      80.0000,      1143.2
    310.0000,      80.0000,      1137.7
    320.0000,      80.0000,      1133.1
    330.0000,      80.0000,      1123.6
    340.0000,      80.0000,      1148.8
    350.0000,      80.0000,      1092.3
    360.0000,      80.0000,      1157.4
    370.0000,      80.0000,      1251.9
    380.0000,      80.0000,      1315.4
    135.0000,      90.0000,      1188.4
    145.0000,      90.0000,      1181.0
    155.0000,      90.0000,      1183.9
    165.0000,      90.0000,      1189.7
    175.0000,      90.0000,      1142.2
    185.0000,      90.0000,      1112.5
    195.0000,      90.0000,      1135.4
    205.0000,      90.0000,      1143.5
    215.0000,      90.0000,      1172.2
    225.0000,      90.0000,      1152.1
    235.0000,      90.0000,      1141.4
    245.0000,      90.0000,      1114.5
    255.0000,      90.0000,      1105.8
    265.0000,      90.0000,      1137.4
    275.0000,      90.0000,      1130.5
    285.0000,      90.0000,      1106.1
    295.0000,      90.0000,      1104.0
    305.0000,      90.0000,      1111.2
    315.0000,      90.0000,      1116.9
    325.0000,      90.0000,      1111.8
    335.0000,      90.0000,      1114.8
    345.0000,      90.0000,      1113.1
    355.0000,      90.0000,      1133.1
    365.0000,      90.0000,      1213.1
    150.0000,     100.0000,      1163.8
    160.0000,     100.0000,      1189.7
    170.0000,     100.0000,      1201.1
    180.0000,     100.0000,      1142.6
    190.0000,     100.0000,      1126.8
    200.0000,     100.0000,      1116.2
    210.0000,     100.0000,      1125.5
    220.0000,     100.0000,      1125.8
    230.0000,     100.0000,      1114.9
    240.0000,     100.0000,      1125.6
    250.0000,     100.0000,      1109.3
    260.0000,     100.0000,      1066.8
    270.0000,     100.0000,      1027.8
    280.0000,     100.0000,      1045.7
    290.0000,     100.0000,      1068.7
    300.0000,     100.0000,      1073.1
    310.0000,     100.0000,      1068.1
    320.0000,     100.0000,      1078.8
    330.0000,     100.0000,      1105.7
    340.0000,     100.0000,      1084.3
    350.0000,     100.0000,      1121.0
    165.0000,     110.0000,      1194.7
    175.0000,     110.0000,      1170.0
    185.0000,     110.0000,      1137.5
    195.0000,     110.0000,      1092.5
    205.0000,     110.0000,      1077.4
    215.0000,     110.0000,      1065.5
    225.0000,     110.0000,      1104.4
    235.0000,     110.0000,      1099.8
    245.0000,     110.0000,      1063.3
    255.0000,     110.0000,      1048.9
    265.0000,     110.0000,      992.16
    275.0000,     110.0000,      963.55
    285.0000,     110.0000,      979.85
    295.0000,     110.0000,      999.85
    305.0000,     110.0000,      1032.9
    315.0000,     110.0000,      1052.8
    325.0000,     110.0000,      1076.8
    335.0000,     110.0000,      1051.5
    180.0000,     120.0000,      1131.7
    190.0000,     120.0000,      1083.6
    200.0000,     120.0000,      1044.0
    210.0000,     120.0000,      1048.6
    220.0000,     120.0000,      1060.8
    230.0000,     120.0000,      1051.0
    240.0000,     120.0000,      1010.2
    250.0000,     120.0000,      985.60
    260.0000,     120.0000,      974.99
    270.0000,     120.0000,      932.20
    280.0000,     120.0000,      923.24
    290.0000,     120.0000,      934.86
    300.0000,     120.0000,      953.81
    310.0000,     120.0000,      1003.6
    320.0000,     120.0000,      1040.6
    195.0000,     130.0000,      1047.0
    205.0000,     130.0000,      1030.2
    215.0000,     130.0000,      1012.7
    225.0000,     130.0000,      994.25
    235.0000,     130.0000,      961.35
    245.0000,     130.0000,      949.39
    255.0000,     130.0000,      909.29
    265.0000,     130.0000,      892.18
    275.0000,     130.0000,      896.62
    285.0000,     130.0000,      899.19
    295.0000,     130.0000,      931.27
    305.0000,     130.0000,      935.64
    210.0000,     140.0000,      966.65
    220.0000,     140.0000,      945.33
    230.0000,     140.0000,      927.00
    240.0000,     140.0000,      906.35
    250.0000,     140.0000,      866.52
    260.0000,     140.0000,      850.05
    270.0000,     140.0000,      864.13
    280.0000,     140.0000,      868.18
    290.0000,     140.0000,      888.80
    225.0000,     150.0000,      873.36
    235.0000,     150.0000,      864.52
    245.0000,     150.0000,      847.97
    255.0000,     150.0000,      826.20
    265.0000,     150.0000,      829.70
    275.0000,     150.0000,      842.48
    240.0000,     160.0000,      813.14
    250.0000,     160.0000,      814.01
    260.0000,     160.0000,      813.84
   4.73
REFERENCE MODEL USED
CONSTANT REFERENCE MODEL METHOD
Reference resistivity is
862.957
TOPOGRAPHICAL DATA
2
17
      0.0000      56.0000
     30.0000      57.0000
     60.0000      58.0000
     90.0000      59.0000
    120.0000      57.0000
    150.0000      59.0000
    180.0000      58.0000
    210.0000      57.0000
    240.0000      59.0000
    270.0000      58.0000
    300.0000      57.0000
    330.0000      60.0000
    360.0000      59.0000
    390.0000      58.0000
    420.0000      60.0000
    450.0000      60.0000
    480.0000      60.0000
1
DAMPED FINITE-ELEMENT METHOD USED FOR TOPOGRAPHIC MODELLING WITH DAMPING FACTOR OF 0.40
       0.00000
      56.00000
       0.00834
COORDINATES FOR ELECTRODES
       0.00000        0.00000
       9.99688        0.24994
      19.99375        0.49988
      29.99063        0.74982
      39.98750        0.99975
      49.98438        1.24970
      59.98125        1.49964
      69.97812        1.74958
      79.97501        1.99951
      89.97188        2.24945
      99.94371        1.49957
     109.91557        0.74968
     119.88741       -0.00021
     129.87038        0.58319
     139.85335        1.16659
     149.83630        1.74999
     159.82764        1.33329
     169.81894        0.91658
     179.81026        0.49988
     189.80157        0.08318
     199.79286       -0.33353
     209.78418       -0.75024
     219.76717       -0.16684
     229.75014        0.41657
     239.73311        0.99997
     249.72441        0.58326
     259.71573        0.16656
     269.70706       -0.25015
     279.69836       -0.66685
     289.68967       -1.08356
     299.68097       -1.50026
     309.63885       -0.58331
     319.59674        0.33365
     329.55460        1.25060
     339.54590        0.83390
     349.53723        0.41719
     359.52853        0.00049
     369.51984       -0.41622
     379.51117       -0.83292
     389.50250       -1.24962
     399.48544       -0.66622
     409.46838       -0.08282
     419.45135        0.50057
     429.45102        0.41715
     439.45068        0.33372
     449.45035        0.25029
     459.45001        0.16686
     469.44965        0.08343
     479.44931        0.00000
     489.44891       -0.08343
     499.44858       -0.16686
Shift matrix
  0    0.0000    5.0000   10.0500   15.1505   20.3020   25.5050   30.7601   36.0677   41.4284   46.8426   52.3111   57.8342   63.4125   69.0466   74.7371   80.4845   86.2893   92.1522 
  1    0.0000    0.0000    0.0000    0.0000    0.0000    0.0000    0.0000    0.0000    0.0000    0.0000    0.0000    0.0000    0.0000    0.0000    0.0000    0.0000    0.0000    0.0000 
  2    0.2499    0.1765    0.1242    0.0871    0.0609    0.0424    0.0294    0.0203    0.0140    0.0096    0.0066    0.0045    0.0030    0.0020    0.0014    0.0009    0.0006    0.0004 
  3    0.4999    0.3475    0.2407    0.1661    0.1142    0.0782    0.0534    0.0363    0.0246    0.0166    0.0111    0.0074    0.0050    0.0033    0.0022    0.0014    0.0009    0.0006 
  4    0.7498    0.5123    0.3486    0.2364    0.1596    0.1074    0.0719    0.0480    0.0319    0.0211    0.0139    0.0091    0.0060    0.0039    0.0025    0.0016    0.0010    0.0007 
  5    0.9998    0.6701    0.4474    0.2975    0.1970    0.1299    0.0853    0.0558    0.0363    0.0236    0.0152    0.0098    0.0063    0.0040    0.0025    0.0016    0.0010    0.0006 
  6    1.2497    0.8202    0.5361    0.3489    0.2261    0.1459    0.0937    0.0599    0.0382    0.0242    0.0153    0.0096    0.0060    0.0037    0.0023    0.0014    0.0009    0.0005 
  7    1.4996    0.9615    0.6137    0.3900    0.2467    0.1553    0.0974    0.0607    0.0377    0.0233    0.0143    0.0088    0.0053    0.0032    0.0020    0.0012    0.0007    0.0004 
  8    1.7496    1.0928    0.6794    0.4203    0.2588    0.1586    0.0967    0.0587    0.0354    0.0213    0.0127    0.0076    0.0045    0.0026    0.0015    0.0009    0.0005    0.0003 
  9    1.9995    1.2127    0.7318    0.4394    0.2625    0.1560    0.0922    0.0542    0.0317    0.0185    0.0107    0.0062    0.0035    0.0020    0.0011    0.0006    0.0004    0.0002 
 10    2.2495    1.3196    0.7700    0.4469    0.2579    0.1481    0.0845    0.0480    0.0271    0.0152    0.0085    0.0047    0.0026    0.0014    0.0008    0.0004    0.0002    0.0001 
 11    1.4996    0.9615    0.6137    0.3900    0.2467    0.1553    0.0974    0.0607    0.0377    0.0233    0.0143    0.0088    0.0053    0.0032    0.0020    0.0012    0.0007    0.0004 
 12    0.7497    0.5122    0.3486    0.2363    0.1596    0.1074    0.0719    0.0480    0.0319    0.0211    0.0139    0.0091    0.0060    0.0039    0.0025    0.0016    0.0010    0.0007 
 13   -0.0002   -0.0002   -0.0001   -0.0001   -0.0001   -0.0000   -0.0000   -0.0000   -0.0000   -0.0000   -0.0000   -0.0000   -0.0000   -0.0000   -0.0000   -0.0000   -0.0000   -0.0000 
 14    0.5832    0.4031    0.2776    0.1905    0.1302    0.0887    0.0601    0.0406    0.0274    0.0183    0.0122    0.0081    0.0054    0.0036    0.0023    0.0015    0.0010    0.0006 
 15    1.1666    0.7712    0.5077    0.3329    0.2173    0.1413    0.0914    0.0589    0.0378    0.0242    0.0154    0.0097    0.0061    0.0038    0.0024    0.0015    0.0009    0.0006 
 16    1.7500    1.0930    0.6795    0.4204    0.2588    0.1586    0.0967    0.0587    0.0354    0.0213    0.0127    0.0076    0.0045    0.0026    0.0015    0.0009    0.0005    0.0003 
 17    1.3333    0.8685    0.5633    0.3638    0.2339    0.1497    0.0954    0.0605    0.0382    0.0240    0.0150    0.0094    0.0058    0.0036    0.0022    0.0013    0.0008    0.0005 
 18    0.9166    0.6184    0.4156    0.2782    0.1855    0.1232    0.0814    0.0536    0.0352    0.0230    0.0149    0.0097    0.0062    0.0040    0.0026    0.0016    0.0010    0.0006 
 19    0.4999    0.3475    0.2407    0.1661    0.1142    0.0782    0.0534    0.0363    0.0246    0.0166    0.0111    0.0074    0.0050    0.0033    0.0022    0.0014    0.0009    0.0006 
 20    0.0832    0.0593    0.0422    0.0299    0.0211    0.0148    0.0104    0.0073    0.0051    0.0035    0.0024    0.0017    0.0011    0.0008    0.0005    0.0004    0.0002    0.0002 
 21   -0.3335   -0.2432   -0.1768   -0.1281   -0.0925   -0.0666   -0.0478   -0.0342   -0.0244   -0.0173   -0.0123   -0.0086   -0.0061   -0.0043   -0.0030   -0.0021   -0.0014   -0.0010 
 22   -0.7502   -0.5578   -0.4136   -0.3057   -0.2252   -0.1655   -0.1212   -0.0885   -0.0644   -0.0467   -0.0338   -0.0244   -0.0175   -0.0125   -0.0089   -0.0064   -0.0045   -0.0032 
 23   -0.1668   -0.1206   -0.0869   -0.0624   -0.0447   -0.0319   -0.0227   -0.0161   -0.0114   -0.0080   -0.0056   -0.0039   -0.0027   -0.0019   -0.0013   -0.0009   -0.0006   -0.0004 
 24    0.4166    0.2911    0.2027    0.1407    0.0973    0.0670    0.0460    0.0314    0.0214    0.0145    0.0098    0.0066    0.0044    0.0030    0.0020    0.0013    0.0009    0.0006 
 25    1.0000    0.6703    0.4475    0.2975    0.1970    0.1299    0.0853    0.0558    0.0363    0.0236    0.0152    0.0098    0.0063    0.0040    0.0025    0.0016    0.0010    0.0006 
 26    0.5833    0.4032    0.2777    0.1905    0.1302    0.0887    0.0601    0.0406    0.0274    0.0183    0.0122    0.0081    0.0054    0.0036    0.0023    0.0015    0.0010    0.0006 
 27    0.1666    0.1182    0.0836    0.0589    0.0414    0.0290    0.0202    0.0140    0.0097    0.0067    0.0046    0.0032    0.0022    0.0015    0.0010    0.0007    0.0004    0.0003 
 28   -0.2501   -0.1816   -0.1315   -0.0949   -0.0682   -0.0489   -0.0349   -0.0249   -0.0176   -0.0125   -0.0088   -0.0062   -0.0043   -0.0030   -0.0021   -0.0014   -0.0010   -0.0007 
 29   -0.6669   -0.4940   -0.3649   -0.2687   -0.1972   -0.1443   -0.1053   -0.0766   -0.0555   -0.0401   -0.0289   -0.0207   -0.0148   -0.0106   -0.0075   -0.0053   -0.0038   -0.0026 
 30   -1.0836   -0.8170   -0.6143   -0.4605   -0.3443   -0.2566   -0.1907   -0.1413   -0.1044   -0.0769   -0.0565   -0.0413   -0.0302   -0.0219   -0.0159   -0.0115   -0.0083   -0.0060 
 31   -1.5003   -1.1491   -0.8777   -0.6687   -0.5080   -0.3849   -0.2908   -0.2191   -0.1646   -0.1233   -0.0921   -0.0686   -0.0510   -0.0377   -0.0279   -0.0205   -0.0150   -0.0110 
 32   -0.5833   -0.4305   -0.3167   -0.2323   -0.1699   -0.1238   -0.0900   -0.0652   -0.0471   -0.0339   -0.0243   -0.0174   -0.0124   -0.0088   -0.0062   -0.0044   -0.0031   -0.0022 
 33    0.3336    0.2344    0.1641    0.1145    0.0796    0.0551    0.0380    0.0261    0.0179    0.0122    0.0083    0.0056    0.0038    0.0025    0.0017    0.0011    0.0008    0.0005 
 34    1.2506    0.8207    0.5364    0.3490    0.2262    0.1459    0.0937    0.0599    0.0382    0.0242    0.0153    0.0096    0.0060    0.0037    0.0023    0.0014    0.0009    0.0005 
 35    0.8339    0.5662    0.3829    0.2580    0.1731    0.1157    0.0770    0.0511    0.0337    0.0222    0.0145    0.0095    0.0061    0.0040    0.0026    0.0016    0.0010    0.0007 
 36    0.4172    0.2916    0.2030    0.1409    0.0974    0.0671    0.0460    0.0315    0.0214    0.0145    0.0098    0.0066    0.0044    0.0030    0.0020    0.0013    0.0009    0.0006 
 37    0.0005    0.0004    0.0003    0.0002    0.0001    0.0001    0.0001    0.0000    0.0000    0.0000    0.0000    0.0000    0.0000    0.0000    0.0000    0.0000    0.0000    0.0000 
 38   -0.4162   -0.3047   -0.2224   -0.1618   -0.1174   -0.0849   -0.0611   -0.0439   -0.0314   -0.0224   -0.0160   -0.0113   -0.0080   -0.0056   -0.0039   -0.0028   -0.0019   -0.0013 
 39   -0.8329   -0.6215   -0.4624   -0.3431   -0.2537   -0.1871   -0.1376   -0.1008   -0.0737   -0.0536   -0.0389   -0.0282   -0.0203   -0.0146   -0.0105   -0.0075   -0.0053   -0.0038 
 40   -1.2496   -0.9483   -0.7177   -0.5416   -0.4076   -0.3059   -0.2289   -0.1708   -0.1270   -0.0942   -0.0697   -0.0514   -0.0378   -0.0277   -0.0202   -0.0147   -0.0107   -0.0077 
 41   -0.6662   -0.4935   -0.3645   -0.2684   -0.1970   -0.1442   -0.1052   -0.0765   -0.0554   -0.0401   -0.0289   -0.0207   -0.0148   -0.0106   -0.0075   -0.0053   -0.0038   -0.0026 
 42   -0.0828   -0.0596   -0.0428   -0.0306   -0.0218   -0.0155   -0.0110   -0.0077   -0.0054   -0.0038   -0.0027   -0.0018   -0.0013   -0.0009   -0.0006   -0.0004   -0.0003   -0.0002 
 43    0.5006    0.3479    0.2410    0.1663    0.1143    0.0783    0.0534    0.0363    0.0246    0.0166    0.0111    0.0075    0.0050    0.0033    0.0022    0.0014    0.0009    0.0006 
 44    0.4171    0.2915    0.2030    0.1409    0.0974    0.0671    0.0460    0.0315    0.0214    0.0145    0.0098    0.0066    0.0044    0.0030    0.0020    0.0013    0.0009    0.0006 
 45    0.3337    0.2345    0.1641    0.1145    0.0796    0.0551    0.0380    0.0261    0.0179    0.0122    0.0083    0.0056    0.0038    0.0025    0.0017    0.0011    0.0008    0.0005 
 46    0.2503    0.1767    0.1244    0.0872    0.0609    0.0424    0.0294    0.0203    0.0140    0.0096    0.0066    0.0045    0.0030    0.0021    0.0014    0.0009    0.0006    0.0004 
 47    0.1669    0.1184    0.0838    0.0590    0.0415    0.0290    0.0202    0.0141    0.0097    0.0067    0.0046    0.0032    0.0022    0.0015    0.0010    0.0007    0.0004    0.0003 
 48    0.0834    0.0595    0.0423    0.0300    0.0211    0.0149    0.0104    0.0073    0.0051    0.0035    0.0024    0.0017    0.0011    0.0008    0.0005    0.0004    0.0002    0.0002 
 49    0.0000    0.0000    0.0000    0.0000    0.0000    0.0000    0.0000    0.0000    0.0000    0.0000    0.0000    0.0000    0.0000    0.0000    0.0000    0.0000    0.0000    0.0000 
 50   -0.0834   -0.0601   -0.0431   -0.0308   -0.0220   -0.0156   -0.0110   -0.0078   -0.0055   -0.0038   -0.0027   -0.0019   -0.0013   -0.0009   -0.0006   -0.0004   -0.0003   -0.0002 
 51   -0.1669   -0.1206   -0.0869   -0.0624   -0.0447   -0.0319   -0.0227   -0.0161   -0.0114   -0.0080   -0.0056   -0.0039   -0.0027   -0.0019   -0.0013   -0.0009   -0.0006   -0.0004 
Topography damping parameter
   3.7497
Blocks sensitivity and uncertainity values (with smoothness constrain)
                     Resistivity      
Block No.  Sensitivity  % Approximate Uncertainity
     1       4.3422        3.95
     2       1.8464        3.75
     3       2.4527        3.61
     4       2.9014        3.43
     5       3.4499        3.25
     6       3.6836        3.33
     7       4.5800        3.26
     8       4.0562        3.35
     9       4.3942        3.38
    10       3.6668        3.45
    11       4.5452        3.37
    12       5.6564        3.30
    13       5.4794        3.38
    14       5.3622        3.31
    15       5.0663        3.35
    16       5.1461        3.33
    17       5.5528        3.39
    18       5.3763        3.41
    19       4.9832        3.44
    20       5.4429        3.42
    21       4.8322        3.54
    22       4.3322        3.53
    23       5.3542        3.43
    24       5.5324        3.35
    25       5.9497        3.33
    26       5.8249        3.36
    27       6.1775        3.30
    28       6.1680        3.27
    29       5.2452        3.32
    30       6.0874        3.28
    31       5.0439        3.30
    32       5.4938        3.27
    33       6.1786        3.21
    34       6.0524        3.24
    35       5.9270        3.26
    36       5.6982        3.30
    37       5.5028        3.37
    38       3.6450        3.45
    39       4.5546        3.38
    40       5.1064        3.28
    41       4.5792        3.33
    42       4.3316        3.37
    43       3.5015        3.42
    44       3.4470        3.52
    45       2.9276        3.60
    46       2.3568        3.66
    47       1.8857        3.79
    48       4.5423        3.85
    49       2.6602        5.19
    50       0.7496        5.23
    51       0.9345        5.17
    52       1.0556        5.15
    53       1.1925        5.12
    54       1.2413        5.14
    55       1.5376        5.10
    56       1.4607        5.12
    57       1.7056        5.06
    58       1.5298        5.10
    59       1.8410        5.05
    60       2.3223        4.99
    61       2.2946        5.01
    62       2.2104        5.03
    63       2.1848        5.02
    64       2.3117        5.00
    65       2.6427        4.94
    66       2.5193        4.97
    67       2.2708        5.02
    68       2.5342        4.98
    69       2.3839        4.99
    70       2.1661        5.03
    71       2.6921        4.94
    72       2.6060        4.97
    73       2.6463        4.97
    74       2.6338        4.96
    75       2.8283        4.92
    76       2.7834        4.91
    77       2.2258        5.01
    78       2.5899        4.94
    79       2.1314        5.02
    80       2.2738        5.00
    81       2.5299        4.96
    82       2.3667        5.00
    83       2.3483        5.00
    84       2.3694        4.99
    85       2.3862        4.97
    86       1.5264        5.12
    87       1.8182        5.05
    88       2.1211        4.99
    89       1.8891        5.03
    90       1.7988        5.03
    91       1.4124        5.11
    92       1.4504        5.09
    93       1.2443        5.12
    94       1.0035        5.16
    95       0.8305        5.20
    96       2.9443        5.05
    97       1.6754        6.85
    98       0.3270        8.07
    99       0.3554        8.06
   100       0.3747        8.06
   101       0.3880        8.06
   102       0.4870        8.04
   103       0.5034        8.04
   104       0.5924        8.01
   105       0.5736        8.02
   106       0.6944        7.99
   107       0.8895        7.94
   108       0.8824        7.95
   109       0.8949        7.95
   110       0.8474        7.97
   111       0.9467        7.94
   112       1.1444        7.87
   113       1.1920        7.85
   114       1.2056        7.85
   115       1.3728        7.77
   116       1.2719        7.81
   117       1.1999        7.85
   118       1.2864        7.82
   119       1.2034        7.87
   120       1.1323        7.89
   121       1.0612        7.92
   122       1.0810        7.91
   123       0.9883        7.94
   124       0.7657        8.00
   125       0.8179        7.98
   126       0.7177        8.01
   127       0.7488        8.00
   128       0.8216        7.98
   129       0.7714        8.00
   130       0.7672        8.00
   131       0.7927        7.99
   132       0.7609        7.98
   133       0.5390        8.04
   134       0.5913        8.02
   135       0.6834        8.00
   136       0.6175        8.01
   137       0.5857        8.01
   138       0.5236        8.03
   139       0.5523        8.00
   140       0.5159        8.01
   141       0.4249        8.03
   142       1.8642        6.73
   143       0.9218        11.05
   144       0.1336        13.82
   145       0.1405        13.82
   146       0.1521        13.82
   147       0.1708        13.81
   148       0.2013        13.80
   149       0.2434        13.78
   150       0.3008        13.76
   151       0.3249        13.74
   152       0.3509        13.71
   153       0.4030        13.70
   154       0.4208        13.69
   155       0.4248        13.70
   156       0.4067        13.70
   157       0.4687        13.65
   158       0.5232        13.61
   159       0.5873        13.57
   160       0.6677        13.48
   161       0.6147        13.53
   162       0.6045        13.55
   163       0.5985        13.55
   164       0.5543        13.60
   165       0.5103        13.64
   166       0.4718        13.68
   167       0.4268        13.70
   168       0.3682        13.74
   169       0.3307        13.77
   170       0.3214        13.77
   171       0.3290        13.78
   172       0.3313        13.77
   173       0.3234        13.77
   174       0.3043        13.77
   175       0.2782        13.78
   176       0.2710        13.78
   177       0.2947        13.77
   178       0.3826        13.75
   179       0.4197        13.72
   180       0.4058        13.72
   181       0.3839        13.73
   182       0.2615        13.77
   183       0.1916        13.79
   184       0.1934        13.79
   185       0.1868        13.79
   186       0.9609        10.99
   187       1.4805        13.74
   188       0.2346        17.38
   189       0.2454        17.38
   190       0.2690        17.37
   191       0.3156        17.33
   192       0.3629        17.29
   193       0.4220        17.23
   194       0.4623        17.19
   195       0.4976        17.16
   196       0.5442        17.11
   197       0.5603        17.10
   198       0.5359        17.13
   199       0.4516        17.24
   200       0.3809        17.32
   201       0.3348        17.36
   202       0.3023        17.38
   203       0.3024        17.38
   204       0.3399        17.36
   205       0.4056        17.30
   206       0.4576        17.25
   207       0.4771        17.23
   208       0.4978        17.20
   209       0.5151        17.16
   210       0.4777        17.21
   211       0.4443        17.24
   212       0.4515        17.22
   213       0.4634        17.21
   214       0.4889        17.18
   215       0.5065        17.16
   216       0.5076        17.16
   217       0.4933        17.17
   218       0.4739        17.19
   219       0.4807        17.17
   220       0.5465        17.07
   221       0.6582        16.86
   222       0.6890        16.80
   223       0.6404        16.88
   224       0.5902        16.94
   225       0.4300        17.17
   226       0.2786        17.35
   227       0.2887        17.32
   228       1.9634        11.80
   229       2.4827        9.92
   230       0.3003        16.47
   231       0.3369        16.45
   232       0.3774        16.41
   233       0.4273        16.36
   234       0.4541        16.34
   235       0.4772        16.33
   236       0.5090        16.30
   237       0.5280        16.29
   238       0.5139        16.31
   239       0.4608        16.37
   240       0.4190        16.41
   241       0.3944        16.44
   242       0.3736        16.45
   243       0.3778        16.45
   244       0.4184        16.41
   245       0.4783        16.35
   246       0.5168        16.31
   247       0.5181        16.31
   248       0.5190        16.30
   249       0.5237        16.29
   250       0.4883        16.33
   251       0.4569        16.36
   252       0.4613        16.36
   253       0.4780        16.34
   254       0.5013        16.31
   255       0.5115        16.30
   256       0.5039        16.31
   257       0.4799        16.33
   258       0.4571        16.35
   259       0.4612        16.34
   260       0.5129        16.27
   261       0.5786        16.17
   262       0.5855        16.15
   263       0.5576        16.18
   264       0.5536        16.16
   265       0.4928        16.23
   266       3.3743        8.02
   267       2.0262        11.51
   268       0.2744        15.68
   269       0.2935        15.67
   270       0.3293        15.65
   271       0.3443        15.64
   272       0.3642        15.63
   273       0.3879        15.62
   274       0.4029        15.61
   275       0.3911        15.62
   276       0.3552        15.65
   277       0.3287        15.67
   278       0.3201        15.68
   279       0.3210        15.68
   280       0.3399        15.66
   281       0.3816        15.63
   282       0.4295        15.59
   283       0.4522        15.57
   284       0.4399        15.58
   285       0.4166        15.60
   286       0.3920        15.62
   287       0.3489        15.65
   288       0.3126        15.68
   289       0.3025        15.68
   290       0.3116        15.68
   291       0.3287        15.67
   292       0.3354        15.66
   293       0.3264        15.67
   294       0.3029        15.68
   295       0.2836        15.69
   296       0.2874        15.69
   297       0.3255        15.66
   298       0.3774        15.61
   299       0.4102        15.58
   300       0.4168        15.56
   301       0.4534        15.51
   302       1.7377        12.38
   303       1.6247        11.51
   304       0.2425        14.93
   305       0.2454        14.93
   306       0.2644        14.93
   307       0.2798        14.92
   308       0.2881        14.92
   309       0.2754        14.93
   310       0.2455        14.94
   311       0.2198        14.95
   312       0.2087        14.96
   313       0.2107        14.96
   314       0.2281        14.95
   315       0.2609        14.93
   316       0.2971        14.91
   317       0.3160        14.90
   318       0.3091        14.91
   319       0.2860        14.92
   320       0.2562        14.93
   321       0.2190        14.95
   322       0.1888        14.96
   323       0.1758        14.97
   324       0.1783        14.97
   325       0.1880        14.96
   326       0.1921        14.96
   327       0.1865        14.96
   328       0.1725        14.97
   329       0.1631        14.97
   330       0.1703        14.97
   331       0.2006        14.95
   332       0.2456        14.93
   333       0.2922        14.90
   334       1.4336        11.97
   335       1.2548        11.83
   336       0.1956        14.22
   337       0.2006        14.22
   338       0.2045        14.22
   339       0.1920        14.22
   340       0.1672        14.23
   341       0.1436        14.24
   342       0.1301        14.24
   343       0.1281        14.24
   344       0.1379        14.24
   345       0.1582        14.23
   346       0.1820        14.22
   347       0.1972        14.22
   348       0.1968        14.22
   349       0.1825        14.22
   350       0.1606        14.23
   351       0.1350        14.24
   352       0.1142        14.24
   353       0.1039        14.24
   354       0.1035        14.24
   355       0.1082        14.24
   356       0.1104        14.24
   357       0.1079        14.24
   358       0.1015        14.24
   359       0.0990        14.24
   360       0.1078        14.24
   361       0.1307        14.24
   362       1.2979        11.77
   363       1.0561        11.63
   364       0.1466        13.53
   365       0.1347        13.53
   366       0.1156        13.54
   367       0.0961        13.54
   368       0.0836        13.54
   369       0.0794        13.54
   370       0.0834        13.54
   371       0.0943        13.54
   372       0.1084        13.54
   373       0.1190        13.54
   374       0.1210        13.54
   375       0.1137        13.54
   376       0.1004        13.54
   377       0.0846        13.54
   378       0.0716        13.54
   379       0.0646        13.54
   380       0.0634        13.54
   381       0.0653        13.54
   382       0.0666        13.54
   383       0.0660        13.54
   384       0.0637        13.54
   385       0.0646        13.54
   386       1.0582        11.59
   387       0.9426        11.23
   388       0.0809        12.87
   389       0.0661        12.88
   390       0.0561        12.88
   391       0.0516        12.88
   392       0.0524        12.88
   393       0.0578        12.88
   394       0.0656        12.88
   395       0.0721        12.87
   396       0.0743        12.87
   397       0.0710        12.87
   398       0.0635        12.88
   399       0.0543        12.88
   400       0.0466        12.88
   401       0.0421        12.88
   402       0.0409        12.88
   403       0.0417        12.88
   404       0.0424        12.88
   405       0.0429        12.88
   406       0.7962        11.32
   407       0.7282        12.10
   408       0.0463        12.24
   409       0.0390        12.24
   410       0.0350        12.24
   411       0.0344        12.24
   412       0.0367        12.24
   413       0.0409        12.24
   414       0.0447        12.24
   415       0.0463        12.24
   416       0.0449        12.24
   417       0.0409        12.24
   418       0.0357        12.24
   419       0.0312        12.24
   420       0.0285        12.24
   421       0.0277        12.24
   422       0.0279        12.24
   423       0.0283        12.24
   424       0.5412        12.22
   425       0.6204        10.40
   426       0.0246        11.64
   427       0.0235        11.64
   428       0.0242        11.64
   429       0.0264        11.64
   430       0.0285        11.64
   431       0.0294        11.64
   432       0.0289        11.64
   433       0.0269        11.64
   434       0.0240        11.64
   435       0.0213        11.64
   436       0.0198        11.64
   437       0.0194        11.64
   438       0.4322        10.47
   439       0.4323        11.13
   440       0.0164        11.07
   441       0.0164        11.07
   442       0.0176        11.07
   443       0.0186        11.07
   444       0.0191        11.07
   445       0.0189        11.07
   446       0.0180        11.07
   447       0.0164        11.07
   448       0.0147        11.07
   449       0.0139        11.07
   450       0.3017        11.17
   451       0.3156        9.51
   452       0.0122        10.53
   453       0.0126        10.53
   454       0.0127        10.53
   455       0.0127        10.53
   456       0.0123        10.53
   457       0.0114        10.53
   458       0.2302        9.52
   459       0.1987        10.13
   460       0.0090        10.02
   461       0.0091        10.02
   462       0.0091        10.02
   463       0.0087        10.02
   464       0.1494        10.14
   465       1.3798        10.45
   466       0.0604        11.13
   467       0.0576        11.13
   468       1.0513        10.81
Average Sensitivity 1.6152
Model inversion constraint
0
Data inversion constraint
1

Inversion settings
Initial damping factor (0.01 to 1.00)
0.1800
Minimum damping factor (0.001 to 0.75)
0.0300
Local optimization option (0=No, 1=Yes)
1
Convergence limit for relative change in RMS error in percent (0.1 to 20)
5.0000
Minimum change in RMS error for line search in percent (0.5 to 100)
0.5000
Number of iterations (1 to 30)
7
Vertical to horizontal flatness filter ratio (0.25 to 4.0)
1.0000
Model for increase in thickness of layers(0=default 10%, 1=default 25%, 2=user defined)
2
Number of nodes between adjacent electrodes (2 or 4)
4
Flatness filter type, Include smoothing of model resistivity (0=model changes only,1=directly on model)
1
Reduce number of topographical data points? (0=No,1=Yes. Recommend leave at 0)
0
Carry out topography modeling? (0=No,1=Yes)
1
Type of topography trend removal (0=Average,1=Least-squares,2=End to end)
2
Type of Jacobian matrix calculation (0=Quasi-Newton, 1=Gauss-Newton, 2=Mixed)
1
Increase of damping factor with depth (1.0 to 2.0)
1.1000
Type of topographical modeling (0=None, 1=No longer supported so do not use, 2=uniform distorted FEM, 3=underwater, 4=damped FEM, 5=FEM with inverse Swartz-Christoffel)
4
Robust data constrain? (0=No, 1=Yes)
1
Cutoff factor for data constrain (0.0001 to 0.1))
0.0500
Robust model constrain? (0=No, 1=Yes)
0
Cutoff factor for model constrain (0.0001 to 1.0)
0.0050
Allow number of model parameters to exceed data points?  (0=No, 1=Yes)
1
Use extended model? (0=No, 1=Yes)
0
Reduce effect of side blocks? (0=No, 1=Slight, 2=Severe, 3=Very Severe)
0
Type of mesh (0=Normal,1=Fine,2=Finest)
0
Optimise damping factor? (0=No, 1=Yes)
1
Time-lapse inversion constrain (0=None,1&2=Smooth,3=Robust)
3
Type of time-lapse inversion method (0=Simultaneous,1=Sequential)
0
Thickness of first layer (0.25 to 1.0)
0.5000
Factor to increase thickness layer with depth (1.0 to 1.25)
1.0100
USE FINITE ELEMENT METHOD (YES=1,NO=0)
1
WIDTH OF BLOCKS (1=NORMAL WIDTH, 2=DOUBLE, 3=TRIPLE, 4=QUADRAPLE, 5=QUINTIPLE)
1
MAKE SURE BLOCKS HAVE THE SAME WIDTH (YES=1,NO=0)
1
RMS CONVERGENCE LIMIT (IN PERCENT)
0.100
USE LOGARITHM OF APPARENT RESISTIVITY (0=USE LOG OF APPARENT RESISTIVITY, 1=USE RESISTANCE VALUES, 2=USE APPARENT RESISTIVITY)
2
TYPE OF IP INVERSION METHOD (0=CONCURRENT,1=SEQUENTIAL)
0
PROCEED AUTOMATICALLY FOR SEQUENTIAL METHOD (1=YES,0=NO)
0
IP DAMPING FACTOR (0.01 to 1.0)
1.000
USE AUTOMATIC IP DAMPING FACTOR (YES=1,NO=0)
0
CUTOFF FACTOR FOR BOREHOLE DATA (0.0005 to 0.02)
0.00010
TYPE OF CROSS-BOREHOLE MODEL (0=normal,1=halfsize)
0
LIMIT RESISTIVITY VALUES(0=No,1=Yes)
0
Upper limit factor (10-50)
50.000
Lower limit factor (0.02 to 0.1)
0.020
Type of reference resistivity (0=average,1=first iteration)
0
Model refinement (1.0=Normal,0.5=Half-width cells)
1.00
Combined Combined Marquardt and Occam inversion (0=Not used,1=used)
0
Type of optimisation method (0=Gauss-Newton,2=Incomplete GN)
0
Convergence limit for Incomplete Gauss-Newton method (0.005 to 0.05)
0.005
Use data compression with Incomplete Gauss-Newton (0=No,1=Yes)
0
Use reference model in inversion (0=No,1=Yes)
1
Damping factor for reference model (0.0 to 0.3)
0.01000
Use fast method to calculate Jacobian matrix. (0=No,1=Yes)
1
Use higher damping for first layer? (0=No,1=Yes)
1
Extra damping factor for first layer (1.0 to 100.0)
5.00000
Type of finite-element method (0=Triangular,1=Trapezoidal elements)
1
Factor to increase model depth range (1.0 to 5.0)
1.050
Reduce model variations near borehole (0=No, 1=Yes)
0
Factor to control the degree variations near the boreholes are reduced (2 to 100)
5.0
Factor to control variation of borehole damping factor with distance (0.5 to 5.0)
1.0
Floating electrodes survey inversion method (0=use fixed water layer, 1=Incorporate water layer into the model)
1
Resistivity variation within water layer (0=allow resistivity to vary freely,1=minimise variation)
1
Use sparse inversion method for very long survey lines (0=No, 1=Yes)
0
Optimize Jacobian matrix calculation (0=No, 1=Yes)
0
Automatically switch electrodes for negative geometric factor (0=No, 1=Yes)
1
Force resistance value to be consistant with the geometric factor (0=No, 1=Yes)
0
Shift the electrodes to round up positions of electrodes (0=No, 1=Yes)
0
Use difference of measurements in time-lapse inversion (0=No,1=Yes)
0
Use active constraint balancing (0=No,1=Yes)
0
Type of active constraints (0=Normal,1=Reverse)
0
Lower damping factor limit for active constraints 
0.4000
Upper damping factor limit for active constraints 
2.5000
Water resistivity variation damping factor
8.0000
Use automatic calculation for change of damping factor with depth (0=No,1=Yes)
0

Mean Error 0.0068
Average absolute error 0.0473
Standard deviation of error distribution 0.0810
Error Distribution
      0.0000,     10.0000,   289.36,   294.88, -0.0185
     10.0000,     10.0000,   260.83,   264.23, -0.0126
     20.0000,     10.0000,   286.02,   296.42, -0.0352
     30.0000,     10.0000,   252.56,   294.69, -0.1609
     40.0000,     10.0000,   246.07,   325.18, -0.3098   ***
     50.0000,     10.0000,   284.94,   313.83, -0.0982
     60.0000,     10.0000,   351.43,   378.45, -0.0749
     70.0000,     10.0000,   313.32,   317.02, -0.0115
     80.0000,     10.0000,   362.44,   370.45, -0.0216
     90.0000,     10.0000,   299.28,   311.80, -0.0406
    100.0000,     10.0000,   336.95,   367.31, -0.0877
    110.0000,     10.0000,   412.38,   419.69, -0.0173
    120.0000,     10.0000,   454.65,   410.17,  0.0959
    130.0000,     10.0000,   386.75,   403.91, -0.0433
    140.0000,     10.0000,   373.38,   396.47, -0.0604
    150.0000,     10.0000,   343.96,   388.96, -0.1274
    160.0000,     10.0000,   410.66,   419.23, -0.0204
    170.0000,     10.0000,   418.78,   416.05,  0.0064
    180.0000,     10.0000,   380.21,   376.60,  0.0093
    190.0000,     10.0000,   409.27,   410.25, -0.0023
    200.0000,     10.0000,   408.10,   397.00,  0.0266
    210.0000,     10.0000,   336.31,   344.39, -0.0234
    220.0000,     10.0000,   399.34,   415.46, -0.0395
    230.0000,     10.0000,   358.18,   373.06, -0.0405
    240.0000,     10.0000,   396.46,   402.40, -0.0146
    250.0000,     10.0000,   387.99,   386.30,  0.0043
    260.0000,     10.0000,   368.99,   381.44, -0.0329
    270.0000,     10.0000,   344.44,   378.99, -0.0977
    280.0000,     10.0000,   286.00,   309.94, -0.0811
    290.0000,     10.0000,   345.82,   373.47, -0.0779
    300.0000,     10.0000,   278.23,   307.59, -0.1021
    310.0000,     10.0000,   325.00,   351.74, -0.0800
    320.0000,     10.0000,   363.06,   392.42, -0.0788
    330.0000,     10.0000,   384.50,   399.94, -0.0392
    340.0000,     10.0000,   400.52,   416.84, -0.0398
    350.0000,     10.0000,   381.31,   395.47, -0.0362
    360.0000,     10.0000,   419.06,   437.87, -0.0439
    370.0000,     10.0000,   302.51,   318.14, -0.0501
    380.0000,     10.0000,   391.57,   412.39, -0.0519
    390.0000,     10.0000,   414.40,   459.96, -0.1075
    400.0000,     10.0000,   411.09,   449.15, -0.0905
    410.0000,     10.0000,   468.39,   495.20, -0.0561
    420.0000,     10.0000,   386.02,   418.42, -0.0820
    430.0000,     10.0000,   458.24,   458.63, -0.0008
    440.0000,     10.0000,   412.30,   410.42,  0.0045
    450.0000,     10.0000,   357.01,   363.70, -0.0183
    460.0000,     10.0000,   336.32,   344.10, -0.0225
    470.0000,     10.0000,   304.35,   313.72, -0.0299
      0.0000,     20.0000,   498.93,   457.10,  0.0823
     10.0000,     20.0000,   507.52,   496.37,  0.0216
     20.0000,     20.0000,   565.54,   504.77,  0.1057
     30.0000,     20.0000,   530.25,   510.74,  0.0362
     40.0000,     20.0000,   550.67,   548.49,  0.0039
     50.0000,     20.0000,   583.02,   562.50,  0.0346
     60.0000,     20.0000,   547.18,   549.69, -0.0045
     70.0000,     20.0000,   555.55,   511.42,  0.0781
     80.0000,     20.0000,   527.12,   521.52,  0.0104
     90.0000,     20.0000,   598.44,   625.43, -0.0444
    100.0000,     20.0000,   636.03,   673.12, -0.0575
    110.0000,     20.0000,   589.74,   609.17, -0.0324
    120.0000,     20.0000,   577.87,   565.39,  0.0213
    130.0000,     20.0000,   622.43,   569.25,  0.0842
    140.0000,     20.0000,   658.89,   626.68,  0.0482
    150.0000,     20.0000,   655.55,   637.92,  0.0265
    160.0000,     20.0000,   537.32,   575.91, -0.0706
    170.0000,     20.0000,   540.29,   591.52, -0.0932
    180.0000,     20.0000,   604.69,   619.32, -0.0238
    190.0000,     20.0000,   565.49,   562.30,  0.0056
    200.0000,     20.0000,   578.30,   558.57,  0.0336
    210.0000,     20.0000,   614.52,   597.03,  0.0280
    220.0000,     20.0000,   613.45,   588.32,  0.0404
    230.0000,     20.0000,   607.34,   585.57,  0.0353
    240.0000,     20.0000,   635.24,   619.27,  0.0248
    250.0000,     20.0000,   610.64,   610.36,  0.0004
    260.0000,     20.0000,   567.80,   574.10, -0.0109
    270.0000,     20.0000,   583.56,   587.30, -0.0063
    280.0000,     20.0000,   586.75,   582.17,  0.0077
    290.0000,     20.0000,   547.78,   544.50,  0.0059
    300.0000,     20.0000,   611.86,   602.35,  0.0153
    310.0000,     20.0000,   667.98,   652.83,  0.0224
    320.0000,     20.0000,   624.54,   626.16, -0.0026
    330.0000,     20.0000,   694.02,   663.94,  0.0428
    340.0000,     20.0000,   737.50,   709.51,  0.0375
    350.0000,     20.0000,   830.47,   613.23,  0.2587   ***
    360.0000,     20.0000,   577.55,   577.50,  0.0001
    370.0000,     20.0000,   715.64,   703.81,  0.0163
    380.0000,     20.0000,   763.14,   759.77,  0.0044
    390.0000,     20.0000,   699.30,   706.01, -0.0095
    400.0000,     20.0000,   654.12,   655.22, -0.0017
    410.0000,     20.0000,   666.03,   659.46,  0.0097
    420.0000,     20.0000,   678.88,   683.69, -0.0070
    430.0000,     20.0000,   633.52,   628.57,  0.0077
    440.0000,     20.0000,   583.35,   556.78,  0.0448
      0.0000,     30.0000,   703.24,   677.31,  0.0364
     10.0000,     30.0000,   686.62,   683.72,  0.0042
     20.0000,     30.0000,   771.65,   753.76,  0.0229
     30.0000,     30.0000,   709.73,   737.04, -0.0380
     40.0000,     30.0000,   790.61,   741.56,  0.0613
     50.0000,     30.0000,   719.40,   661.45,  0.0795
     60.0000,     30.0000,   693.15,   693.42, -0.0004
     70.0000,     30.0000,   792.34,   762.98,  0.0366
     80.0000,     30.0000,   915.74,   868.44,  0.0511
     90.0000,     30.0000,   863.93,   856.44,  0.0086
    100.0000,     30.0000,   772.75,   777.15, -0.0056
    110.0000,     30.0000,   774.39,   723.04,  0.0655
    120.0000,     30.0000,   753.04,   739.41,  0.0179
    130.0000,     30.0000,   867.61,   785.22,  0.0940
    140.0000,     30.0000,   881.41,   811.97,  0.0780
    150.0000,     30.0000,   841.26,   805.10,  0.0425
    160.0000,     30.0000,   732.01,   786.69, -0.0738
    170.0000,     30.0000,   762.20,   760.11,  0.0027
    180.0000,     30.0000,   736.19,   762.13, -0.0348
    190.0000,     30.0000,   777.24,   740.62,  0.0466
    200.0000,     30.0000,   757.88,   771.98, -0.0184
    210.0000,     30.0000,   706.46,   791.60, -0.1190
    220.0000,     30.0000,   827.19,   813.31,  0.0166
    230.0000,     30.0000,   825.02,   826.39, -0.0016
    240.0000,     30.0000,   823.69,   813.46,  0.0123
    250.0000,     30.0000,   808.87,   812.80, -0.0048
    260.0000,     30.0000,   754.81,   749.83,  0.0065
    270.0000,     30.0000,   765.93,   764.65,  0.0017
    280.0000,     30.0000,   777.77,   767.13,  0.0135
    290.0000,     30.0000,   829.59,   808.12,  0.0256
    300.0000,     30.0000,   902.06,   875.93,  0.0287
    310.0000,     30.0000,   953.48,   915.01,  0.0400
    320.0000,     30.0000,   940.79,   914.62,  0.0275
    330.0000,     30.0000,   812.44,   820.84, -0.0102
    340.0000,     30.0000,   885.93,   812.44,  0.0821
    350.0000,     30.0000,   830.03,   840.22, -0.0121
    360.0000,     30.0000,   925.71,   933.92, -0.0088
    370.0000,     30.0000,   981.35,   968.12,  0.0134
    380.0000,     30.0000,   917.18,   909.38,  0.0084
    390.0000,     30.0000,   870.08,   870.77, -0.0008
    400.0000,     30.0000,   874.13,   848.98,  0.0285
    410.0000,     30.0000,   886.42,   861.04,  0.0283
      0.0000,     40.0000,   935.36,   895.33,  0.0424
     10.0000,     40.0000,   899.78,   875.22,  0.0270
     20.0000,     40.0000,   884.07,   869.21,  0.0166
     30.0000,     40.0000,   802.70,   829.47, -0.0330
     40.0000,     40.0000,   721.82,   821.15, -0.1359
     50.0000,     40.0000,   884.90,   912.32, -0.0307
     60.0000,     40.0000,   895.28,   938.92, -0.0482
     70.0000,     40.0000,  1202.10,   975.32,  0.1872
     80.0000,     40.0000,  1125.90,   989.12,  0.1205
     90.0000,     40.0000,  1273.30,   902.65,  0.2890   ***
    100.0000,     40.0000,  1227.70,   882.28,  0.2793   ***
    110.0000,     40.0000,   789.47,   886.75, -0.1218
    120.0000,     40.0000,   940.63,   891.89,  0.0513
    130.0000,     40.0000,   986.09,   963.40,  0.0228
    140.0000,     40.0000,  1081.30,   954.63,  0.1162
    150.0000,     40.0000,   890.47,   899.88, -0.0105
    160.0000,     40.0000,  1191.20,   915.70,  0.2295   ***
    170.0000,     40.0000,   891.51,   874.84,  0.0185
    180.0000,     40.0000,   981.07,   900.81,  0.0810
    190.0000,     40.0000,  1004.00,   947.56,  0.0557
    200.0000,     40.0000,  1008.10,   976.53,  0.0310
    210.0000,     40.0000,  1054.90,  1026.97,  0.0262
    220.0000,     40.0000,   952.14,   986.60, -0.0358
    230.0000,     40.0000,   976.82,   979.41, -0.0026
    240.0000,     40.0000,   926.67,   920.78,  0.0063
    250.0000,     40.0000,   878.54,   873.33,  0.0059
    260.0000,     40.0000,   917.12,   902.60,  0.0157
    270.0000,     40.0000,   952.83,   938.15,  0.0153
    280.0000,     40.0000,  1067.20,  1026.95,  0.0374
    290.0000,     40.0000,  1127.00,  1073.44,  0.0471
    300.0000,     40.0000,  1090.80,  1076.95,  0.0126
    310.0000,     40.0000,  1018.60,   998.99,  0.0191
    320.0000,     40.0000,   972.56,   983.62, -0.0113
    330.0000,     40.0000,  1176.30,  1005.40,  0.1442
    340.0000,     40.0000,   979.52,   993.13, -0.0138
    350.0000,     40.0000,  1081.80,  1100.08, -0.0168
    360.0000,     40.0000,  1104.30,  1109.08, -0.0043
    370.0000,     40.0000,  1120.50,  1104.83,  0.0139
    380.0000,     40.0000,  1078.00,  1086.72, -0.0080
      0.0000,     50.0000,  1034.90,   969.43,  0.0627
     10.0000,     50.0000,  1095.80,   946.54,  0.1351
     20.0000,     50.0000,  1045.60,   977.58,  0.0645
     30.0000,     50.0000,  1060.30,   992.20,  0.0637
     40.0000,     50.0000,   987.75,  1029.34, -0.0417
     50.0000,     50.0000,  1211.80,  1032.98,  0.1464
     60.0000,     50.0000,  1085.16,  1050.22,  0.0319
     70.0000,     50.0000,  1064.60,  1040.51,  0.0224
     80.0000,     50.0000,   874.03,  1046.27, -0.1950
     90.0000,     50.0000,   644.24,  1012.77, -0.5640   ***
    100.0000,     50.0000,   957.93,   995.85, -0.0392
    110.0000,     50.0000,   966.53,  1003.35, -0.0377
    120.0000,     50.0000,  1032.00,  1019.93,  0.0116
    130.0000,     50.0000,  1207.21,   994.71,  0.1747
    140.0000,     50.0000,  1037.90,  1000.99,  0.0352
    150.0000,     50.0000,  1035.60,  1023.45,  0.0116
    160.0000,     50.0000,   993.98,  1002.11, -0.0081
    170.0000,     50.0000,  1028.60,  1028.05,  0.0005
    180.0000,     50.0000,  1133.60,  1118.36,  0.0133
    190.0000,     50.0000,  1153.60,  1134.57,  0.0164
    200.0000,     50.0000,  1117.00,  1103.49,  0.0120
    210.0000,     50.0000,  1294.72,  1108.41,  0.1429
    220.0000,     50.0000,  1099.89,  1043.89,  0.0505
    230.0000,     50.0000,  1140.00,   969.08,  0.1487
    240.0000,     50.0000,  1024.80,  1005.12,  0.0190
    250.0000,     50.0000,  1092.90,  1058.33,  0.0314
    260.0000,     50.0000,  1101.40,  1061.08,  0.0363
    270.0000,     50.0000,  1130.50,  1121.18,  0.0082
    280.0000,     50.0000,  1207.77,  1174.18,  0.0276
    290.0000,     50.0000,  1118.10,  1124.86, -0.0060
    300.0000,     50.0000,  1098.80,  1100.78, -0.0018
    310.0000,     50.0000,  1128.80,  1139.03, -0.0090
    320.0000,     50.0000,  1264.70,  1135.86,  0.1011
    330.0000,     50.0000,  1525.72,  1135.97,  0.2539   ***
    340.0000,     50.0000,  1618.30,  1209.91,  0.2509   ***
    350.0000,     50.0000,  1789.40,  1259.82,  0.2944   ***
      0.0000,     60.0000,  1014.70,  1035.62, -0.0204
     10.0000,     60.0000,  1106.10,  1098.17,  0.0071
     20.0000,     60.0000,  1063.40,  1105.76, -0.0395
     30.0000,     60.0000,   971.01,  1091.09, -0.1225
     40.0000,     60.0000,   992.45,  1067.00, -0.0744
     50.0000,     60.0000,  1425.46,  1113.56,  0.2174   ***
     60.0000,     60.0000,  1143.00,  1141.97,  0.0009
     70.0000,     60.0000,   861.54,  1112.96, -0.2887   ***
     80.0000,     60.0000,  1210.00,  1081.05,  0.1058
     90.0000,     60.0000,  1090.80,  1075.15,  0.0142
    100.0000,     60.0000,  1080.70,  1071.62,  0.0083
    110.0000,     60.0000,  1028.40,  1024.89,  0.0034
    120.0000,     60.0000,  1039.60,  1043.67, -0.0039
    130.0000,     60.0000,  1083.30,  1057.75,  0.0234
    140.0000,     60.0000,  1106.30,  1120.12, -0.0124
    150.0000,     60.0000,  1090.40,  1132.39, -0.0382
    160.0000,     60.0000,  1126.90,  1146.66, -0.0174
    170.0000,     60.0000,  1183.50,  1190.70, -0.0060
    180.0000,     60.0000,  1186.90,  1161.18,  0.0215
    190.0000,     60.0000,  1165.60,  1171.53, -0.0051
    200.0000,     60.0000,  1066.70,  1093.21, -0.0246
    210.0000,     60.0000,  1093.30,  1102.99, -0.0088
    220.0000,     60.0000,  1097.80,  1106.39, -0.0078
    230.0000,     60.0000,  1079.10,  1075.45,  0.0034
    240.0000,     60.0000,  1127.80,  1116.48,  0.0100
    250.0000,     60.0000,  1136.20,  1108.73,  0.0240
    260.0000,     60.0000,  1178.30,  1185.85, -0.0064
    270.0000,     60.0000,  1150.40,  1155.91, -0.0048
    280.0000,     60.0000,  1396.60,  1168.37,  0.1623
    290.0000,     60.0000,  1507.90,  1228.08,  0.1844
    300.0000,     60.0000,  1627.60,  1244.61,  0.2340   ***
    310.0000,     60.0000,  2289.50,  1285.85,  0.4366   ***
    320.0000,     60.0000,  2160.20,  1233.16,  0.4273   ***
      0.0000,     70.0000,  1175.00,  1161.75,  0.0112
     10.0000,     70.0000,  1068.70,  1134.54, -0.0611
     20.0000,     70.0000,  1267.30,  1147.81,  0.0936
     30.0000,     70.0000,  1078.60,  1120.77, -0.0388
     40.0000,     70.0000,  1104.90,  1176.29, -0.0641
     50.0000,     70.0000,  1152.40,  1186.59, -0.0294
     60.0000,     70.0000,  1028.00,  1133.13, -0.1014
     70.0000,     70.0000,  1216.80,  1107.67,  0.0890
     80.0000,     70.0000,  1045.80,  1100.85, -0.0522
     90.0000,     70.0000,  1062.50,  1084.58, -0.0206
    100.0000,     70.0000,  1069.90,  1101.31, -0.0291
    110.0000,     70.0000,  1094.60,  1091.37,  0.0029
    120.0000,     70.0000,  1104.90,  1118.46, -0.0122
    130.0000,     70.0000,  1164.70,  1173.68, -0.0077
    140.0000,     70.0000,  1168.30,  1190.28, -0.0187
    150.0000,     70.0000,  1173.50,  1190.42, -0.0143
    160.0000,     70.0000,  1148.30,  1175.14, -0.0232
    170.0000,     70.0000,  1160.90,  1151.85,  0.0077
    180.0000,     70.0000,  1154.90,  1163.65, -0.0075
    190.0000,     70.0000,  1139.60,  1155.07, -0.0135
    200.0000,     70.0000,  1122.70,  1141.13, -0.0163
    210.0000,     70.0000,  1123.00,  1132.17, -0.0081
    220.0000,     70.0000,  1105.90,  1112.34, -0.0058
    230.0000,     70.0000,  1102.10,  1137.94, -0.0322
    240.0000,     70.0000,  1131.60,  1146.65, -0.0132
    250.0000,     70.0000,  1134.60,  1128.77,  0.0051
    260.0000,     70.0000,  1173.40,  1179.84, -0.0054
    270.0000,     70.0000,  1232.70,  1252.11, -0.0156
    280.0000,     70.0000,  1262.10,  1316.67, -0.0429
    290.0000,     70.0000,  1597.80,  1364.22,  0.1454
      0.0000,     80.0000,  1309.00,  1163.68,  0.1102
     10.0000,     80.0000,  1271.51,  1171.21,  0.0783
     20.0000,     80.0000,  1254.80,  1178.03,  0.0607
     30.0000,     80.0000,  1233.70,  1198.05,  0.0287
     40.0000,     80.0000,  1293.30,  1177.50,  0.0889
     50.0000,     80.0000,  1338.80,  1138.11,  0.1489
     60.0000,     80.0000,  1215.40,  1123.19,  0.0753
     70.0000,     80.0000,  1047.50,  1086.45, -0.0369
     80.0000,     80.0000,  1120.00,  1140.23, -0.0179
     90.0000,     80.0000,  1142.80,  1157.26, -0.0126
    100.0000,     80.0000,  1156.60,  1155.66,  0.0008
    110.0000,     80.0000,  1133.80,  1138.30, -0.0039
    120.0000,     80.0000,  1141.10,  1162.05, -0.0182
    130.0000,     80.0000,  1126.90,  1169.90, -0.0378
    140.0000,     80.0000,  1131.80,  1130.55,  0.0011
    150.0000,     80.0000,  1186.90,  1191.91, -0.0042
    160.0000,     80.0000,  1171.80,  1157.53,  0.0121
    170.0000,     80.0000,  1164.20,  1134.83,  0.0250
    180.0000,     80.0000,  1126.30,  1143.15, -0.0148
    190.0000,     80.0000,  1141.70,  1137.66,  0.0035
    200.0000,     80.0000,  1126.30,  1133.08, -0.0060
    210.0000,     80.0000,  1120.60,  1123.64, -0.0027
    220.0000,     80.0000,  1118.20,  1148.77, -0.0271
    230.0000,     80.0000,  1066.30,  1092.29, -0.0242
    240.0000,     80.0000,  1149.30,  1157.36, -0.0070
    250.0000,     80.0000,  1239.10,  1251.92, -0.0103
    260.0000,     80.0000,  1272.60,  1315.43, -0.0334
      0.0000,     90.0000,  1238.50,  1188.41,  0.0401
     10.0000,     90.0000,  1239.20,  1181.04,  0.0466
     20.0000,     90.0000,  1252.40,  1183.91,  0.0543
     30.0000,     90.0000,  1296.10,  1189.66,  0.0815
     40.0000,     90.0000,  1293.30,  1142.19,  0.1160
     50.0000,     90.0000,  1192.70,  1112.46,  0.0668
     60.0000,     90.0000,  1270.50,  1135.37,  0.1056
     70.0000,     90.0000,  1260.70,  1143.46,  0.0923
     80.0000,     90.0000,  1342.90,  1172.19,  0.1263
     90.0000,     90.0000,  1131.00,  1152.10, -0.0185
    100.0000,     90.0000,  1097.20,  1141.43, -0.0400
    110.0000,     90.0000,  1088.60,  1114.47, -0.0236
    120.0000,     90.0000,  1102.20,  1105.75, -0.0032
    130.0000,     90.0000,  1152.80,  1137.38,  0.0133
    140.0000,     90.0000,  1130.00,  1130.54, -0.0005
    150.0000,     90.0000,  1118.10,  1106.10,  0.0106
    160.0000,     90.0000,  1111.10,  1103.96,  0.0064
    170.0000,     90.0000,  1068.60,  1111.16, -0.0395
    180.0000,     90.0000,  1108.80,  1116.87, -0.0072
    190.0000,     90.0000,  1087.70,  1111.81, -0.0220
    200.0000,     90.0000,  1099.30,  1114.81, -0.0140
    210.0000,     90.0000,  1085.20,  1113.06, -0.0255
    220.0000,     90.0000,  1083.50,  1133.08, -0.0454
    230.0000,     90.0000,   961.18,  1213.15, -0.2597   ***
      0.0000,    100.0000,  1084.90,  1163.79, -0.0721
     10.0000,    100.0000,  1213.70,  1189.68,  0.0196
     20.0000,    100.0000,  1175.20,  1201.08, -0.0219
     30.0000,    100.0000,  1063.50,  1142.61, -0.0737
     40.0000,    100.0000,  1067.00,  1126.75, -0.0555
     50.0000,    100.0000,  1087.00,  1116.25, -0.0267
     60.0000,    100.0000,  1145.50,  1125.48,  0.0173
     70.0000,    100.0000,  1092.20,  1125.83, -0.0305
     80.0000,    100.0000,  1188.10,  1114.94,  0.0611
     90.0000,    100.0000,  1120.00,  1125.64, -0.0050
    100.0000,    100.0000,  1221.10,  1109.31,  0.0909
    110.0000,    100.0000,  1064.30,  1066.80, -0.0023
    120.0000,    100.0000,  1029.40,  1027.79,  0.0016
    130.0000,    100.0000,  1034.40,  1045.75, -0.0109
    140.0000,    100.0000,  1014.50,  1068.74, -0.0530
    150.0000,    100.0000,  1119.50,  1073.08,  0.0411
    160.0000,    100.0000,  1076.10,  1068.09,  0.0074
    170.0000,    100.0000,  1074.00,  1078.80, -0.0044
    180.0000,    100.0000,  1128.60,  1105.69,  0.0201
    190.0000,    100.0000,  1065.60,  1084.34, -0.0174
    200.0000,    100.0000,  1301.90,  1121.01,  0.1380
      0.0000,    110.0000,  1160.70,  1194.71, -0.0291
     10.0000,    110.0000,  1054.80,  1169.98, -0.1083
     20.0000,    110.0000,  1046.00,  1137.52, -0.0867
     30.0000,    110.0000,  1092.70,  1092.51,  0.0002
     40.0000,    110.0000,  1078.80,  1077.41,  0.0013
     50.0000,    110.0000,  1069.70,  1065.47,  0.0039
     60.0000,    110.0000,  1050.50,  1104.43, -0.0509
     70.0000,    110.0000,  1100.60,  1099.83,  0.0007
     80.0000,    110.0000,  1047.10,  1063.35, -0.0154
     90.0000,    110.0000,  1260.60,  1048.85,  0.1668
    100.0000,    110.0000,   940.69,   992.16, -0.0542
    110.0000,    110.0000,   957.75,   963.55, -0.0060
    120.0000,    110.0000,   974.12,   979.85, -0.0058
    130.0000,    110.0000,   936.73,   999.85, -0.0667
    140.0000,    110.0000,  1064.00,  1032.95,  0.0289
    150.0000,    110.0000,  1056.60,  1052.80,  0.0036
    160.0000,    110.0000,  1036.90,  1076.81, -0.0382
    170.0000,    110.0000,   988.17,  1051.46, -0.0635
      0.0000,    120.0000,  1110.00,  1131.70, -0.0194
     10.0000,    120.0000,  1023.70,  1083.57, -0.0580
     20.0000,    120.0000,  1038.40,  1044.04, -0.0054
     30.0000,    120.0000,  1043.60,  1048.65, -0.0048
     40.0000,    120.0000,  1067.40,  1060.80,  0.0061
     50.0000,    120.0000,  1054.40,  1050.98,  0.0032
     60.0000,    120.0000,   878.12,  1010.15, -0.1488
     70.0000,    120.0000,   954.77,   985.60, -0.0320
     80.0000,    120.0000,   991.24,   974.99,  0.0162
     90.0000,    120.0000,   945.84,   932.20,  0.0143
    100.0000,    120.0000,   895.98,   923.24, -0.0301
    110.0000,    120.0000,   895.61,   934.86, -0.0434
    120.0000,    120.0000,   986.40,   953.81,  0.0327
    130.0000,    120.0000,  1059.00,  1003.62,  0.0518
    140.0000,    120.0000,   963.80,  1040.59, -0.0789
      0.0000,    130.0000,  1021.60,  1046.95, -0.0246
     10.0000,    130.0000,  1016.80,  1030.19, -0.0130
     20.0000,    130.0000,   974.47,  1012.65, -0.0388
     30.0000,    130.0000,   995.18,   994.25,  0.0009
     40.0000,    130.0000,   966.93,   961.35,  0.0057
     50.0000,    130.0000,   939.19,   949.39, -0.0108
     60.0000,    130.0000,   930.33,   909.29,  0.0224
     70.0000,    130.0000,   889.79,   892.18, -0.0027
     80.0000,    130.0000,   917.21,   896.62,  0.0222
     90.0000,    130.0000,   937.15,   899.19,  0.0401
    100.0000,    130.0000,   951.14,   931.27,  0.0207
    110.0000,    130.0000,   973.44,   935.64,  0.0385
      0.0000,    140.0000,   956.91,   966.65, -0.0101
     10.0000,    140.0000,   947.81,   945.33,  0.0026
     20.0000,    140.0000,   949.69,   927.00,  0.0237
     30.0000,    140.0000,   919.56,   906.35,  0.0142
     40.0000,    140.0000,   890.20,   866.52,  0.0263
     50.0000,    140.0000,   856.30,   850.05,  0.0072
     60.0000,    140.0000,   870.81,   864.13,  0.0076
     70.0000,    140.0000,   860.43,   868.18, -0.0089
     80.0000,    140.0000,   890.67,   888.80,  0.0021
      0.0000,    150.0000,   884.61,   873.36,  0.0126
     10.0000,    150.0000,   811.38,   864.52, -0.0648
     20.0000,    150.0000,   809.53,   847.97, -0.0470
     30.0000,    150.0000,   794.96,   826.20, -0.0388
     40.0000,    150.0000,   845.14,   829.70,  0.0181
     50.0000,    150.0000,   823.91,   842.48, -0.0223
      0.0000,    160.0000,   800.12,   813.14, -0.0161
     10.0000,    160.0000,   800.20,   814.01, -0.0171
     20.0000,    160.0000,   805.37,   813.84, -0.0104

Iteration  Time for this iteration  Total Time   % Abs. Error
     1              13.93              13.93       12.881
     2               6.18              20.11        8.253
     3               4.91              25.02        6.363
     4               4.90              29.92        5.229
     5               4.99              34.91        4.776
     6               7.43              42.34        4.727

RES2DINVx32 ver. 3.71.101 - ID. No. : K3-FEC4B08A-08C2 
Windows 7 Version 6.1
Key ID number is K3-FEC4B08A-08C2
