# Supplementary material for: Geoelectrical resistivity data sets for subsurface characterisation and aquifer delineation in Iyesi, southwestern Nigeria
Source: Data Brief. 2017 Oct 26;15:828–32. doi: 10.1016/j.dib.2017.10.057 (PMC5676085; doi:10.1016/j.dib.2017.10.057)
Supplement: Supplementary file 3 — Supplementary material [file mmc3.zip › Traverse 3.DAT]

Traverse 3
10.0
1
590
1
0
15.0	10.0	599.80
25.0	10.0	618.20
35.0	10.0	615.70
45.0	10.0	485.36
55.0	10.0	565.65
65.0	10.0	586.52
75.0	10.0	479.80
85.0	10.0	342.46
95.0	10.0	332.85
105.0	10.0	502.30
115.0	10.0	356.82
125.0	10.0	493.34
135.0	10.0	363.22
145.0	10.0	352.53
155.0	10.0	378.38
165.0	10.0	509.37
175.0	10.0	440.67
185.0	10.0	457.15
195.0	10.0	485.56
205.0	10.0	348.68
215.0	10.0	414.07
225.0	10.0	375.44	
235.0	10.0	418.72
245.0	10.0	312.72
255.0	10.0	285.37
265.0	10.0	291.138
275.0	10.0	292.02
285.0	10.0	269.579
295.0	10.0	310.85
305.0	10.0	268.88
315.0	10.0	230.41
325.0	10.0	312.58
335.0	10.0	310.21
345.0	10.0	385.71
355.0	10.0	444.31
365.0	10.0	538.76
375.0	10.0	428.75
385.0	10.0	382.18
395.0	10.0	396.69
405.0	10.0	405.94
415.0	10.0	443.05	
425.0	10.0	537.34
435.0	10.0	520.55
445.0	10.0	472.53
455.0	10.0	375.53
465.0	10.0	355.44
475.0	10.0	241.22
485.0	10.0	382.46
495.0	10.0	417.66
505.0	10.0	319.95
515.0	10.0	421.06
525.0	10.0	404.57
535.0	10.0	280.87
545.0	10.0	370.75
555.0	10.0	335.94
565.0	10.0	286.46
575.0	10.0	319.55
585.0	10.0	287.94
30.0	20.0	1114.70
40.0	20.0	956.92
50.0	20.0	850.75
60.0	20.0	1058.80	
70.0	20.0	1060.40
80.0	20.0	800.11
90.0	20.0	876.71
100.0	20.0	794.58
110.0	20.0	756.34
120.0	20.0	787.81
130.0	20.0	877.32
140.0	20.0	658.14
150.0	20.0	619.21
160.0	20.0	857.04
170.0	20.0	867.14
180.0	20.0	760.89
190.0	20.0	758.92
200.0	20.0	758.02
210.0	20.0	679.79
220.0	20.0	730.76
230.0	20.0	670.19
240.0	20.0	644.00
250.0	20.0	794.37
260.0	20.0	779.49
270.0	20.0	660.50
280.0	20.0	596.20
290.0	20.0	624.81
300.0	20.0	569.56
310.0	20.0	458.17
320.0	20.0	507.12
330.0	20.0	730.08
340.0	20.0	754.08
350.0	20.0	583.27
360.0	20.0	687.62
370.0	20.0	939.47
380.0	20.0	637.80
390.0	20.0	627.77
400.0	20.0	708.67	
410.0	20.0	659.90
420.0	20.0	659.06
430.0	20.0	654.14
440.0	20.0	758.91
450.0	20.0	677.55
460.0	20.0	597.04
470.0	20.0	463.88
480.0	20.0	561.16
490.0	20.0	711.26
500.0	20.0	575.86
510.0	20.0	543.08
520.0	20.0	690.06
530.0	20.0	558.66
540.0	20.0	486.20
550.0	20.0	545.08
560.0	20.0	545.41
570.0	20.0	530.65
45.0	30.0	1214.80
55.0	30.0	1226.70
65.0	30.0	1155.10
75.0	30.0	1216.40
85.0	30.0	1194.00
95.0	30.0	1149.20
105.0	30.0	1092.00
115.0	30.0	1225.60
125.0	30.0	1016.70
135.0	30.0	980.57
145.0	30.0	870.56
155.0	30.0	951.64
165.0	30.0	1016.70
175.0	30.0	1181.50
185.0	30.0	1052.80
195.0	30.0	902.32
205.0	30.0	913.48
215.0	30.0	863.00
225.0	30.0	880.65
235.0	30.0	869.26
245.0	30.0	963.26
255.0	30.0	953.49
265.0	30.0	988.48
275.0	30.0	892.99
285.0	30.0	836.14
295.0	30.0	723.52
305.0	30.0	683.71
315.0	30.0	711.37
325.0	30.0	819.16
335.0	30.0	889.19
345.0	30.0	921.73
355.0	30.0	1083.70
365.0	30.0	942.65
375.0	30.0	939.05
385.0	30.0	831.39
395.0	30.0	776.28
405.0	30.0	761.49
415.0	30.0	880.79
425.0	30.0	963.52
435.0	30.0	1028.10
445.0	30.0	936.48
455.0	30.0	776.88
465.0	30.0	609.69
475.0	30.0	682.76
485.0	30.0	719.77
495.0	30.0	837.51
505.0	30.0	826.12
515.0	30.0	811.88
525.0	30.0	705.23
535.0	30.0	757.40
545.0	30.0	676.09
555.0	30.0	733.73
60.0	40.0	1295.00
70.0	40.0	1308.10
80.0	40.0	1344.40
90.0	40.0	1364.40
100.0	40.0	1362.50
110.0	40.0	1382.10
120.0	40.0	1258.60
130.0	40.0	1089.20
140.0	40.0	1091.20
150.0	40.0	1112.80
160.0	40.0	1140.30
170.0	40.0	1233.80
180.0	40.0	1274.60
190.0	40.0	1177.30
200.0	40.0	1065.10
210.0	40.0	959.98
220.0	40.0	901.96
230.0	40.0	986.68
240.0	40.0	1088.90
250.0	40.0	1116.50
260.0	40.0	1194.70
270.0	40.0	1189.00
280.0	40.0	983.56
290.0	40.0	903.06
300.0	40.0	786.84
310.0	40.0	741.18
320.0	40.0	918.24
330.0	40.0	926.42
340.0	40.0	1071.30
350.0	40.0	1243.10
360.0	40.0	1120.00
370.0	40.0	1048.00
380.0	40.0	952.94
390.0	40.0	782.65
400.0	40.0	860.51
410.0	40.0	911.35
420.0	40.0	934.50
430.0	40.0	994.87
440.0	40.0	998.70
450.0	40.0	981.10
460.0	40.0	781.65
470.0	40.0	741.22
480.0	40.0	799.78
490.0	40.0	816.75
500.0	40.0	969.39
510.0	40.0	1041.70
520.0	40.0	832.37
530.0	40.0	902.86
540.0	40.0	757.11
75.0	50.0	1427.40
85.0	50.0	1563.60
95.0	50.0	1404.50
105.0	50.0	1494.30
115.0	50.0	1484.50
125.0	50.0	1272.50
135.0	50.0	1160.50
145.0	50.0	1361.90
155.0	50.0	1256.60
165.0	50.0	1240.50
175.0	50.0	1379.40
185.0	50.0	1310.80
195.0	50.0	1338.60
205.0	50.0	1149.40
215.0	50.0	1046.70
225.0	50.0	979.17
235.0	50.0	1123.50
245.0	50.0	1281.30
255.0	50.0	1322.00
265.0	50.0	1203.30
275.0	50.0	1230.50
285.0	50.0	1033.60
295.0	50.0	862.14
305.0	50.0	828.61
315.0	50.0	936.24	
325.0	50.0	928.35
335.0	50.0	1051.40
345.0	50.0	1297.30
355.0	50.0	1301.50
365.0	50.0	1111.40
375.0	50.0	1032.00
385.0	50.0	1017.20
395.0	50.0	876.95
405.0	50.0	976.23
415.0	50.0	1115.30
425.0	50.0	1099.5
435.0	50.0	1118.90
445.0	50.0	1140.50
455.0	50.0	956.51
465.0	50.0	886.39
475.0	50.0	841.71
485.0	50.0	825.72
495.0	50.0	877.37
505.0	50.0	1033.30
515.0	50.0	951.69
525.0	50.0	966.27
90.0	60.0	1440.00
100.0	60.0	1487.20
110.0	60.0	1311.10
120.0	60.0	1044.00
130.0	60.0	956.87
140.0	60.0	1093.20
150.0	60.0	1281.30
160.0	60.0	1352.00
170.0	60.0	1264.70
180.0	60.0	1250.80
190.0	60.0	1312.00
200.0	60.0	1191.90
210.0	60.0	1212.90
220.0	60.0	1154.50
230.0	60.0	1291.90
240.0	60.0	1187.90
250.0	60.0	1270.10
260.0	60.0	1307.90
270.0	60.0	1263.40
280.0	60.0	1028.30
290.0	60.0	975.87
300.0	60.0	910.26
310.0	60.0	1012.60
320.0	60.0	971.31
330.0	60.0	1037.70
340.0	60.0	1160.10
350.0	60.0	1266.40
360.0	60.0	1214.40
370.0	60.0	1133.70
380.0	60.0	1145.00
390.0	60.0	1163.20
400.0	60.0	1072.50
410.0	60.0	1048.30
420.0	60.0	1132.20
430.0	60.0	1153.90
440.0	60.0	1067.20
450.0	60.0	1040.80
460.0	60.0	1056.90
470.0	60.0	994.74
480.0	60.0	899.14
490.0	60.0	935.55
500.0	60.0	1033.60
510.0	60.0	1088.20
105.0	70.0	1397.10
115.0	70.0	1353.40
125.0	70.0	1403.20
135.0	70.0	1437.10
145.0	70.0	1347.80
155.0	70.0	1346.50
165.0	70.0	1254.90
175.0	70.0	1224.70
185.0	70.0	1248.10
195.0	70.0	1238.80
205.0	70.0	1229.90
215.0	70.0	1236.10
225.0	70.0	1312.10
235.0	70.0	1347.50
245.0	70.0	1364.20
255.0	70.0	1254.50
265.0	70.0	1156.90
275.0	70.0	1169.00
285.0	70.0	1125.30
295.0	70.0	1016.20
305.0	70.0	1006.40
315.0	70.0	964.67
325.0	70.0	1014.50
335.0	70.0	1081.00
345.0	70.0	1023.30
355.0	70.0	1103.80
365.0	70.0	1213.40
375.0	70.0	1181.90
385.0	70.0	1210.70
395.0	70.0	1217.10
405.0	70.0	1141.90
415.0	70.0	1162.70
425.0	70.0	1034.00
435.0	70.0	1071.20
445.0	70.0	1051.20
455.0	70.0	1028.90
465.0	70.0	1050.20
475.0	70.0	1013.00
485.0	70.0	960.77
495.0	70.0	1042.90
120.0	80.0	1293.30
130.0	80.0	1389.70
140.0	80.0	1268.70
150.0	80.0	1255.60
160.0	80.0	1347.70
170.0	80.0	1187.70
180.0	80.0	1144.90
190.0	80.0	1305.40
200.0	80.0	1310.80
210.0	80.0	1248.00
220.0	80.0	1246.50
230.0	80.0	1323.10
240.0	80.0	1260.80
250.0	80.0	1233.70
260.0	80.0	1172.40
270.0	80.0	1100.90
280.0	80.0	1040.40
290.0	80.0	1067.80
300.0	80.0	1104.20
310.0	80.0	1042.50
320.0	80.0	988.21
330.0	80.0	997.26
340.0	80.0	1010.90
350.0	80.0	1024.10
360.0	80.0	1140.20
370.0	80.0	1152.70
380.0	80.0	1147.40
390.0	80.0	1216.10
400.0	80.0	1275.50
410.0	80.0	1141.90
420.0	80.0	1111.20
430.0	80.0	1043.60
440.0	80.0	929.44
450.0	80.0	1005.10
460.0	80.0	1086.20
470.0	80.0	1026.20
480.0	80.0	1030.60
135.0	90.0	1256.00
145.0	90.0	1204.60
155.0	90.0	1147.60
165.0	90.0	1223.30
175.0	90.0	1198.40
185.0	90.0	1221.20
195.0	90.0	1354.30
205.0	90.0	1280.10
215.0	90.0	1320.90
225.0	90.0	1301.40
235.0	90.0	1246.30
245.0	90.0	1199.90
255.0	90.0	1027.90
265.0	90.0	987.52
275.0	90.0	1008.10
285.0	90.0	1057.60
295.0	90.0	1117.50
305.0	90.0	996.46
315.0	90.0	934.40
325.0	90.0	997.36
335.0	90.0	1008.50
345.0	90.0	986.02
355.0	90.0	1038.90
365.0	90.0	1044.80
375.0	90.0	1084.40
385.0	90.0	1084.40
395.0	90.0	1174.90
405.0	90.0	1248.70
415.0	90.0	1103.20
425.0	90.0	1030.70
435.0	90.0	989.76
445.0	90.0	988.37
455.0	90.0	1000.30
465.0	90.0	1012.00
150.0	100.0	1157.00
160.0	100.0	1021.70
170.0	100.0	1185.80
180.0	100.0	1239.70
190.0	100.0	1254.40
200.0	100.0	1341.10
210.0	100.0	1521.00
220.0	100.0	1337.30
230.0	100.0	1286.30
240.0	100.0	1306.70
250.0	100.0	1235.50
260.0	100.0	1197.00
270.0	100.0	1163.80
280.0	100.0	1111.70
290.0	100.0	1094.20
300.0	100.0	1055.70
310.0	100.0	1079.90
320.0	100.0	1088.60
330.0	100.0	1167.70
340.0	100.0	1061.90
350.0	100.0	1022.00
360.0	100.0	1055.10
370.0	100.0	1132.90
380.0	100.0	1150.80
390.0	100.0	1200.70
400.0	100.0	1272.10
410.0	100.0	1245.60
420.0	100.0	1025.30
430.0	100.0	976.86
440.0	100.0	1009.90
450.0	100.0	1024.00
165.0	110.0	1111.60
175.0	110.0	1138.80
185.0	110.0	1080.00
195.0	110.0	1130.50
205.0	110.0	1193.30
215.0	110.0	1203.00
225.0	110.0	1155.90
235.0	110.0	1140.50
245.0	110.0	1041.90
255.0	110.0	1013.60
265.0	110.0	1031.70
275.0	110.0	942.01
285.0	110.0	896.34
295.0	110.0	938.47
305.0	110.0	956.19
315.0	110.0	972.15
325.0	110.0	968.02
335.0	110.0	963.99
345.0	110.0	898.37
355.0	110.0	891.07
365.0	110.0	941.40
375.0	110.0	986.45
385.0	110.0	990.12
395.0	110.0	989.84
405.0	110.0	958.31
415.0	110.0	986.43
425.0	110.0	931.41
435.0	110.0	955.05
180.0	120.0	1018.70
190.0	120.0	979.59
200.0	120.0	1018.70
210.0	120.0	1138.70
220.0	120.0	1069.20
230.0	120.0	1062.80
240.0	120.0	1043.80
250.0	120.0	1005.10
260.0	120.0	890.28
270.0	120.0	996.07
280.0	120.0	922.97
290.0	120.0	900.44
300.0	120.0	923.57
310.0	120.0	1014.00
320.0	120.0	907.12
330.0	120.0	856.90
340.0	120.0	828.39
350.0	120.0	831.95
360.0	120.0	937.82
370.0	120.0	880.10
380.0	120.0	940.09
390.0	120.0	983.44
400.0	120.0	928.06
410.0	120.0	928.97
420.0	120.0	895.57
195.0	130.0	1003.20
205.0	130.0	1001.00
215.0	130.0	1039.40
225.0	130.0	1081.80
235.0	130.0	1022.30
245.0	130.0	920.99
255.0	130.0	824.57
265.0	130.0	837.43
275.0	130.0	857.35
285.0	130.0	870.02
295.0	130.0	892.96
305.0	130.0	901.29
315.0	130.0	897.66
325.0	130.0	838.32
335.0	130.0	792.02
345.0	130.0	759.27
355.0	130.0	752.28
365.0	130.0	797.35
375.0	130.0	848.51
385.0	130.0	909.57
395.0	130.0	916.79
405.0	130.0	861.88
210.0	140.0	957.41
220.0	140.0	967.55
230.0	140.0	912.71
240.0	140.0	860.90
250.0	140.0	831.86
260.0	140.0	796.57
270.0	140.0	829.34
280.0	140.0	848.86
290.0	140.0	809.99
300.0	140.0	849.83
310.0	140.0	852.98
320.0	140.0	809.04
330.0	140.0	743.59
340.0	140.0	747.03
350.0	140.0	723.59
360.0	140.0	730.60
370.0	140.0	764.62
380.0	140.0	843.08
390.0	140.0	846.31
225.0	150.0	815.48
235.0	150.0	822.46
245.0	150.0	766.38
255.0	150.0	790.17
265.0	150.0	803.97
275.0	150.0	767.08
285.0	150.0	758.48
295.0	150.0	793.36
305.0	150.0	765.39
315.0	150.0	732.22
325.0	150.0	768.75
335.0	150.0	703.51
345.0	150.0	705.66
355.0	150.0	714.06
365.0	150.0	723.56
375.0	150.0	722.60
240.0	160.0	754.04
250.0	160.0	745.95
260.0	160.0	715.57
270.0	160.0	712.98
280.0	160.0	732.64
290.0	160.0	724.39
300.0	160.0	714.06
310.0	160.0	700.56
320.0	160.0	693.66
330.0	160.0	689.39
340.0	160.0	697.09
350.0	160.0	677.87
360.0	160.0	693.81
255.0	170.0	655.05
265.0	170.0	660.62
275.0	170.0	622.91
285.0	170.0	650.28
295.0	170.0	761.95
305.0	170.0	629.01
315.0	170.0	673.31
325.0	170.0	655.79
335.0	170.0	646.21
345.0	170.0	637.82
270.0	180.0	599.87
280.0	180.0	541.06
290.0	180.0	542.46
300.0	180.0	591.27
310.0	180.0	643.57
320.0	180.0	632.68
330.0	180.0	620.28
285.0	190.0	530.10
295.0	190.0	468.87
305.0	190.0	594.80
315.0	190.0	658.79
300.0	200.0	488.13
2
61
0.0	50.0
10.0	50.0
20.0	50.0
30.0	49.0
40.0	48.0
50.0	48.0
60.0	49.0
70.0	49.0
80.0	50.0
90.0	50.0
100.0	49.0
110.0	50.0
120.0	50.0
130.0	49.0
140.0	50.0
150.0	51.0
160.0	50.0
170.0	50.0
180.0	50.0
190.0	49.0
200.0	51.0
210.0	50.0
220.0	50.0
230.0	51.0
240.0	51.0
250.0	51.0
260.0	51.0
270.0	51.0
280.0	52.0
290.0	52.0
300.0	52.0
310.0	52.0
320.0	51.0
330.0	51.0
340.0	52.0
350.0	53.0
360.0	53.0
370.0	54.0
380.0	53.0
390.0	54.0
400.0	55.0
410.0	55.0
420.0	56.0
430.0	56.0
440.0	56.0
450.0	56.0
460.0	57.0
470.0	57.0
480.0	57.0
490.0	56.0
500.0	56.0
510.0	57.0
520.0	57.0
530.0	58.0
540.0	58.0
550.0	59.0
560.0	59.0
570.0	60.0
580.0	60.0
590.0	60.0
600.0	60.0
0
0
0
0
