# Supplementary material for: Geoelectrical resistivity data sets for subsurface characterisation and aquifer delineation in Iyesi, southwestern Nigeria
Source: Data Brief. 2017 Oct 26;15:828–32. doi: 10.1016/j.dib.2017.10.057 (PMC5676085; doi:10.1016/j.dib.2017.10.057)
Supplement: Supplementary file 3 — Supplementary material [file mmc3.zip › Traverse 3.inv]

Traverse 3
     10.0000
1
590
1
0
     15.0000,      10.0000,      599.80
     25.0000,      10.0000,      618.20
     35.0000,      10.0000,      615.70
     45.0000,      10.0000,      485.36
     55.0000,      10.0000,      565.65
     65.0000,      10.0000,      586.52
     75.0000,      10.0000,      479.80
     85.0000,      10.0000,      342.46
     95.0000,      10.0000,      332.85
    105.0000,      10.0000,      502.30
    115.0000,      10.0000,      356.82
    125.0000,      10.0000,      493.34
    135.0000,      10.0000,      363.22
    145.0000,      10.0000,      352.53
    155.0000,      10.0000,      378.38
    165.0000,      10.0000,      509.37
    175.0000,      10.0000,      440.67
    185.0000,      10.0000,      457.15
    195.0000,      10.0000,      485.56
    205.0000,      10.0000,      348.68
    215.0000,      10.0000,      414.07
    225.0000,      10.0000,      375.44
    235.0000,      10.0000,      418.72
    245.0000,      10.0000,      312.72
    255.0000,      10.0000,      285.37
    265.0000,      10.0000,      291.14
    275.0000,      10.0000,      292.02
    285.0000,      10.0000,      269.58
    295.0000,      10.0000,      310.85
    305.0000,      10.0000,      268.88
    315.0000,      10.0000,      230.41
    325.0000,      10.0000,      312.58
    335.0000,      10.0000,      310.21
    345.0000,      10.0000,      385.71
    355.0000,      10.0000,      444.31
    365.0000,      10.0000,      538.76
    375.0000,      10.0000,      428.75
    385.0000,      10.0000,      382.18
    395.0000,      10.0000,      396.69
    405.0000,      10.0000,      405.94
    415.0000,      10.0000,      443.05
    425.0000,      10.0000,      537.34
    435.0000,      10.0000,      520.55
    445.0000,      10.0000,      472.53
    455.0000,      10.0000,      375.53
    465.0000,      10.0000,      355.44
    475.0000,      10.0000,      241.22
    485.0000,      10.0000,      382.46
    495.0000,      10.0000,      417.66
    505.0000,      10.0000,      319.95
    515.0000,      10.0000,      421.06
    525.0000,      10.0000,      404.57
    535.0000,      10.0000,      280.87
    545.0000,      10.0000,      370.75
    555.0000,      10.0000,      335.94
    565.0000,      10.0000,      286.46
    575.0000,      10.0000,      319.55
    585.0000,      10.0000,      287.94
     30.0000,      20.0000,      1114.7
     40.0000,      20.0000,      956.92
     50.0000,      20.0000,      850.75
     60.0000,      20.0000,      1058.8
     70.0000,      20.0000,      1060.4
     80.0000,      20.0000,      800.11
     90.0000,      20.0000,      876.71
    100.0000,      20.0000,      794.58
    110.0000,      20.0000,      756.34
    120.0000,      20.0000,      787.81
    130.0000,      20.0000,      877.32
    140.0000,      20.0000,      658.14
    150.0000,      20.0000,      619.21
    160.0000,      20.0000,      857.04
    170.0000,      20.0000,      867.14
    180.0000,      20.0000,      760.89
    190.0000,      20.0000,      758.92
    200.0000,      20.0000,      758.02
    210.0000,      20.0000,      679.79
    220.0000,      20.0000,      730.76
    230.0000,      20.0000,      670.19
    240.0000,      20.0000,      644.00
    250.0000,      20.0000,      794.37
    260.0000,      20.0000,      779.49
    270.0000,      20.0000,      660.50
    280.0000,      20.0000,      596.20
    290.0000,      20.0000,      624.81
    300.0000,      20.0000,      569.56
    310.0000,      20.0000,      458.17
    320.0000,      20.0000,      507.12
    330.0000,      20.0000,      730.08
    340.0000,      20.0000,      754.08
    350.0000,      20.0000,      583.27
    360.0000,      20.0000,      687.62
    370.0000,      20.0000,      939.47
    380.0000,      20.0000,      637.80
    390.0000,      20.0000,      627.77
    400.0000,      20.0000,      708.67
    410.0000,      20.0000,      659.90
    420.0000,      20.0000,      659.06
    430.0000,      20.0000,      654.14
    440.0000,      20.0000,      758.91
    450.0000,      20.0000,      677.55
    460.0000,      20.0000,      597.04
    470.0000,      20.0000,      463.88
    480.0000,      20.0000,      561.16
    490.0000,      20.0000,      711.26
    500.0000,      20.0000,      575.86
    510.0000,      20.0000,      543.08
    520.0000,      20.0000,      690.06
    530.0000,      20.0000,      558.66
    540.0000,      20.0000,      486.20
    550.0000,      20.0000,      545.08
    560.0000,      20.0000,      545.41
    570.0000,      20.0000,      530.65
     45.0000,      30.0000,      1214.8
     55.0000,      30.0000,      1226.7
     65.0000,      30.0000,      1155.1
     75.0000,      30.0000,      1216.4
     85.0000,      30.0000,      1194.0
     95.0000,      30.0000,      1149.2
    105.0000,      30.0000,      1092.0
    115.0000,      30.0000,      1225.6
    125.0000,      30.0000,      1016.7
    135.0000,      30.0000,      980.57
    145.0000,      30.0000,      870.56
    155.0000,      30.0000,      951.64
    165.0000,      30.0000,      1016.7
    175.0000,      30.0000,      1181.5
    185.0000,      30.0000,      1052.8
    195.0000,      30.0000,      902.32
    205.0000,      30.0000,      913.48
    215.0000,      30.0000,      863.00
    225.0000,      30.0000,      880.65
    235.0000,      30.0000,      869.26
    245.0000,      30.0000,      963.26
    255.0000,      30.0000,      953.49
    265.0000,      30.0000,      988.48
    275.0000,      30.0000,      892.99
    285.0000,      30.0000,      836.14
    295.0000,      30.0000,      723.52
    305.0000,      30.0000,      683.71
    315.0000,      30.0000,      711.37
    325.0000,      30.0000,      819.16
    335.0000,      30.0000,      889.19
    345.0000,      30.0000,      921.73
    355.0000,      30.0000,      1083.7
    365.0000,      30.0000,      942.65
    375.0000,      30.0000,      939.05
    385.0000,      30.0000,      831.39
    395.0000,      30.0000,      776.28
    405.0000,      30.0000,      761.49
    415.0000,      30.0000,      880.79
    425.0000,      30.0000,      963.52
    435.0000,      30.0000,      1028.1
    445.0000,      30.0000,      936.48
    455.0000,      30.0000,      776.88
    465.0000,      30.0000,      609.69
    475.0000,      30.0000,      682.76
    485.0000,      30.0000,      719.77
    495.0000,      30.0000,      837.51
    505.0000,      30.0000,      826.12
    515.0000,      30.0000,      811.88
    525.0000,      30.0000,      705.23
    535.0000,      30.0000,      757.40
    545.0000,      30.0000,      676.09
    555.0000,      30.0000,      733.73
     60.0000,      40.0000,      1295.0
     70.0000,      40.0000,      1308.1
     80.0000,      40.0000,      1344.4
     90.0000,      40.0000,      1364.4
    100.0000,      40.0000,      1362.5
    110.0000,      40.0000,      1382.1
    120.0000,      40.0000,      1258.6
    130.0000,      40.0000,      1089.2
    140.0000,      40.0000,      1091.2
    150.0000,      40.0000,      1112.8
    160.0000,      40.0000,      1140.3
    170.0000,      40.0000,      1233.8
    180.0000,      40.0000,      1274.6
    190.0000,      40.0000,      1177.3
    200.0000,      40.0000,      1065.1
    210.0000,      40.0000,      959.98
    220.0000,      40.0000,      901.96
    230.0000,      40.0000,      986.68
    240.0000,      40.0000,      1088.9
    250.0000,      40.0000,      1116.5
    260.0000,      40.0000,      1194.7
    270.0000,      40.0000,      1189.0
    280.0000,      40.0000,      983.56
    290.0000,      40.0000,      903.06
    300.0000,      40.0000,      786.84
    310.0000,      40.0000,      741.18
    320.0000,      40.0000,      918.24
    330.0000,      40.0000,      926.42
    340.0000,      40.0000,      1071.3
    350.0000,      40.0000,      1243.1
    360.0000,      40.0000,      1120.0
    370.0000,      40.0000,      1048.0
    380.0000,      40.0000,      952.94
    390.0000,      40.0000,      782.65
    400.0000,      40.0000,      860.51
    410.0000,      40.0000,      911.35
    420.0000,      40.0000,      934.50
    430.0000,      40.0000,      994.87
    440.0000,      40.0000,      998.70
    450.0000,      40.0000,      981.10
    460.0000,      40.0000,      781.65
    470.0000,      40.0000,      741.22
    480.0000,      40.0000,      799.78
    490.0000,      40.0000,      816.75
    500.0000,      40.0000,      969.39
    510.0000,      40.0000,      1041.7
    520.0000,      40.0000,      832.37
    530.0000,      40.0000,      902.86
    540.0000,      40.0000,      757.11
     75.0000,      50.0000,      1427.4
     85.0000,      50.0000,      1563.6
     95.0000,      50.0000,      1404.5
    105.0000,      50.0000,      1494.3
    115.0000,      50.0000,      1484.5
    125.0000,      50.0000,      1272.5
    135.0000,      50.0000,      1160.5
    145.0000,      50.0000,      1361.9
    155.0000,      50.0000,      1256.6
    165.0000,      50.0000,      1240.5
    175.0000,      50.0000,      1379.4
    185.0000,      50.0000,      1310.8
    195.0000,      50.0000,      1338.6
    205.0000,      50.0000,      1149.4
    215.0000,      50.0000,      1046.7
    225.0000,      50.0000,      979.17
    235.0000,      50.0000,      1123.5
    245.0000,      50.0000,      1281.3
    255.0000,      50.0000,      1322.0
    265.0000,      50.0000,      1203.3
    275.0000,      50.0000,      1230.5
    285.0000,      50.0000,      1033.6
    295.0000,      50.0000,      862.14
    305.0000,      50.0000,      828.61
    315.0000,      50.0000,      936.24
    325.0000,      50.0000,      928.35
    335.0000,      50.0000,      1051.4
    345.0000,      50.0000,      1297.3
    355.0000,      50.0000,      1301.5
    365.0000,      50.0000,      1111.4
    375.0000,      50.0000,      1032.0
    385.0000,      50.0000,      1017.2
    395.0000,      50.0000,      876.95
    405.0000,      50.0000,      976.23
    415.0000,      50.0000,      1115.3
    425.0000,      50.0000,      1099.5
    435.0000,      50.0000,      1118.9
    445.0000,      50.0000,      1140.5
    455.0000,      50.0000,      956.51
    465.0000,      50.0000,      886.39
    475.0000,      50.0000,      841.71
    485.0000,      50.0000,      825.72
    495.0000,      50.0000,      877.37
    505.0000,      50.0000,      1033.3
    515.0000,      50.0000,      951.69
    525.0000,      50.0000,      966.27
     90.0000,      60.0000,      1440.0
    100.0000,      60.0000,      1487.2
    110.0000,      60.0000,      1311.1
    120.0000,      60.0000,      1044.0
    130.0000,      60.0000,      956.87
    140.0000,      60.0000,      1093.2
    150.0000,      60.0000,      1281.3
    160.0000,      60.0000,      1352.0
    170.0000,      60.0000,      1264.7
    180.0000,      60.0000,      1250.8
    190.0000,      60.0000,      1312.0
    200.0000,      60.0000,      1191.9
    210.0000,      60.0000,      1212.9
    220.0000,      60.0000,      1154.5
    230.0000,      60.0000,      1291.9
    240.0000,      60.0000,      1187.9
    250.0000,      60.0000,      1270.1
    260.0000,      60.0000,      1307.9
    270.0000,      60.0000,      1263.4
    280.0000,      60.0000,      1028.3
    290.0000,      60.0000,      975.87
    300.0000,      60.0000,      910.26
    310.0000,      60.0000,      1012.6
    320.0000,      60.0000,      971.31
    330.0000,      60.0000,      1037.7
    340.0000,      60.0000,      1160.1
    350.0000,      60.0000,      1266.4
    360.0000,      60.0000,      1214.4
    370.0000,      60.0000,      1133.7
    380.0000,      60.0000,      1145.0
    390.0000,      60.0000,      1163.2
    400.0000,      60.0000,      1072.5
    410.0000,      60.0000,      1048.3
    420.0000,      60.0000,      1132.2
    430.0000,      60.0000,      1153.9
    440.0000,      60.0000,      1067.2
    450.0000,      60.0000,      1040.8
    460.0000,      60.0000,      1056.9
    470.0000,      60.0000,      994.74
    480.0000,      60.0000,      899.14
    490.0000,      60.0000,      935.55
    500.0000,      60.0000,      1033.6
    510.0000,      60.0000,      1088.2
    105.0000,      70.0000,      1397.1
    115.0000,      70.0000,      1353.4
    125.0000,      70.0000,      1403.2
    135.0000,      70.0000,      1437.1
    145.0000,      70.0000,      1347.8
    155.0000,      70.0000,      1346.5
    165.0000,      70.0000,      1254.9
    175.0000,      70.0000,      1224.7
    185.0000,      70.0000,      1248.1
    195.0000,      70.0000,      1238.8
    205.0000,      70.0000,      1229.9
    215.0000,      70.0000,      1236.1
    225.0000,      70.0000,      1312.1
    235.0000,      70.0000,      1347.5
    245.0000,      70.0000,      1364.2
    255.0000,      70.0000,      1254.5
    265.0000,      70.0000,      1156.9
    275.0000,      70.0000,      1169.0
    285.0000,      70.0000,      1125.3
    295.0000,      70.0000,      1016.2
    305.0000,      70.0000,      1006.4
    315.0000,      70.0000,      964.67
    325.0000,      70.0000,      1014.5
    335.0000,      70.0000,      1081.0
    345.0000,      70.0000,      1023.3
    355.0000,      70.0000,      1103.8
    365.0000,      70.0000,      1213.4
    375.0000,      70.0000,      1181.9
    385.0000,      70.0000,      1210.7
    395.0000,      70.0000,      1217.1
    405.0000,      70.0000,      1141.9
    415.0000,      70.0000,      1162.7
    425.0000,      70.0000,      1034.0
    435.0000,      70.0000,      1071.2
    445.0000,      70.0000,      1051.2
    455.0000,      70.0000,      1028.9
    465.0000,      70.0000,      1050.2
    475.0000,      70.0000,      1013.0
    485.0000,      70.0000,      960.77
    495.0000,      70.0000,      1042.9
    120.0000,      80.0000,      1293.3
    130.0000,      80.0000,      1389.7
    140.0000,      80.0000,      1268.7
    150.0000,      80.0000,      1255.6
    160.0000,      80.0000,      1347.7
    170.0000,      80.0000,      1187.7
    180.0000,      80.0000,      1144.9
    190.0000,      80.0000,      1305.4
    200.0000,      80.0000,      1310.8
    210.0000,      80.0000,      1248.0
    220.0000,      80.0000,      1246.5
    230.0000,      80.0000,      1323.1
    240.0000,      80.0000,      1260.8
    250.0000,      80.0000,      1233.7
    260.0000,      80.0000,      1172.4
    270.0000,      80.0000,      1100.9
    280.0000,      80.0000,      1040.4
    290.0000,      80.0000,      1067.8
    300.0000,      80.0000,      1104.2
    310.0000,      80.0000,      1042.5
    320.0000,      80.0000,      988.21
    330.0000,      80.0000,      997.26
    340.0000,      80.0000,      1010.9
    350.0000,      80.0000,      1024.1
    360.0000,      80.0000,      1140.2
    370.0000,      80.0000,      1152.7
    380.0000,      80.0000,      1147.4
    390.0000,      80.0000,      1216.1
    400.0000,      80.0000,      1275.5
    410.0000,      80.0000,      1141.9
    420.0000,      80.0000,      1111.2
    430.0000,      80.0000,      1043.6
    440.0000,      80.0000,      929.44
    450.0000,      80.0000,      1005.1
    460.0000,      80.0000,      1086.2
    470.0000,      80.0000,      1026.2
    480.0000,      80.0000,      1030.6
    135.0000,      90.0000,      1256.0
    145.0000,      90.0000,      1204.6
    155.0000,      90.0000,      1147.6
    165.0000,      90.0000,      1223.3
    175.0000,      90.0000,      1198.4
    185.0000,      90.0000,      1221.2
    195.0000,      90.0000,      1354.3
    205.0000,      90.0000,      1280.1
    215.0000,      90.0000,      1320.9
    225.0000,      90.0000,      1301.4
    235.0000,      90.0000,      1246.3
    245.0000,      90.0000,      1199.9
    255.0000,      90.0000,      1027.9
    265.0000,      90.0000,      987.52
    275.0000,      90.0000,      1008.1
    285.0000,      90.0000,      1057.6
    295.0000,      90.0000,      1117.5
    305.0000,      90.0000,      996.46
    315.0000,      90.0000,      934.40
    325.0000,      90.0000,      997.36
    335.0000,      90.0000,      1008.5
    345.0000,      90.0000,      986.02
    355.0000,      90.0000,      1038.9
    365.0000,      90.0000,      1044.8
    375.0000,      90.0000,      1084.4
    385.0000,      90.0000,      1084.4
    395.0000,      90.0000,      1174.9
    405.0000,      90.0000,      1248.7
    415.0000,      90.0000,      1103.2
    425.0000,      90.0000,      1030.7
    435.0000,      90.0000,      989.76
    445.0000,      90.0000,      988.37
    455.0000,      90.0000,      1000.3
    465.0000,      90.0000,      1012.0
    150.0000,     100.0000,      1157.0
    160.0000,     100.0000,      1021.7
    170.0000,     100.0000,      1185.8
    180.0000,     100.0000,      1239.7
    190.0000,     100.0000,      1254.4
    200.0000,     100.0000,      1341.1
    210.0000,     100.0000,      1521.0
    220.0000,     100.0000,      1337.3
    230.0000,     100.0000,      1286.3
    240.0000,     100.0000,      1306.7
    250.0000,     100.0000,      1235.5
    260.0000,     100.0000,      1197.0
    270.0000,     100.0000,      1163.8
    280.0000,     100.0000,      1111.7
    290.0000,     100.0000,      1094.2
    300.0000,     100.0000,      1055.7
    310.0000,     100.0000,      1079.9
    320.0000,     100.0000,      1088.6
    330.0000,     100.0000,      1167.7
    340.0000,     100.0000,      1061.9
    350.0000,     100.0000,      1022.0
    360.0000,     100.0000,      1055.1
    370.0000,     100.0000,      1132.9
    380.0000,     100.0000,      1150.8
    390.0000,     100.0000,      1200.7
    400.0000,     100.0000,      1272.1
    410.0000,     100.0000,      1245.6
    420.0000,     100.0000,      1025.3
    430.0000,     100.0000,      976.86
    440.0000,     100.0000,      1009.9
    450.0000,     100.0000,      1024.0
    165.0000,     110.0000,      1111.6
    175.0000,     110.0000,      1138.8
    185.0000,     110.0000,      1080.0
    195.0000,     110.0000,      1130.5
    205.0000,     110.0000,      1193.3
    215.0000,     110.0000,      1203.0
    225.0000,     110.0000,      1155.9
    235.0000,     110.0000,      1140.5
    245.0000,     110.0000,      1041.9
    255.0000,     110.0000,      1013.6
    265.0000,     110.0000,      1031.7
    275.0000,     110.0000,      942.01
    285.0000,     110.0000,      896.34
    295.0000,     110.0000,      938.47
    305.0000,     110.0000,      956.19
    315.0000,     110.0000,      972.15
    325.0000,     110.0000,      968.02
    335.0000,     110.0000,      963.99
    345.0000,     110.0000,      898.37
    355.0000,     110.0000,      891.07
    365.0000,     110.0000,      941.40
    375.0000,     110.0000,      986.45
    385.0000,     110.0000,      990.12
    395.0000,     110.0000,      989.84
    405.0000,     110.0000,      958.31
    415.0000,     110.0000,      986.43
    425.0000,     110.0000,      931.41
    435.0000,     110.0000,      955.05
    180.0000,     120.0000,      1018.7
    190.0000,     120.0000,      979.59
    200.0000,     120.0000,      1018.7
    210.0000,     120.0000,      1138.7
    220.0000,     120.0000,      1069.2
    230.0000,     120.0000,      1062.8
    240.0000,     120.0000,      1043.8
    250.0000,     120.0000,      1005.1
    260.0000,     120.0000,      890.28
    270.0000,     120.0000,      996.07
    280.0000,     120.0000,      922.97
    290.0000,     120.0000,      900.44
    300.0000,     120.0000,      923.57
    310.0000,     120.0000,      1014.0
    320.0000,     120.0000,      907.12
    330.0000,     120.0000,      856.90
    340.0000,     120.0000,      828.39
    350.0000,     120.0000,      831.95
    360.0000,     120.0000,      937.82
    370.0000,     120.0000,      880.10
    380.0000,     120.0000,      940.09
    390.0000,     120.0000,      983.44
    400.0000,     120.0000,      928.06
    410.0000,     120.0000,      928.97
    420.0000,     120.0000,      895.57
    195.0000,     130.0000,      1003.2
    205.0000,     130.0000,      1001.0
    215.0000,     130.0000,      1039.4
    225.0000,     130.0000,      1081.8
    235.0000,     130.0000,      1022.3
    245.0000,     130.0000,      920.99
    255.0000,     130.0000,      824.57
    265.0000,     130.0000,      837.43
    275.0000,     130.0000,      857.35
    285.0000,     130.0000,      870.02
    295.0000,     130.0000,      892.96
    305.0000,     130.0000,      901.29
    315.0000,     130.0000,      897.66
    325.0000,     130.0000,      838.32
    335.0000,     130.0000,      792.02
    345.0000,     130.0000,      759.27
    355.0000,     130.0000,      752.28
    365.0000,     130.0000,      797.35
    375.0000,     130.0000,      848.51
    385.0000,     130.0000,      909.57
    395.0000,     130.0000,      916.79
    405.0000,     130.0000,      861.88
    210.0000,     140.0000,      957.41
    220.0000,     140.0000,      967.55
    230.0000,     140.0000,      912.71
    240.0000,     140.0000,      860.90
    250.0000,     140.0000,      831.86
    260.0000,     140.0000,      796.57
    270.0000,     140.0000,      829.34
    280.0000,     140.0000,      848.86
    290.0000,     140.0000,      809.99
    300.0000,     140.0000,      849.83
    310.0000,     140.0000,      852.98
    320.0000,     140.0000,      809.04
    330.0000,     140.0000,      743.59
    340.0000,     140.0000,      747.03
    350.0000,     140.0000,      723.59
    360.0000,     140.0000,      730.60
    370.0000,     140.0000,      764.62
    380.0000,     140.0000,      843.08
    390.0000,     140.0000,      846.31
    225.0000,     150.0000,      815.48
    235.0000,     150.0000,      822.46
    245.0000,     150.0000,      766.38
    255.0000,     150.0000,      790.17
    265.0000,     150.0000,      803.97
    275.0000,     150.0000,      767.08
    285.0000,     150.0000,      758.48
    295.0000,     150.0000,      793.36
    305.0000,     150.0000,      765.39
    315.0000,     150.0000,      732.22
    325.0000,     150.0000,      768.75
    335.0000,     150.0000,      703.51
    345.0000,     150.0000,      705.66
    355.0000,     150.0000,      714.06
    365.0000,     150.0000,      723.56
    375.0000,     150.0000,      722.60
    240.0000,     160.0000,      754.04
    250.0000,     160.0000,      745.95
    260.0000,     160.0000,      715.57
    270.0000,     160.0000,      712.98
    280.0000,     160.0000,      732.64
    290.0000,     160.0000,      724.39
    300.0000,     160.0000,      714.06
    310.0000,     160.0000,      700.56
    320.0000,     160.0000,      693.66
    330.0000,     160.0000,      689.39
    340.0000,     160.0000,      697.09
    350.0000,     160.0000,      677.87
    360.0000,     160.0000,      693.81
    255.0000,     170.0000,      655.05
    265.0000,     170.0000,      660.62
    275.0000,     170.0000,      622.91
    285.0000,     170.0000,      650.28
    295.0000,     170.0000,      761.95
    305.0000,     170.0000,      629.01
    315.0000,     170.0000,      673.31
    325.0000,     170.0000,      655.79
    335.0000,     170.0000,      646.21
    345.0000,     170.0000,      637.82
    270.0000,     180.0000,      599.87
    280.0000,     180.0000,      541.06
    290.0000,     180.0000,      542.46
    300.0000,     180.0000,      591.27
    310.0000,     180.0000,      643.57
    320.0000,     180.0000,      632.68
    330.0000,     180.0000,      620.28
    285.0000,     190.0000,      530.10
    295.0000,     190.0000,      468.87
    305.0000,     190.0000,      594.80
    315.0000,     190.0000,      658.79
    300.0000,     200.0000,      488.13
INVERSION RESULTS
Initial RMS error
 31.05
NUMBER OF LAYERS
21
NUMBER OF BLOCKS
664
ITERATION 1
MODEL RESISTIVITY
LAYER 1
58,       5.0000
     20.0000,      586.84
     30.0000,      631.41
     40.0000,      597.78
     50.0000,      485.52
     60.0000,      521.47
     70.0000,      568.80
     80.0000,      523.99
     90.0000,      510.38
    100.0000,      498.91
    110.0000,      473.27
    120.0000,      435.75
    130.0000,      502.99
    140.0000,      399.20
    150.0000,      370.14
    160.0000,      468.67
    170.0000,      649.73
    180.0000,      592.91
    190.0000,      527.56
    200.0000,      538.00
    210.0000,      449.09
    220.0000,      438.13
    230.0000,      418.86
    240.0000,      447.20
    250.0000,      487.42
    260.0000,      575.81
    270.0000,      509.18
    280.0000,      446.47
    290.0000,      399.40
    300.0000,      357.84
    310.0000,      307.37
    320.0000,      279.66
    330.0000,      373.80
    340.0000,      510.98
    350.0000,      494.60
    360.0000,      518.78
    370.0000,      677.51
    380.0000,      527.72
    390.0000,      403.64
    400.0000,      420.64
    410.0000,      468.27
    420.0000,      517.46
    430.0000,      631.78
    440.0000,      681.45
    450.0000,      623.05
    460.0000,      474.07
    470.0000,      406.38
    480.0000,      350.69
    490.0000,      453.50
    500.0000,      482.89
    510.0000,      450.69
    520.0000,      536.13
    530.0000,      545.84
    540.0000,      431.03
    550.0000,      472.43
    560.0000,      462.61
    570.0000,      457.13
    580.0000,      437.24
                   408.16
LAYER 2
58,      10.0500
     20.0000,      637.88
     30.0000,      651.56
     40.0000,      615.74
     50.0000,      535.87
     60.0000,      567.75
     70.0000,      614.07
     80.0000,      571.84
     90.0000,      552.73
    100.0000,      542.94
    110.0000,      503.91
    120.0000,      483.07
    130.0000,      528.33
    140.0000,      441.64
    150.0000,      406.08
    160.0000,      497.12
    170.0000,      663.80
    180.0000,      631.97
    190.0000,      568.23
    200.0000,      546.33
    210.0000,      462.49
    220.0000,      452.94
    230.0000,      444.66
    240.0000,      463.62
    250.0000,      505.53
    260.0000,      586.84
    270.0000,      531.04
    280.0000,      470.64
    290.0000,      428.02
    300.0000,      383.56
    310.0000,      335.71
    320.0000,      309.64
    330.0000,      397.00
    340.0000,      535.40
    350.0000,      534.64
    360.0000,      577.57
    370.0000,      702.42
    380.0000,      560.09
    390.0000,      442.39
    400.0000,      441.05
    410.0000,      479.18
    420.0000,      535.02
    430.0000,      648.80
    440.0000,      693.50
    450.0000,      618.11
    460.0000,      482.35
    470.0000,      418.71
    480.0000,      378.60
    490.0000,      464.12
    500.0000,      498.69
    510.0000,      484.08
    520.0000,      552.22
    530.0000,      559.79
    540.0000,      469.42
    550.0000,      492.85
    560.0000,      484.25
    570.0000,      473.00
    580.0000,      446.65
                   429.79
LAYER 3
56,      15.1505
     30.0000,      747.93
     40.0000,      728.14
     50.0000,      684.30
     60.0000,      732.10
     70.0000,      796.87
     80.0000,      775.70
     90.0000,      755.59
    100.0000,      716.78
    110.0000,      636.99
    120.0000,      604.74
    130.0000,      624.62
    140.0000,      550.45
    150.0000,      514.25
    160.0000,      608.59
    170.0000,      785.91
    180.0000,      790.07
    190.0000,      706.34
    200.0000,      628.14
    210.0000,      530.52
    220.0000,      519.71
    230.0000,      530.72
    240.0000,      566.24
    250.0000,      643.52
    260.0000,      750.30
    270.0000,      695.24
    280.0000,      597.57
    290.0000,      518.52
    300.0000,      444.03
    310.0000,      384.34
    320.0000,      364.18
    330.0000,      461.41
    340.0000,      626.29
    350.0000,      680.10
    360.0000,      758.06
    370.0000,      848.39
    380.0000,      687.37
    390.0000,      554.84
    400.0000,      528.92
    410.0000,      554.32
    420.0000,      623.95
    430.0000,      747.82
    440.0000,      776.22
    450.0000,      663.56
    460.0000,      526.23
    470.0000,      462.14
    480.0000,      435.25
    490.0000,      506.32
    500.0000,      550.79
    510.0000,      561.62
    520.0000,      629.09
    530.0000,      643.21
    540.0000,      573.22
    550.0000,      574.52
    560.0000,      552.22
    570.0000,      513.54
                   471.63
LAYER 4
54,      20.3020
     40.0000,      1000.2
     50.0000,      972.22
     60.0000,      1055.3
     70.0000,      1169.7
     80.0000,      1175.8
     90.0000,      1146.1
    100.0000,      1034.8
    110.0000,      869.43
    120.0000,      799.93
    130.0000,      803.78
    140.0000,      728.12
    150.0000,      689.28
    160.0000,      807.76
    170.0000,      1043.3
    180.0000,      1087.6
    190.0000,      957.09
    200.0000,      803.42
    210.0000,      666.88
    220.0000,      657.43
    230.0000,      697.37
    240.0000,      777.51
    250.0000,      932.83
    260.0000,      1116.2
    270.0000,      1034.4
    280.0000,      842.59
    290.0000,      680.73
    300.0000,      547.23
    310.0000,      458.55
    320.0000,      437.85
    330.0000,      560.89
    340.0000,      781.53
    350.0000,      904.22
    360.0000,      1033.6
    370.0000,      1115.2
    380.0000,      903.26
    390.0000,      734.87
    400.0000,      687.35
    410.0000,      706.67
    420.0000,      797.68
    430.0000,      946.72
    440.0000,      946.73
    450.0000,      770.66
    460.0000,      606.00
    470.0000,      536.13
    480.0000,      516.00
    490.0000,      587.87
    500.0000,      641.49
    510.0000,      668.71
    520.0000,      749.85
    530.0000,      775.81
    540.0000,      708.71
    550.0000,      689.87
    560.0000,      637.24
                   546.17
LAYER 5
52,      25.5050
     50.0000,      2380.0
     60.0000,      2380.8
     70.0000,      2505.7
     80.0000,      2486.6
     90.0000,      2310.0
    100.0000,      1968.7
    110.0000,      1616.6
    120.0000,      1433.5
    130.0000,      1377.4
    140.0000,      1328.1
    150.0000,      1334.7
    160.0000,      1500.1
    170.0000,      1780.2
    180.0000,      1885.0
    190.0000,      1711.7
    200.0000,      1450.7
    210.0000,      1259.8
    220.0000,      1245.3
    230.0000,      1351.5
    240.0000,      1556.1
    250.0000,      1861.5
    260.0000,      2112.3
    270.0000,      1969.0
    280.0000,      1585.3
    290.0000,      1221.4
    300.0000,      949.82
    310.0000,      794.39
    320.0000,      766.36
    330.0000,      901.03
    340.0000,      1146.0
    350.0000,      1363.4
    360.0000,      1545.6
    370.0000,      1607.1
    380.0000,      1444.9
    390.0000,      1294.3
    400.0000,      1243.9
    410.0000,      1276.0
    420.0000,      1385.9
    430.0000,      1495.2
    440.0000,      1407.3
    450.0000,      1159.6
    460.0000,      957.32
    470.0000,      866.51
    480.0000,      849.50
    490.0000,      897.90
    500.0000,      939.05
    510.0000,      965.70
    520.0000,      1014.3
    530.0000,      1016.9
    540.0000,      947.50
    550.0000,      889.80
                   769.42
LAYER 6
48,      30.7601
     70.0000,      3736.6
     80.0000,      3469.2
     90.0000,      3035.5
    100.0000,      2572.4
    110.0000,      2155.7
    120.0000,      1919.3
    130.0000,      1828.2
    140.0000,      1808.1
    150.0000,      1858.6
    160.0000,      2018.2
    170.0000,      2238.6
    180.0000,      2330.4
    190.0000,      2194.3
    200.0000,      1963.7
    210.0000,      1794.2
    220.0000,      1774.7
    230.0000,      1884.4
    240.0000,      2093.0
    250.0000,      2353.2
    260.0000,      2508.7
    270.0000,      2358.6
    280.0000,      1994.6
    290.0000,      1616.1
    300.0000,      1320.0
    310.0000,      1144.1
    320.0000,      1098.0
    330.0000,      1184.4
    340.0000,      1353.5
    350.0000,      1525.8
    360.0000,      1669.2
    370.0000,      1732.6
    380.0000,      1687.1
    390.0000,      1638.0
    400.0000,      1644.8
    410.0000,      1707.9
    420.0000,      1805.6
    430.0000,      1855.1
    440.0000,      1742.5
    450.0000,      1519.5
    460.0000,      1332.1
    470.0000,      1234.4
    480.0000,      1203.1
    490.0000,      1206.9
    500.0000,      1200.3
    510.0000,      1177.7
    520.0000,      1158.3
    530.0000,      1096.4
                   972.75
LAYER 7
46,      36.0677
     80.0000,      4375.1
     90.0000,      3471.4
    100.0000,      3000.9
    110.0000,      2528.2
    120.0000,      2266.5
    130.0000,      2145.4
    140.0000,      2123.6
    150.0000,      2174.5
    160.0000,      2291.1
    170.0000,      2427.1
    180.0000,      2477.2
    190.0000,      2382.5
    200.0000,      2220.6
    210.0000,      2095.2
    220.0000,      2065.8
    230.0000,      2129.3
    240.0000,      2258.1
    250.0000,      2398.4
    260.0000,      2453.1
    270.0000,      2333.2
    280.0000,      2080.6
    290.0000,      1800.1
    300.0000,      1562.5
    310.0000,      1407.4
    320.0000,      1346.2
    330.0000,      1373.3
    340.0000,      1455.3
    350.0000,      1551.4
    360.0000,      1641.0
    370.0000,      1702.6
    380.0000,      1729.5
    390.0000,      1761.1
    400.0000,      1823.5
    410.0000,      1913.7
    420.0000,      2004.0
    430.0000,      2035.6
    440.0000,      1954.2
    450.0000,      1798.5
    460.0000,      1655.4
    470.0000,      1563.2
    480.0000,      1509.2
    490.0000,      1461.7
    500.0000,      1399.1
    510.0000,      1311.3
    520.0000,      1249.5
                   1131.2
LAYER 8
42,      41.4284
    100.0000,      3657.2
    110.0000,      2871.9
    120.0000,      2591.2
    130.0000,      2400.8
    140.0000,      2340.3
    150.0000,      2348.9
    160.0000,      2402.6
    170.0000,      2458.5
    180.0000,      2461.2
    190.0000,      2382.6
    200.0000,      2266.0
    210.0000,      2169.2
    220.0000,      2125.2
    230.0000,      2136.3
    240.0000,      2184.3
    250.0000,      2232.8
    260.0000,      2232.9
    270.0000,      2149.2
    280.0000,      1997.1
    290.0000,      1822.5
    300.0000,      1662.7
    310.0000,      1545.9
    320.0000,      1482.5
    330.0000,      1470.0
    340.0000,      1492.4
    350.0000,      1532.5
    360.0000,      1582.4
    370.0000,      1635.1
    380.0000,      1689.6
    390.0000,      1758.8
    400.0000,      1849.9
    410.0000,      1954.2
    420.0000,      2046.8
    430.0000,      2091.4
    440.0000,      2061.7
    450.0000,      1978.4
    460.0000,      1885.4
    470.0000,      1805.1
    480.0000,      1730.7
    490.0000,      1633.2
    500.0000,      1537.9
                   1354.1
LAYER 9
38,      46.8426
    120.0000,      3071.7
    130.0000,      2656.0
    140.0000,      2541.0
    150.0000,      2469.6
    160.0000,      2451.7
    170.0000,      2431.2
    180.0000,      2383.0
    190.0000,      2296.8
    200.0000,      2194.7
    210.0000,      2106.0
    220.0000,      2046.6
    230.0000,      2019.3
    240.0000,      2014.7
    250.0000,      2012.7
    260.0000,      1990.8
    270.0000,      1934.7
    280.0000,      1848.8
    290.0000,      1750.0
    300.0000,      1653.3
    310.0000,      1574.4
    320.0000,      1520.0
    330.0000,      1491.4
    340.0000,      1484.2
    350.0000,      1494.2
    360.0000,      1520.9
    370.0000,      1563.6
    380.0000,      1622.9
    390.0000,      1702.6
    400.0000,      1801.8
    410.0000,      1910.8
    420.0000,      2010.5
    430.0000,      2078.6
    440.0000,      2100.3
    450.0000,      2079.7
    460.0000,      2029.7
    470.0000,      1962.3
    480.0000,      1881.8
                   1705.9
LAYER 10
34,      52.3111
    140.0000,      2831.9
    150.0000,      2596.8
    160.0000,      2518.0
    170.0000,      2411.2
    180.0000,      2303.4
    190.0000,      2193.8
    200.0000,      2084.7
    210.0000,      1989.7
    220.0000,      1915.6
    230.0000,      1863.7
    240.0000,      1829.8
    250.0000,      1803.3
    260.0000,      1773.8
    270.0000,      1734.7
    280.0000,      1686.0
    290.0000,      1632.5
    300.0000,      1577.5
    310.0000,      1527.9
    320.0000,      1487.3
    330.0000,      1458.5
    340.0000,      1442.5
    350.0000,      1441.1
    360.0000,      1457.3
    370.0000,      1493.2
    380.0000,      1550.1
    390.0000,      1629.4
    400.0000,      1728.7
    410.0000,      1840.2
    420.0000,      1949.8
    430.0000,      2042.9
    440.0000,      2113.8
    450.0000,      2151.6
    460.0000,      2133.1
                   2067.9
LAYER 11
30,      57.8342
    160.0000,      2697.9
    170.0000,      2439.4
    180.0000,      2253.1
    190.0000,      2114.8
    200.0000,      1984.3
    210.0000,      1872.5
    220.0000,      1783.3
    230.0000,      1714.7
    240.0000,      1663.8
    250.0000,      1624.7
    260.0000,      1591.6
    270.0000,      1560.7
    280.0000,      1530.4
    290.0000,      1500.5
    300.0000,      1469.8
    310.0000,      1440.1
    320.0000,      1413.0
    330.0000,      1391.2
    340.0000,      1377.7
    350.0000,      1376.0
    360.0000,      1390.3
    370.0000,      1424.0
    380.0000,      1479.1
    390.0000,      1557.1
    400.0000,      1656.8
    410.0000,      1774.7
    420.0000,      1899.8
    430.0000,      2016.3
    440.0000,      2145.6
                   2266.3
LAYER 12
28,      63.4125
    170.0000,      2510.6
    180.0000,      2232.3
    190.0000,      2091.4
    200.0000,      1920.0
    210.0000,      1779.8
    220.0000,      1673.6
    230.0000,      1590.6
    240.0000,      1527.2
    250.0000,      1479.2
    260.0000,      1442.1
    270.0000,      1413.0
    280.0000,      1389.7
    290.0000,      1370.2
    300.0000,      1351.8
    310.0000,      1334.3
    320.0000,      1318.1
    330.0000,      1305.4
    340.0000,      1299.1
    350.0000,      1302.8
    360.0000,      1320.8
    370.0000,      1356.7
    380.0000,      1413.7
    390.0000,      1493.7
    400.0000,      1598.1
    410.0000,      1732.6
    420.0000,      1888.7
    430.0000,      2008.1
                   2223.4
LAYER 13
24,      69.0466
    190.0000,      2195.7
    200.0000,      1904.5
    210.0000,      1717.3
    220.0000,      1595.6
    230.0000,      1496.5
    240.0000,      1419.9
    250.0000,      1362.7
    260.0000,      1319.9
    270.0000,      1288.1
    280.0000,      1264.9
    290.0000,      1248.1
    300.0000,      1234.7
    310.0000,      1223.9
    320.0000,      1215.6
    330.0000,      1211.4
    340.0000,      1213.7
    350.0000,      1225.4
    360.0000,      1250.4
    370.0000,      1292.4
    380.0000,      1355.9
    390.0000,      1443.1
    400.0000,      1553.7
    410.0000,      1721.4
                   1975.9
LAYER 14
22,      74.7371
    200.0000,      1900.2
    210.0000,      1669.6
    220.0000,      1556.9
    230.0000,      1432.6
    240.0000,      1337.7
    250.0000,      1269.9
    260.0000,      1218.9
    270.0000,      1181.0
    280.0000,      1153.8
    290.0000,      1135.1
    300.0000,      1122.4
    310.0000,      1114.6
    320.0000,      1111.5
    330.0000,      1114.5
    340.0000,      1125.4
    350.0000,      1146.4
    360.0000,      1180.4
    370.0000,      1231.2
    380.0000,      1307.4
    390.0000,      1411.4
    400.0000,      1508.9
                   1705.8
LAYER 15
18,      80.4845
    220.0000,      1598.2
    230.0000,      1395.4
    240.0000,      1272.5
    250.0000,      1195.5
    260.0000,      1133.7
    270.0000,      1086.3
    280.0000,      1052.1
    290.0000,      1029.0
    300.0000,      1014.2
    310.0000,      1006.9
    320.0000,      1006.9
    330.0000,      1015.7
    340.0000,      1035.1
    350.0000,      1066.6
    360.0000,      1111.3
    370.0000,      1169.9
    380.0000,      1266.8
                   1432.2
LAYER 16
16,      86.2893
    230.0000,      1346.7
    240.0000,      1207.2
    250.0000,      1138.0
    260.0000,      1059.4
    270.0000,      998.36
    280.0000,      954.86
    290.0000,      925.62
    300.0000,      907.42
    310.0000,      898.69
    320.0000,      899.92
    330.0000,      913.42
    340.0000,      941.31
    350.0000,      985.47
    360.0000,      1045.2
    370.0000,      1097.4
                   1202.6
LAYER 17
12,      92.1522
    250.0000,      1118.3
    260.0000,      990.55
    270.0000,      910.17
    280.0000,      856.26
    290.0000,      820.63
    300.0000,      798.53
    310.0000,      786.93
    320.0000,      787.12
    330.0000,      803.79
    340.0000,      839.97
    350.0000,      900.38
                   1000.7
LAYER 18
10,      98.0737
    260.0000,      901.55
    270.0000,      812.27
    280.0000,      750.77
    290.0000,      710.13
    300.0000,      685.32
    310.0000,      669.32
    320.0000,      664.82
    330.0000,      682.79
    340.0000,      724.76
                   791.70
LAYER 19
8,     104.0545
    270.0000,      703.67
    280.0000,      635.79
    290.0000,      591.83
    300.0000,      568.91
    310.0000,      546.73
    320.0000,      530.34
    330.0000,      549.31
                   597.89
LAYER 20
6,     110.0950
    280.0000,      510.97
    290.0000,      463.78
    300.0000,      456.72
    310.0000,      426.46
    320.0000,      381.48
                   406.07
LAYER 21
4, 
    290.0000,      319.94
    300.0000,      367.70
    310.0000,      328.68
                   217.40
CALCULATED APPARENT RESISTIVITY
     15.0000,      10.0000,      658.57
     25.0000,      10.0000,      665.27
     35.0000,      10.0000,      677.06
     45.0000,      10.0000,      619.01
     55.0000,      10.0000,      619.38
     65.0000,      10.0000,      648.01
     75.0000,      10.0000,      623.21
     85.0000,      10.0000,      580.62
     95.0000,      10.0000,      599.59
    105.0000,      10.0000,      581.38
    115.0000,      10.0000,      480.05
    125.0000,      10.0000,      568.89
    135.0000,      10.0000,      508.33
    145.0000,      10.0000,      473.59
    155.0000,      10.0000,      533.06
    165.0000,      10.0000,      668.25
    175.0000,      10.0000,      592.67
    185.0000,      10.0000,      621.59
    195.0000,      10.0000,      595.94
    205.0000,      10.0000,      485.65
    215.0000,      10.0000,      548.33
    225.0000,      10.0000,      495.52
    235.0000,      10.0000,      523.37
    245.0000,      10.0000,      545.06
    255.0000,      10.0000,      592.32
    265.0000,      10.0000,      555.36
    275.0000,      10.0000,      511.89
    285.0000,      10.0000,      453.74
    295.0000,      10.0000,      426.56
    305.0000,      10.0000,      382.22
    315.0000,      10.0000,      367.44
    325.0000,      10.0000,      445.41
    335.0000,      10.0000,      542.76
    345.0000,      10.0000,      547.68
    355.0000,      10.0000,      586.28
    365.0000,      10.0000,      654.07
    375.0000,      10.0000,      564.95
    385.0000,      10.0000,      535.98
    395.0000,      10.0000,      499.97
    405.0000,      10.0000,      546.97
    415.0000,      10.0000,      579.37
    425.0000,      10.0000,      626.74
    435.0000,      10.0000,      636.82
    445.0000,      10.0000,      619.57
    455.0000,      10.0000,      512.52
    465.0000,      10.0000,      484.08
    475.0000,      10.0000,      421.55
    485.0000,      10.0000,      482.67
    495.0000,      10.0000,      524.71
    505.0000,      10.0000,      488.86
    515.0000,      10.0000,      546.88
    525.0000,      10.0000,      558.76
    535.0000,      10.0000,      486.57
    545.0000,      10.0000,      524.89
    555.0000,      10.0000,      486.71
    565.0000,      10.0000,      485.68
    575.0000,      10.0000,      457.94
    585.0000,      10.0000,      449.88
     30.0000,      20.0000,      907.02
     40.0000,      20.0000,      879.78
     50.0000,      20.0000,      823.57
     60.0000,      20.0000,      864.97
     70.0000,      20.0000,      852.56
     80.0000,      20.0000,      773.21
     90.0000,      20.0000,      793.29
    100.0000,      20.0000,      792.57
    110.0000,      20.0000,      701.27
    120.0000,      20.0000,      734.11
    130.0000,      20.0000,      789.72
    140.0000,      20.0000,      638.01
    150.0000,      20.0000,      606.39
    160.0000,      20.0000,      785.47
    170.0000,      20.0000,      824.51
    180.0000,      20.0000,      762.26
    190.0000,      20.0000,      730.45
    200.0000,      20.0000,      697.39
    210.0000,      20.0000,      678.56
    220.0000,      20.0000,      711.30
    230.0000,      20.0000,      661.35
    240.0000,      20.0000,      652.23
    250.0000,      20.0000,      726.86
    260.0000,      20.0000,      745.25
    270.0000,      20.0000,      666.99
    280.0000,      20.0000,      603.66
    290.0000,      20.0000,      594.96
    300.0000,      20.0000,      554.48
    310.0000,      20.0000,      488.48
    320.0000,      20.0000,      552.40
    330.0000,      20.0000,      705.48
    340.0000,      20.0000,      671.18
    350.0000,      20.0000,      617.23
    360.0000,      20.0000,      714.16
    370.0000,      20.0000,      789.58
    380.0000,      20.0000,      694.96
    390.0000,      20.0000,      647.79
    400.0000,      20.0000,      676.71
    410.0000,      20.0000,      686.70
    420.0000,      20.0000,      686.90
    430.0000,      20.0000,      725.47
    440.0000,      20.0000,      753.48
    450.0000,      20.0000,      693.44
    460.0000,      20.0000,      591.41
    470.0000,      20.0000,      523.15
    480.0000,      20.0000,      577.36
    490.0000,      20.0000,      661.03
    500.0000,      20.0000,      615.89
    510.0000,      20.0000,      601.97
    520.0000,      20.0000,      646.38
    530.0000,      20.0000,      615.44
    540.0000,      20.0000,      567.88
    550.0000,      20.0000,      600.20
    560.0000,      20.0000,      589.61
    570.0000,      20.0000,      550.25
     45.0000,      30.0000,      1088.0
     55.0000,      30.0000,      1059.3
     65.0000,      30.0000,      1031.2
     75.0000,      30.0000,      1020.9
     85.0000,      30.0000,      983.27
     95.0000,      30.0000,      954.22
    105.0000,      30.0000,      948.52
    115.0000,      30.0000,      990.11
    125.0000,      30.0000,      915.32
    135.0000,      30.0000,      850.98
    145.0000,      30.0000,      782.50
    155.0000,      30.0000,      852.48
    165.0000,      30.0000,      949.06
    175.0000,      30.0000,      1027.8
    185.0000,      30.0000,      957.54
    195.0000,      30.0000,      858.64
    205.0000,      30.0000,      829.13
    215.0000,      30.0000,      794.33
    225.0000,      30.0000,      795.61
    235.0000,      30.0000,      793.15
    245.0000,      30.0000,      858.44
    255.0000,      30.0000,      881.15
    265.0000,      30.0000,      885.43
    275.0000,      30.0000,      814.27
    285.0000,      30.0000,      736.55
    295.0000,      30.0000,      660.43
    305.0000,      30.0000,      635.20
    315.0000,      30.0000,      675.32
    325.0000,      30.0000,      750.42
    335.0000,      30.0000,      793.62
    345.0000,      30.0000,      814.49
    355.0000,      30.0000,      843.60
    365.0000,      30.0000,      848.45
    375.0000,      30.0000,      852.82
    385.0000,      30.0000,      787.47
    395.0000,      30.0000,      733.93
    405.0000,      30.0000,      721.95
    415.0000,      30.0000,      802.66
    425.0000,      30.0000,      876.09
    435.0000,      30.0000,      930.66
    445.0000,      30.0000,      864.62
    455.0000,      30.0000,      744.22
    465.0000,      30.0000,      631.17
    475.0000,      30.0000,      644.06
    485.0000,      30.0000,      702.57
    495.0000,      30.0000,      769.39
    505.0000,      30.0000,      777.85
    515.0000,      30.0000,      746.26
    525.0000,      30.0000,      701.14
    535.0000,      30.0000,      690.52
    545.0000,      30.0000,      669.10
    555.0000,      30.0000,      671.91
     60.0000,      40.0000,      1220.8
     70.0000,      40.0000,      1174.4
     80.0000,      40.0000,      1164.5
     90.0000,      40.0000,      1157.2
    100.0000,      40.0000,      1130.0
    110.0000,      40.0000,      1128.1
    120.0000,      40.0000,      1059.3
    130.0000,      40.0000,      966.64
    140.0000,      40.0000,      961.41
    150.0000,      40.0000,      1003.7
    160.0000,      40.0000,      1041.5
    170.0000,      40.0000,      1139.2
    180.0000,      40.0000,      1171.6
    190.0000,      40.0000,      1074.3
    200.0000,      40.0000,      988.50
    210.0000,      40.0000,      874.30
    220.0000,      40.0000,      819.77
    230.0000,      40.0000,      891.16
    240.0000,      40.0000,      948.28
    250.0000,      40.0000,      1017.3
    260.0000,      40.0000,      1057.2
    270.0000,      40.0000,      1011.3
    280.0000,      40.0000,      903.82
    290.0000,      40.0000,      794.47
    300.0000,      40.0000,      721.65
    310.0000,      40.0000,      720.00
    320.0000,      40.0000,      795.27
    330.0000,      40.0000,      859.01
    340.0000,      40.0000,      951.61
    350.0000,      40.0000,      1035.3
    360.0000,      40.0000,      1002.9
    370.0000,      40.0000,      943.21
    380.0000,      40.0000,      857.42
    390.0000,      40.0000,      772.59
    400.0000,      40.0000,      779.96
    410.0000,      40.0000,      837.95
    420.0000,      40.0000,      954.62
    430.0000,      40.0000,      1040.2
    440.0000,      40.0000,      1005.7
    450.0000,      40.0000,      921.66
    460.0000,      40.0000,      782.40
    470.0000,      40.0000,      711.51
    480.0000,      40.0000,      744.77
    490.0000,      40.0000,      777.26
    500.0000,      40.0000,      872.55
    510.0000,      40.0000,      904.32
    520.0000,      40.0000,      840.39
    530.0000,      40.0000,      824.71
    540.0000,      40.0000,      771.01
     75.0000,      50.0000,      1337.3
     85.0000,      50.0000,      1337.9
     95.0000,      50.0000,      1225.1
    105.0000,      50.0000,      1210.7
    115.0000,      50.0000,      1174.4
    125.0000,      50.0000,      1066.0
    135.0000,      50.0000,      1047.4
    145.0000,      50.0000,      1158.1
    155.0000,      50.0000,      1162.3
    165.0000,      50.0000,      1197.7
    175.0000,      50.0000,      1264.8
    185.0000,      50.0000,      1217.6
    195.0000,      50.0000,      1092.8
    205.0000,      50.0000,      1024.0
    215.0000,      50.0000,      953.24
    225.0000,      50.0000,      910.03
    235.0000,      50.0000,      996.91
    245.0000,      50.0000,      1093.4
    255.0000,      50.0000,      1131.1
    265.0000,      50.0000,      1118.9
    275.0000,      50.0000,      1077.0
    285.0000,      50.0000,      941.48
    295.0000,      50.0000,      813.62
    305.0000,      50.0000,      779.35
    315.0000,      50.0000,      832.36
    325.0000,      50.0000,      882.39
    335.0000,      50.0000,      980.45
    345.0000,      50.0000,      1124.8
    355.0000,      50.0000,      1132.4
    365.0000,      50.0000,      1028.0
    375.0000,      50.0000,      944.67
    385.0000,      50.0000,      897.26
    395.0000,      50.0000,      833.76
    405.0000,      50.0000,      879.32
    415.0000,      50.0000,      970.50
    425.0000,      50.0000,      1022.3
    435.0000,      50.0000,      1030.8
    445.0000,      50.0000,      1019.7
    455.0000,      50.0000,      928.39
    465.0000,      50.0000,      858.44
    475.0000,      50.0000,      808.77
    485.0000,      50.0000,      801.47
    495.0000,      50.0000,      852.14
    505.0000,      50.0000,      942.47
    515.0000,      50.0000,      955.84
    525.0000,      50.0000,      940.21
     90.0000,      60.0000,      1329.1
    100.0000,      60.0000,      1281.9
    110.0000,      60.0000,      1214.4
    120.0000,      60.0000,      1169.8
    130.0000,      60.0000,      1140.8
    140.0000,      60.0000,      1199.5
    150.0000,      60.0000,      1267.4
    160.0000,      60.0000,      1269.1
    170.0000,      60.0000,      1246.9
    180.0000,      60.0000,      1226.2
    190.0000,      60.0000,      1227.2
    200.0000,      60.0000,      1132.7
    210.0000,      60.0000,      1060.1
    220.0000,      60.0000,      1053.5
    230.0000,      60.0000,      1088.6
    240.0000,      60.0000,      1121.9
    250.0000,      60.0000,      1103.8
    260.0000,      60.0000,      1136.1
    270.0000,      60.0000,      1131.1
    280.0000,      60.0000,      1055.0
    290.0000,      60.0000,      935.43
    300.0000,      60.0000,      872.10
    310.0000,      60.0000,      906.43
    320.0000,      60.0000,      927.90
    330.0000,      60.0000,      969.04
    340.0000,      60.0000,      1066.6
    350.0000,      60.0000,      1120.5
    360.0000,      60.0000,      1092.1
    370.0000,      60.0000,      1027.5
    380.0000,      60.0000,      1010.0
    390.0000,      60.0000,      1008.9
    400.0000,      60.0000,      960.35
    410.0000,      60.0000,      948.77
    420.0000,      60.0000,      990.93
    430.0000,      60.0000,      1009.6
    440.0000,      60.0000,      981.85
    450.0000,      60.0000,      961.94
    460.0000,      60.0000,      967.13
    470.0000,      60.0000,      931.37
    480.0000,      60.0000,      863.84
    490.0000,      60.0000,      877.01
    500.0000,      60.0000,      924.77
    510.0000,      60.0000,      962.46
    105.0000,      70.0000,      1293.4
    115.0000,      70.0000,      1220.9
    125.0000,      70.0000,      1207.7
    135.0000,      70.0000,      1258.5
    145.0000,      70.0000,      1279.3
    155.0000,      70.0000,      1285.8
    165.0000,      70.0000,      1231.8
    175.0000,      70.0000,      1202.3
    185.0000,      70.0000,      1239.9
    195.0000,      70.0000,      1238.3
    205.0000,      70.0000,      1185.1
    215.0000,      70.0000,      1175.8
    225.0000,      70.0000,      1173.0
    235.0000,      70.0000,      1164.2
    245.0000,      70.0000,      1164.9
    255.0000,      70.0000,      1110.5
    265.0000,      70.0000,      1063.4
    275.0000,      70.0000,      1059.3
    285.0000,      70.0000,      1025.4
    295.0000,      70.0000,      991.64
    305.0000,      70.0000,      993.80
    315.0000,      70.0000,      976.41
    325.0000,      70.0000,      986.46
    335.0000,      70.0000,      1015.7
    345.0000,      70.0000,      1022.9
    355.0000,      70.0000,      1057.9
    365.0000,      70.0000,      1087.6
    375.0000,      70.0000,      1091.4
    385.0000,      70.0000,      1089.4
    395.0000,      70.0000,      1077.0
    405.0000,      70.0000,      1041.2
    415.0000,      70.0000,      1002.5
    425.0000,      70.0000,      947.46
    435.0000,      70.0000,      943.28
    445.0000,      70.0000,      942.36
    455.0000,      70.0000,      957.15
    465.0000,      70.0000,      968.64
    475.0000,      70.0000,      954.14
    485.0000,      70.0000,      934.52
    495.0000,      70.0000,      945.25
    120.0000,      80.0000,      1250.8
    130.0000,      80.0000,      1296.8
    140.0000,      80.0000,      1261.3
    150.0000,      80.0000,      1236.9
    160.0000,      80.0000,      1249.2
    170.0000,      80.0000,      1188.6
    180.0000,      80.0000,      1194.4
    190.0000,      80.0000,      1256.8
    200.0000,      80.0000,      1297.8
    210.0000,      80.0000,      1255.2
    220.0000,      80.0000,      1247.9
    230.0000,      80.0000,      1224.0
    240.0000,      80.0000,      1167.6
    250.0000,      80.0000,      1133.4
    260.0000,      80.0000,      1078.1
    270.0000,      80.0000,      1029.3
    280.0000,      80.0000,      1010.6
    290.0000,      80.0000,      1048.9
    300.0000,      80.0000,      1056.4
    310.0000,      80.0000,      1024.6
    320.0000,      80.0000,      994.96
    330.0000,      80.0000,      995.98
    340.0000,      80.0000,      1004.8
    350.0000,      80.0000,      1024.4
    360.0000,      80.0000,      1069.8
    370.0000,      80.0000,      1092.8
    380.0000,      80.0000,      1091.4
    390.0000,      80.0000,      1123.7
    400.0000,      80.0000,      1125.3
    410.0000,      80.0000,      1054.3
    420.0000,      80.0000,      995.39
    430.0000,      80.0000,      940.09
    440.0000,      80.0000,      898.03
    450.0000,      80.0000,      913.27
    460.0000,      80.0000,      967.29
    470.0000,      80.0000,      965.59
    480.0000,      80.0000,      959.35
    135.0000,      90.0000,      1256.8
    145.0000,      90.0000,      1228.3
    155.0000,      90.0000,      1205.3
    165.0000,      90.0000,      1201.7
    175.0000,      90.0000,      1198.8
    185.0000,      90.0000,      1218.6
    195.0000,      90.0000,      1272.1
    205.0000,      90.0000,      1309.6
    215.0000,      90.0000,      1296.0
    225.0000,      90.0000,      1265.8
    235.0000,      90.0000,      1191.2
    245.0000,      90.0000,      1123.2
    255.0000,      90.0000,      1093.5
    265.0000,      90.0000,      1067.6
    275.0000,      90.0000,      1038.0
    285.0000,      90.0000,      1030.3
    295.0000,      90.0000,      1048.6
    305.0000,      90.0000,      1025.9
    315.0000,      90.0000,      988.72
    325.0000,      90.0000,      1013.0
    335.0000,      90.0000,      1026.0
    345.0000,      90.0000,      1026.1
    355.0000,      90.0000,      1036.7
    365.0000,      90.0000,      1057.5
    375.0000,      90.0000,      1075.7
    385.0000,      90.0000,      1076.5
    395.0000,      90.0000,      1108.1
    405.0000,      90.0000,      1123.0
    415.0000,      90.0000,      1040.7
    425.0000,      90.0000,      972.01
    435.0000,      90.0000,      923.55
    445.0000,      90.0000,      919.13
    455.0000,      90.0000,      927.41
    465.0000,      90.0000,      938.62
    150.0000,     100.0000,      1208.6
    160.0000,     100.0000,      1186.2
    170.0000,     100.0000,      1215.0
    180.0000,     100.0000,      1197.8
    190.0000,     100.0000,      1204.4
    200.0000,     100.0000,      1257.7
    210.0000,     100.0000,      1311.9
    220.0000,     100.0000,      1265.3
    230.0000,     100.0000,      1211.1
    240.0000,     100.0000,      1150.2
    250.0000,     100.0000,      1108.9
    260.0000,     100.0000,      1084.9
    270.0000,     100.0000,      1033.6
    280.0000,     100.0000,      1040.0
    290.0000,     100.0000,      1048.0
    300.0000,     100.0000,      1007.3
    310.0000,     100.0000,      977.54
    320.0000,     100.0000,      1016.6
    330.0000,     100.0000,      1035.4
    340.0000,     100.0000,      1029.1
    350.0000,     100.0000,      1009.4
    360.0000,     100.0000,      1018.1
    370.0000,     100.0000,      1044.5
    380.0000,     100.0000,      1054.4
    390.0000,     100.0000,      1064.4
    400.0000,     100.0000,      1077.6
    410.0000,     100.0000,      1067.7
    420.0000,     100.0000,      1001.8
    430.0000,     100.0000,      947.62
    440.0000,     100.0000,      939.13
    450.0000,     100.0000,      952.44
    165.0000,     110.0000,      1189.8
    175.0000,     110.0000,      1185.1
    185.0000,     110.0000,      1159.8
    195.0000,     110.0000,      1179.1
    205.0000,     110.0000,      1232.9
    215.0000,     110.0000,      1253.5
    225.0000,     110.0000,      1211.3
    235.0000,     110.0000,      1181.5
    245.0000,     110.0000,      1131.4
    255.0000,     110.0000,      1070.4
    265.0000,     110.0000,      1039.6
    275.0000,     110.0000,      1011.7
    285.0000,     110.0000,      1011.3
    295.0000,     110.0000,      1029.3
    305.0000,     110.0000,      1033.0
    315.0000,     110.0000,      1028.9
    325.0000,     110.0000,      1003.4
    335.0000,     110.0000,      991.39
    345.0000,     110.0000,      984.04
    355.0000,     110.0000,      980.93
    365.0000,     110.0000,      992.60
    375.0000,     110.0000,      1030.9
    385.0000,     110.0000,      1057.7
    395.0000,     110.0000,      1046.4
    405.0000,     110.0000,      1024.4
    415.0000,     110.0000,      1001.1
    425.0000,     110.0000,      954.03
    435.0000,     110.0000,      943.33
    180.0000,     120.0000,      1147.1
    190.0000,     120.0000,      1115.3
    200.0000,     120.0000,      1136.1
    210.0000,     120.0000,      1191.6
    220.0000,     120.0000,      1223.2
    230.0000,     120.0000,      1172.3
    240.0000,     120.0000,      1127.4
    250.0000,     120.0000,      1069.2
    260.0000,     120.0000,      1001.2
    270.0000,     120.0000,      985.91
    280.0000,     120.0000,      1003.5
    290.0000,     120.0000,      1022.5
    300.0000,     120.0000,      1042.9
    310.0000,     120.0000,      1074.1
    320.0000,     120.0000,      1025.8
    330.0000,     120.0000,      966.21
    340.0000,     120.0000,      924.46
    350.0000,     120.0000,      926.68
    360.0000,     120.0000,      944.56
    370.0000,     120.0000,      982.82
    380.0000,     120.0000,      1032.6
    390.0000,     120.0000,      1039.3
    400.0000,     120.0000,      1011.0
    410.0000,     120.0000,      983.51
    420.0000,     120.0000,      948.03
    195.0000,     130.0000,      1098.2
    205.0000,     130.0000,      1126.1
    215.0000,     130.0000,      1156.9
    225.0000,     130.0000,      1162.6
    235.0000,     130.0000,      1107.8
    245.0000,     130.0000,      1036.7
    255.0000,     130.0000,      971.87
    265.0000,     130.0000,      959.29
    275.0000,     130.0000,      996.30
    285.0000,     130.0000,      1011.4
    295.0000,     130.0000,      1033.1
    305.0000,     130.0000,      1057.9
    315.0000,     130.0000,      1041.1
    325.0000,     130.0000,      988.00
    335.0000,     130.0000,      922.87
    345.0000,     130.0000,      888.55
    355.0000,     130.0000,      882.15
    365.0000,     130.0000,      919.20
    375.0000,     130.0000,      966.70
    385.0000,     130.0000,      1014.7
    395.0000,     130.0000,      1013.8
    405.0000,     130.0000,      968.32
    210.0000,     140.0000,      1088.2
    220.0000,     140.0000,      1094.7
    230.0000,     140.0000,      1070.1
    240.0000,     140.0000,      1002.2
    250.0000,     140.0000,      963.39
    260.0000,     140.0000,      944.62
    270.0000,     140.0000,      963.69
    280.0000,     140.0000,      991.62
    290.0000,     140.0000,      996.31
    300.0000,     140.0000,      1027.1
    310.0000,     140.0000,      1027.1
    320.0000,     140.0000,      992.07
    330.0000,     140.0000,      933.45
    340.0000,     140.0000,      897.67
    350.0000,     140.0000,      874.87
    360.0000,     140.0000,      870.15
    370.0000,     140.0000,      893.94
    380.0000,     140.0000,      944.47
    390.0000,     140.0000,      968.22
    225.0000,     150.0000,      1002.8
    235.0000,     150.0000,      992.90
    245.0000,     150.0000,      945.99
    255.0000,     150.0000,      939.14
    265.0000,     150.0000,      946.11
    275.0000,     150.0000,      934.40
    285.0000,     150.0000,      957.44
    295.0000,     150.0000,      982.45
    305.0000,     150.0000,      983.03
    315.0000,     150.0000,      974.22
    325.0000,     150.0000,      949.71
    335.0000,     150.0000,      906.80
    345.0000,     150.0000,      868.16
    355.0000,     150.0000,      869.93
    365.0000,     150.0000,      880.78
    375.0000,     150.0000,      882.15
    240.0000,     160.0000,      950.96
    250.0000,     160.0000,      924.45
    260.0000,     160.0000,      915.60
    270.0000,     160.0000,      907.72
    280.0000,     160.0000,      904.88
    290.0000,     160.0000,      927.12
    300.0000,     160.0000,      934.15
    310.0000,     160.0000,      936.81
    320.0000,     160.0000,      928.99
    330.0000,     160.0000,      911.86
    340.0000,     160.0000,      884.62
    350.0000,     160.0000,      867.99
    360.0000,     160.0000,      861.57
    255.0000,     170.0000,      900.20
    265.0000,     170.0000,      882.91
    275.0000,     170.0000,      864.14
    285.0000,     170.0000,      877.60
    295.0000,     170.0000,      892.95
    305.0000,     170.0000,      884.51
    315.0000,     170.0000,      883.38
    325.0000,     170.0000,      893.39
    335.0000,     170.0000,      890.55
    345.0000,     170.0000,      869.69
    270.0000,     180.0000,      848.72
    280.0000,     180.0000,      849.42
    290.0000,     180.0000,      839.71
    300.0000,     180.0000,      843.55
    310.0000,     180.0000,      843.72
    320.0000,     180.0000,      849.79
    330.0000,     180.0000,      858.93
    285.0000,     190.0000,      817.16
    295.0000,     190.0000,      804.35
    305.0000,     190.0000,      804.83
    315.0000,     190.0000,      806.81
    300.0000,     200.0000,      769.54
  13.21
ITERATION 2
MODEL RESISTIVITY
LAYER 1
58,       5.0000
     20.0000,      489.91
     30.0000,      550.74
     40.0000,      508.24
     50.0000,      367.61
     60.0000,      412.90
     70.0000,      450.31
     80.0000,      395.14
     90.0000,      388.99
    100.0000,      362.28
    110.0000,      370.17
    120.0000,      312.98
    130.0000,      390.72
    140.0000,      287.42
    150.0000,      259.17
    160.0000,      325.29
    170.0000,      449.53
    180.0000,      401.93
    190.0000,      360.81
    200.0000,      395.19
    210.0000,      316.01
    220.0000,      320.13
    230.0000,      303.94
    240.0000,      313.89
    250.0000,      318.88
    260.0000,      398.33
    270.0000,      323.62
    280.0000,      277.64
    290.0000,      256.25
    300.0000,      240.54
    310.0000,      200.61
    320.0000,      168.69
    330.0000,      249.87
    340.0000,      377.47
    350.0000,      337.79
    360.0000,      354.95
    370.0000,      524.16
    380.0000,      384.36
    390.0000,      306.31
    400.0000,      353.46
    410.0000,      378.11
    420.0000,      386.31
    430.0000,      463.76
    440.0000,      498.54
    450.0000,      468.80
    460.0000,      352.55
    470.0000,      298.03
    480.0000,      224.39
    490.0000,      368.65
    500.0000,      372.37
    510.0000,      291.88
    520.0000,      390.52
    530.0000,      393.40
    540.0000,      260.06
    550.0000,      320.74
    560.0000,      325.19
    570.0000,      335.94
    580.0000,      319.66
                   254.64
LAYER 2
58,      10.0500
     20.0000,      576.19
     30.0000,      611.27
     40.0000,      570.84
     50.0000,      452.38
     60.0000,      493.30
     70.0000,      547.52
     80.0000,      478.12
     90.0000,      463.04
    100.0000,      445.07
    110.0000,      424.91
    120.0000,      376.65
    130.0000,      438.48
    140.0000,      353.93
    150.0000,      314.57
    160.0000,      394.97
    170.0000,      524.36
    180.0000,      494.51
    190.0000,      444.67
    200.0000,      445.39
    210.0000,      369.59
    220.0000,      374.01
    230.0000,      369.21
    240.0000,      365.27
    250.0000,      380.88
    260.0000,      476.60
    270.0000,      394.65
    280.0000,      342.20
    290.0000,      310.84
    300.0000,      270.96
    310.0000,      231.61
    320.0000,      208.80
    330.0000,      279.92
    340.0000,      415.38
    350.0000,      385.87
    360.0000,      440.76
    370.0000,      609.50
    380.0000,      438.16
    390.0000,      360.17
    400.0000,      385.13
    410.0000,      406.35
    420.0000,      442.58
    430.0000,      544.39
    440.0000,      592.77
    450.0000,      516.01
    460.0000,      382.31
    470.0000,      327.19
    480.0000,      271.10
    490.0000,      400.62
    500.0000,      413.65
    510.0000,      351.92
    520.0000,      429.57
    530.0000,      428.91
    540.0000,      319.09
    550.0000,      367.77
    560.0000,      363.83
    570.0000,      364.74
    580.0000,      335.68
                   293.80
LAYER 3
56,      15.1505
     30.0000,      849.25
     40.0000,      869.98
     50.0000,      760.05
     60.0000,      834.19
     70.0000,      978.87
     80.0000,      946.85
     90.0000,      950.57
    100.0000,      890.45
    110.0000,      760.75
    120.0000,      660.22
    130.0000,      706.57
    140.0000,      615.60
    150.0000,      561.55
    160.0000,      671.81
    170.0000,      833.00
    180.0000,      806.37
    190.0000,      711.66
    200.0000,      661.83
    210.0000,      583.45
    220.0000,      603.41
    230.0000,      636.18
    240.0000,      665.01
    250.0000,      771.67
    260.0000,      1020.2
    270.0000,      881.41
    280.0000,      715.86
    290.0000,      566.40
    300.0000,      424.48
    310.0000,      353.95
    320.0000,      340.56
    330.0000,      421.20
    340.0000,      581.94
    350.0000,      588.40
    360.0000,      696.54
    370.0000,      862.66
    380.0000,      640.94
    390.0000,      546.99
    400.0000,      558.53
    410.0000,      573.30
    420.0000,      649.41
    430.0000,      815.28
    440.0000,      866.83
    450.0000,      696.99
    460.0000,      520.52
    470.0000,      459.22
    480.0000,      419.78
    490.0000,      553.00
    500.0000,      579.15
    510.0000,      528.32
    520.0000,      599.00
    530.0000,      596.11
    540.0000,      500.99
    550.0000,      540.21
    560.0000,      512.36
    570.0000,      462.73
                   391.91
LAYER 4
54,      20.3020
     40.0000,      1610.1
     50.0000,      1467.2
     60.0000,      1648.4
     70.0000,      2066.7
     80.0000,      2185.1
     90.0000,      2271.9
    100.0000,      2026.5
    110.0000,      1581.5
    120.0000,      1327.0
    130.0000,      1370.6
    140.0000,      1236.4
    150.0000,      1136.5
    160.0000,      1289.2
    170.0000,      1500.5
    180.0000,      1423.6
    190.0000,      1211.1
    200.0000,      1080.7
    210.0000,      997.48
    220.0000,      1069.7
    230.0000,      1200.9
    240.0000,      1358.3
    250.0000,      1750.4
    260.0000,      2514.5
    270.0000,      2236.8
    280.0000,      1713.6
    290.0000,      1199.2
    300.0000,      785.96
    310.0000,      626.71
    320.0000,      619.26
    330.0000,      731.82
    340.0000,      947.96
    350.0000,      983.47
    360.0000,      1149.3
    370.0000,      1315.3
    380.0000,      991.68
    390.0000,      870.14
    400.0000,      879.30
    410.0000,      884.66
    420.0000,      1019.0
    430.0000,      1305.5
    440.0000,      1344.1
    450.0000,      1011.7
    460.0000,      756.30
    470.0000,      687.24
    480.0000,      662.55
    490.0000,      842.29
    500.0000,      889.20
    510.0000,      838.16
    520.0000,      934.56
    530.0000,      939.34
    540.0000,      834.33
    550.0000,      867.00
    560.0000,      771.54
                   597.10
LAYER 5
52,      25.5050
     50.0000,      5285.0
     60.0000,      5368.8
     70.0000,      5944.2
     80.0000,      6085.9
     90.0000,      5871.7
    100.0000,      5069.1
    110.0000,      4121.3
    120.0000,      3731.7
    130.0000,      3874.7
    140.0000,      3924.4
    150.0000,      3913.7
    160.0000,      4040.4
    170.0000,      4068.2
    180.0000,      3688.0
    190.0000,      3079.7
    200.0000,      2634.1
    210.0000,      2414.1
    220.0000,      2466.1
    230.0000,      2653.6
    240.0000,      2937.4
    250.0000,      3600.9
    260.0000,      4681.7
    270.0000,      4802.4
    280.0000,      4231.5
    290.0000,      3363.1
    300.0000,      2528.3
    310.0000,      2173.4
    320.0000,      2162.2
    330.0000,      2269.1
    340.0000,      2431.3
    350.0000,      2471.4
    360.0000,      2541.8
    370.0000,      2445.1
    380.0000,      2048.3
    390.0000,      1861.2
    400.0000,      1800.9
    410.0000,      1807.3
    420.0000,      2023.5
    430.0000,      2336.6
    440.0000,      2252.0
    450.0000,      1788.4
    460.0000,      1470.1
    470.0000,      1391.2
    480.0000,      1430.3
    490.0000,      1634.9
    500.0000,      1762.1
    510.0000,      1819.0
    520.0000,      1957.2
    530.0000,      1993.9
    540.0000,      1883.9
    550.0000,      1792.5
                   1473.0
LAYER 6
48,      30.7601
     70.0000,      8296.5
     80.0000,      7524.9
     90.0000,      6665.3
    100.0000,      5794.7
    110.0000,      5019.4
    120.0000,      4800.5
    130.0000,      5050.6
    140.0000,      5381.2
    150.0000,      5605.5
    160.0000,      5665.1
    170.0000,      5446.4
    180.0000,      4878.9
    190.0000,      4128.0
    200.0000,      3517.7
    210.0000,      3133.6
    220.0000,      2980.7
    230.0000,      2955.4
    240.0000,      3039.5
    250.0000,      3388.9
    260.0000,      4005.4
    270.0000,      4389.2
    280.0000,      4439.0
    290.0000,      4201.6
    300.0000,      3804.5
    310.0000,      3610.3
    320.0000,      3601.3
    330.0000,      3578.7
    340.0000,      3505.5
    350.0000,      3361.4
    360.0000,      3184.2
    370.0000,      2902.8
    380.0000,      2569.0
    390.0000,      2384.0
    400.0000,      2296.5
    410.0000,      2305.6
    420.0000,      2466.7
    430.0000,      2628.3
    440.0000,      2504.1
    450.0000,      2161.9
    460.0000,      1922.0
    470.0000,      1861.7
    480.0000,      1925.1
    490.0000,      2090.8
    500.0000,      2240.7
    510.0000,      2364.1
    520.0000,      2488.4
    530.0000,      2509.5
                   2320.5
LAYER 7
46,      36.0677
     80.0000,      7091.8
     90.0000,      5757.4
    100.0000,      5154.8
    110.0000,      4591.7
    120.0000,      4479.2
    130.0000,      4688.7
    140.0000,      5030.0
    150.0000,      5307.7
    160.0000,      5372.0
    170.0000,      5157.7
    180.0000,      4678.5
    190.0000,      4054.6
    200.0000,      3488.8
    210.0000,      3052.7
    220.0000,      2756.7
    230.0000,      2564.8
    240.0000,      2482.6
    250.0000,      2577.8
    260.0000,      2857.7
    270.0000,      3187.9
    280.0000,      3490.3
    290.0000,      3714.9
    300.0000,      3825.3
    310.0000,      3926.7
    320.0000,      3994.7
    330.0000,      3932.2
    340.0000,      3746.7
    350.0000,      3485.8
    360.0000,      3198.5
    370.0000,      2896.2
    380.0000,      2637.8
    390.0000,      2483.7
    400.0000,      2404.2
    410.0000,      2404.5
    420.0000,      2485.1
    430.0000,      2539.4
    440.0000,      2442.4
    450.0000,      2242.6
    460.0000,      2098.8
    470.0000,      2062.4
    480.0000,      2116.6
    490.0000,      2233.5
    500.0000,      2356.1
    510.0000,      2478.1
    520.0000,      2562.4
                   2611.2
LAYER 8
42,      41.4284
    100.0000,      4560.9
    110.0000,      3872.0
    120.0000,      3760.8
    130.0000,      3855.2
    140.0000,      4071.6
    150.0000,      4278.4
    160.0000,      4344.7
    170.0000,      4220.0
    180.0000,      3909.3
    190.0000,      3475.5
    200.0000,      3034.4
    210.0000,      2642.4
    220.0000,      2323.4
    230.0000,      2085.0
    240.0000,      1944.4
    250.0000,      1931.1
    260.0000,      2051.4
    270.0000,      2272.4
    280.0000,      2563.6
    290.0000,      2891.0
    300.0000,      3195.6
    310.0000,      3458.1
    320.0000,      3617.9
    330.0000,      3618.1
    340.0000,      3472.9
    350.0000,      3236.1
    360.0000,      2972.3
    370.0000,      2720.6
    380.0000,      2523.2
    390.0000,      2398.7
    400.0000,      2329.4
    410.0000,      2315.0
    420.0000,      2339.4
    430.0000,      2343.0
    440.0000,      2276.9
    450.0000,      2167.6
    460.0000,      2088.9
    470.0000,      2068.3
    480.0000,      2105.8
    490.0000,      2186.1
    500.0000,      2267.7
                   2405.1
LAYER 9
38,      46.8426
    120.0000,      3094.6
    130.0000,      3060.9
    140.0000,      3149.3
    150.0000,      3282.0
    160.0000,      3335.3
    170.0000,      3280.9
    180.0000,      3104.6
    190.0000,      2826.5
    200.0000,      2510.5
    210.0000,      2198.9
    220.0000,      1921.0
    230.0000,      1700.8
    240.0000,      1558.4
    250.0000,      1509.2
    260.0000,      1557.4
    270.0000,      1695.7
    280.0000,      1914.4
    290.0000,      2198.4
    300.0000,      2505.9
    310.0000,      2794.6
    320.0000,      3000.0
    330.0000,      3074.6
    340.0000,      3018.8
    350.0000,      2868.5
    360.0000,      2681.0
    370.0000,      2497.4
    380.0000,      2350.4
    390.0000,      2250.2
    400.0000,      2187.3
    410.0000,      2158.6
    420.0000,      2148.4
    430.0000,      2125.8
    440.0000,      2072.8
    450.0000,      2005.7
    460.0000,      1960.4
    470.0000,      1945.1
    480.0000,      1969.3
                   2047.0
LAYER 10
34,      52.3111
    140.0000,      2352.1
    150.0000,      2468.9
    160.0000,      2507.9
    170.0000,      2503.2
    180.0000,      2423.3
    190.0000,      2258.5
    200.0000,      2045.6
    210.0000,      1816.0
    220.0000,      1597.8
    230.0000,      1417.3
    240.0000,      1293.6
    250.0000,      1237.5
    260.0000,      1252.5
    270.0000,      1337.9
    280.0000,      1491.3
    290.0000,      1706.3
    300.0000,      1957.8
    310.0000,      2211.7
    320.0000,      2417.4
    330.0000,      2535.0
    340.0000,      2553.3
    350.0000,      2488.6
    360.0000,      2380.2
    370.0000,      2261.3
    380.0000,      2157.5
    390.0000,      2078.7
    400.0000,      2020.7
    410.0000,      1980.6
    420.0000,      1947.5
    430.0000,      1905.2
    440.0000,      1846.2
    450.0000,      1787.7
    460.0000,      1759.2
                   1740.2
LAYER 11
30,      57.8342
    160.0000,      1821.3
    170.0000,      1868.3
    180.0000,      1871.8
    190.0000,      1792.4
    200.0000,      1660.6
    210.0000,      1502.5
    220.0000,      1342.7
    230.0000,      1204.5
    240.0000,      1104.9
    250.0000,      1053.3
    260.0000,      1053.1
    270.0000,      1106.0
    280.0000,      1211.7
    290.0000,      1367.7
    300.0000,      1559.3
    310.0000,      1763.7
    320.0000,      1946.2
    330.0000,      2076.1
    340.0000,      2138.0
    350.0000,      2135.1
    360.0000,      2089.8
    370.0000,      2024.1
    380.0000,      1957.0
    390.0000,      1897.6
    400.0000,      1844.4
    410.0000,      1795.3
    420.0000,      1744.8
    430.0000,      1685.3
    440.0000,      1601.1
                   1522.9
LAYER 12
28,      63.4125
    170.0000,      1333.6
    180.0000,      1430.1
    190.0000,      1413.9
    200.0000,      1343.3
    210.0000,      1244.5
    220.0000,      1136.0
    230.0000,      1036.4
    240.0000,      960.69
    250.0000,      917.74
    260.0000,      911.53
    270.0000,      944.33
    280.0000,      1017.1
    290.0000,      1128.9
    300.0000,      1271.1
    310.0000,      1429.4
    320.0000,      1581.6
    330.0000,      1705.5
    340.0000,      1786.6
    350.0000,      1821.2
    360.0000,      1819.5
    370.0000,      1793.7
    380.0000,      1756.3
    390.0000,      1714.0
    400.0000,      1665.2
    410.0000,      1606.9
    420.0000,      1539.8
    430.0000,      1476.6
                   1342.7
LAYER 13
24,      69.0466
    190.0000,      1103.6
    200.0000,      1075.2
    210.0000,      1026.8
    220.0000,      962.48
    230.0000,      895.68
    240.0000,      841.50
    250.0000,      808.58
    260.0000,      800.92
    270.0000,      821.28
    280.0000,      871.29
    290.0000,      951.01
    300.0000,      1055.4
    310.0000,      1175.9
    320.0000,      1298.7
    330.0000,      1408.9
    340.0000,      1494.3
    350.0000,      1548.6
    360.0000,      1574.4
    370.0000,      1576.4
    380.0000,      1561.4
    390.0000,      1533.3
    400.0000,      1488.6
    410.0000,      1416.3
                   1317.3
LAYER 14
22,      74.7371
    200.0000,      836.47
    210.0000,      839.53
    220.0000,      812.96
    230.0000,      771.48
    240.0000,      735.80
    250.0000,      712.88
    260.0000,      706.04
    270.0000,      718.54
    280.0000,      752.64
    290.0000,      809.09
    300.0000,      885.23
    310.0000,      976.19
    320.0000,      1073.8
    330.0000,      1168.3
    340.0000,      1250.7
    350.0000,      1314.1
    360.0000,      1356.1
    370.0000,      1375.7
    380.0000,      1376.1
    390.0000,      1359.4
    400.0000,      1323.9
                   1234.0
LAYER 15
18,      80.4845
    220.0000,      684.33
    230.0000,      655.92
    240.0000,      636.69
    250.0000,      623.41
    260.0000,      618.13
    270.0000,      625.44
    280.0000,      648.18
    290.0000,      687.70
    300.0000,      742.91
    310.0000,      811.30
    320.0000,      888.42
    330.0000,      968.58
    340.0000,      1045.5
    350.0000,      1112.9
    360.0000,      1164.7
    370.0000,      1192.5
    380.0000,      1201.1
                   1189.7
LAYER 16
16,      86.2893
    230.0000,      538.48
    240.0000,      540.89
    250.0000,      536.85
    260.0000,      532.30
    270.0000,      535.85
    280.0000,      550.39
    290.0000,      577.65
    300.0000,      617.68
    310.0000,      669.24
    320.0000,      730.28
    330.0000,      798.25
    340.0000,      869.63
    350.0000,      939.89
    360.0000,      1001.2
    370.0000,      1026.4
                   1036.0
LAYER 17
12,      92.1522
    250.0000,      453.51
    260.0000,      445.81
    270.0000,      446.79
    280.0000,      455.49
    290.0000,      474.09
    300.0000,      503.73
    310.0000,      543.18
    320.0000,      591.69
    330.0000,      649.47
    340.0000,      715.61
    350.0000,      789.34
                   874.87
LAYER 18
10,      98.0737
    260.0000,      355.63
    270.0000,      358.08
    280.0000,      362.72
    290.0000,      375.26
    300.0000,      399.08
    310.0000,      430.46
    320.0000,      468.81
    330.0000,      517.75
    340.0000,      577.50
                   646.17
LAYER 19
8,     104.0545
    270.0000,      274.58
    280.0000,      274.08
    290.0000,      281.37
    300.0000,      304.85
    310.0000,      331.82
    320.0000,      360.52
    330.0000,      402.17
                   456.86
LAYER 20
6,     110.0950
    280.0000,      192.52
    290.0000,      192.56
    300.0000,      224.86
    310.0000,      250.86
    320.0000,      266.10
                   302.75
LAYER 21
4, 
    290.0000,      107.64
    300.0000,      167.05
    310.0000,      194.95
                   181.83
CALCULATED APPARENT RESISTIVITY
     15.0000,      10.0000,      608.63
     25.0000,      10.0000,      629.83
     35.0000,      10.0000,      642.62
     45.0000,      10.0000,      545.08
     55.0000,      10.0000,      565.66
     65.0000,      10.0000,      588.18
     75.0000,      10.0000,      542.59
     85.0000,      10.0000,      521.19
     95.0000,      10.0000,      508.96
    105.0000,      10.0000,      524.46
    115.0000,      10.0000,      397.52
    125.0000,      10.0000,      508.35
    135.0000,      10.0000,      422.39
    145.0000,      10.0000,      389.68
    155.0000,      10.0000,      437.02
    165.0000,      10.0000,      551.03
    175.0000,      10.0000,      485.73
    185.0000,      10.0000,      499.52
    195.0000,      10.0000,      506.25
    205.0000,      10.0000,      399.81
    215.0000,      10.0000,      467.51
    225.0000,      10.0000,      418.91
    235.0000,      10.0000,      439.43
    245.0000,      10.0000,      433.50
    255.0000,      10.0000,      502.43
    265.0000,      10.0000,      437.45
    275.0000,      10.0000,      401.10
    285.0000,      10.0000,      352.27
    295.0000,      10.0000,      329.64
    305.0000,      10.0000,      291.17
    315.0000,      10.0000,      268.07
    325.0000,      10.0000,      341.78
    335.0000,      10.0000,      443.02
    345.0000,      10.0000,      426.20
    355.0000,      10.0000,      456.84
    365.0000,      10.0000,      562.32
    375.0000,      10.0000,      459.40
    385.0000,      10.0000,      449.69
    395.0000,      10.0000,      442.68
    405.0000,      10.0000,      473.15
    415.0000,      10.0000,      489.39
    425.0000,      10.0000,      534.59
    435.0000,      10.0000,      537.47
    445.0000,      10.0000,      524.73
    455.0000,      10.0000,      417.31
    465.0000,      10.0000,      402.15
    475.0000,      10.0000,      311.47
    485.0000,      10.0000,      418.52
    495.0000,      10.0000,      438.53
    505.0000,      10.0000,      371.41
    515.0000,      10.0000,      442.05
    525.0000,      10.0000,      444.29
    535.0000,      10.0000,      345.97
    545.0000,      10.0000,      410.40
    555.0000,      10.0000,      372.54
    565.0000,      10.0000,      374.03
    575.0000,      10.0000,      354.66
    585.0000,      10.0000,      317.43
     30.0000,      20.0000,      968.21
     40.0000,      20.0000,      890.98
     50.0000,      20.0000,      816.87
     60.0000,      20.0000,      890.31
     70.0000,      20.0000,      879.36
     80.0000,      20.0000,      776.92
     90.0000,      20.0000,      793.87
    100.0000,      20.0000,      797.14
    110.0000,      20.0000,      703.93
    120.0000,      20.0000,      734.71
    130.0000,      20.0000,      783.48
    140.0000,      20.0000,      615.07
    150.0000,      20.0000,      581.85
    160.0000,      20.0000,      764.94
    170.0000,      20.0000,      789.43
    180.0000,      20.0000,      717.62
    190.0000,      20.0000,      702.67
    200.0000,      20.0000,      673.19
    210.0000,      20.0000,      649.73
    220.0000,      20.0000,      692.82
    230.0000,      20.0000,      640.54
    240.0000,      20.0000,      615.66
    250.0000,      20.0000,      704.48
    260.0000,      20.0000,      724.80
    270.0000,      20.0000,      619.75
    280.0000,      20.0000,      555.40
    290.0000,      20.0000,      561.49
    300.0000,      20.0000,      516.35
    310.0000,      20.0000,      428.25
    320.0000,      20.0000,      484.57
    330.0000,      20.0000,      666.22
    340.0000,      20.0000,      624.92
    350.0000,      20.0000,      555.37
    360.0000,      20.0000,      685.03
    370.0000,      20.0000,      754.72
    380.0000,      20.0000,      628.41
    390.0000,      20.0000,      612.25
    400.0000,      20.0000,      665.52
    410.0000,      20.0000,      651.62
    420.0000,      20.0000,      643.79
    430.0000,      20.0000,      694.64
    440.0000,      20.0000,      722.34
    450.0000,      20.0000,      666.81
    460.0000,      20.0000,      554.00
    470.0000,      20.0000,      459.43
    480.0000,      20.0000,      541.44
    490.0000,      20.0000,      654.73
    500.0000,      20.0000,      558.48
    510.0000,      20.0000,      537.66
    520.0000,      20.0000,      618.56
    530.0000,      20.0000,      553.61
    540.0000,      20.0000,      483.70
    550.0000,      20.0000,      532.80
    560.0000,      20.0000,      533.12
    570.0000,      20.0000,      493.88
     45.0000,      30.0000,      1151.1
     55.0000,      30.0000,      1114.8
     65.0000,      30.0000,      1095.0
     75.0000,      30.0000,      1101.8
     85.0000,      30.0000,      1040.2
     95.0000,      30.0000,      1016.3
    105.0000,      30.0000,      992.49
    115.0000,      30.0000,      1059.0
    125.0000,      30.0000,      953.88
    135.0000,      30.0000,      895.91
    145.0000,      30.0000,      805.90
    155.0000,      30.0000,      877.80
    165.0000,      30.0000,      966.55
    175.0000,      30.0000,      1037.8
    185.0000,      30.0000,      965.99
    195.0000,      30.0000,      867.31
    205.0000,      30.0000,      860.36
    215.0000,      30.0000,      815.72
    225.0000,      30.0000,      820.18
    235.0000,      30.0000,      803.24
    245.0000,      30.0000,      883.95
    255.0000,      30.0000,      893.91
    265.0000,      30.0000,      903.59
    275.0000,      30.0000,      816.75
    285.0000,      30.0000,      744.13
    295.0000,      30.0000,      660.44
    305.0000,      30.0000,      625.23
    315.0000,      30.0000,      654.48
    325.0000,      30.0000,      739.97
    335.0000,      30.0000,      795.38
    345.0000,      30.0000,      823.06
    355.0000,      30.0000,      857.78
    365.0000,      30.0000,      851.84
    375.0000,      30.0000,      859.15
    385.0000,      30.0000,      788.67
    395.0000,      30.0000,      743.34
    405.0000,      30.0000,      728.39
    415.0000,      30.0000,      804.22
    425.0000,      30.0000,      865.63
    435.0000,      30.0000,      940.51
    445.0000,      30.0000,      873.59
    455.0000,      30.0000,      743.19
    465.0000,      30.0000,      606.03
    475.0000,      30.0000,      641.92
    485.0000,      30.0000,      702.66
    495.0000,      30.0000,      782.00
    505.0000,      30.0000,      776.98
    515.0000,      30.0000,      733.43
    525.0000,      30.0000,      673.04
    535.0000,      30.0000,      661.71
    545.0000,      30.0000,      634.50
    555.0000,      30.0000,      657.80
     60.0000,      40.0000,      1300.5
     70.0000,      40.0000,      1268.1
     80.0000,      40.0000,      1253.5
     90.0000,      40.0000,      1257.0
    100.0000,      40.0000,      1221.9
    110.0000,      40.0000,      1213.5
    120.0000,      40.0000,      1144.6
    130.0000,      40.0000,      1033.8
    140.0000,      40.0000,      1029.4
    150.0000,      40.0000,      1053.3
    160.0000,      40.0000,      1076.6
    170.0000,      40.0000,      1169.6
    180.0000,      40.0000,      1203.9
    190.0000,      40.0000,      1114.3
    200.0000,      40.0000,      1033.6
    210.0000,      40.0000,      936.62
    220.0000,      40.0000,      879.83
    230.0000,      40.0000,      947.80
    240.0000,      40.0000,      1011.8
    250.0000,      40.0000,      1064.7
    260.0000,      40.0000,      1104.9
    270.0000,      40.0000,      1066.1
    280.0000,      40.0000,      931.71
    290.0000,      40.0000,      821.13
    300.0000,      40.0000,      739.43
    310.0000,      40.0000,      722.84
    320.0000,      40.0000,      820.87
    330.0000,      40.0000,      882.53
    340.0000,      40.0000,      978.85
    350.0000,      40.0000,      1093.4
    360.0000,      40.0000,      1041.7
    370.0000,      40.0000,      986.49
    380.0000,      40.0000,      913.50
    390.0000,      40.0000,      802.25
    400.0000,      40.0000,      813.60
    410.0000,      40.0000,      870.81
    420.0000,      40.0000,      987.11
    430.0000,      40.0000,      1071.5
    440.0000,      40.0000,      1023.3
    450.0000,      40.0000,      942.89
    460.0000,      40.0000,      784.35
    470.0000,      40.0000,      724.51
    480.0000,      40.0000,      775.48
    490.0000,      40.0000,      788.72
    500.0000,      40.0000,      913.64
    510.0000,      40.0000,      926.42
    520.0000,      40.0000,      816.58
    530.0000,      40.0000,      822.21
    540.0000,      40.0000,      758.49
     75.0000,      50.0000,      1440.2
     85.0000,      50.0000,      1453.8
     95.0000,      50.0000,      1314.6
    105.0000,      50.0000,      1322.9
    115.0000,      50.0000,      1281.4
    125.0000,      50.0000,      1153.2
    135.0000,      50.0000,      1116.2
    145.0000,      50.0000,      1233.7
    155.0000,      50.0000,      1202.4
    165.0000,      50.0000,      1227.4
    175.0000,      50.0000,      1313.2
    185.0000,      50.0000,      1269.2
    195.0000,      50.0000,      1148.3
    205.0000,      50.0000,      1105.1
    215.0000,      50.0000,      1046.7
    225.0000,      50.0000,      990.11
    235.0000,      50.0000,      1102.9
    245.0000,      50.0000,      1196.7
    255.0000,      50.0000,      1216.3
    265.0000,      50.0000,      1178.1
    275.0000,      50.0000,      1143.9
    285.0000,      50.0000,      981.31
    295.0000,      50.0000,      830.01
    305.0000,      50.0000,      799.24
    315.0000,      50.0000,      869.91
    325.0000,      50.0000,      903.57
    335.0000,      50.0000,      1006.5
    345.0000,      50.0000,      1195.7
    355.0000,      50.0000,      1206.0
    365.0000,      50.0000,      1085.5
    375.0000,      50.0000,      1018.7
    385.0000,      50.0000,      979.49
    395.0000,      50.0000,      880.43
    405.0000,      50.0000,      939.76
    415.0000,      50.0000,      1037.2
    425.0000,      50.0000,      1066.8
    435.0000,      50.0000,      1068.9
    445.0000,      50.0000,      1062.3
    455.0000,      50.0000,      940.00
    465.0000,      50.0000,      892.37
    475.0000,      50.0000,      851.01
    485.0000,      50.0000,      824.84
    495.0000,      50.0000,      874.47
    505.0000,      50.0000,      982.35
    515.0000,      50.0000,      963.38
    525.0000,      50.0000,      936.26
     90.0000,      60.0000,      1427.3
    100.0000,      60.0000,      1386.3
    110.0000,      60.0000,      1310.1
    120.0000,      60.0000,      1261.3
    130.0000,      60.0000,      1231.4
    140.0000,      60.0000,      1256.4
    150.0000,      60.0000,      1320.7
    160.0000,      60.0000,      1306.7
    170.0000,      60.0000,      1288.9
    180.0000,      60.0000,      1283.2
    190.0000,      60.0000,      1299.8
    200.0000,      60.0000,      1219.3
    210.0000,      60.0000,      1153.4
    220.0000,      60.0000,      1166.2
    230.0000,      60.0000,      1224.8
    240.0000,      60.0000,      1261.9
    250.0000,      60.0000,      1218.2
    260.0000,      60.0000,      1233.4
    270.0000,      60.0000,      1210.9
    280.0000,      60.0000,      1105.5
    290.0000,      60.0000,      953.91
    300.0000,      60.0000,      888.22
    310.0000,      60.0000,      936.46
    320.0000,      60.0000,      948.86
    330.0000,      60.0000,      985.54
    340.0000,      60.0000,      1110.1
    350.0000,      60.0000,      1188.0
    360.0000,      60.0000,      1167.1
    370.0000,      60.0000,      1102.7
    380.0000,      60.0000,      1099.1
    390.0000,      60.0000,      1115.0
    400.0000,      60.0000,      1033.4
    410.0000,      60.0000,      1012.4
    420.0000,      60.0000,      1068.3
    430.0000,      60.0000,      1076.8
    440.0000,      60.0000,      1026.5
    450.0000,      60.0000,      994.58
    460.0000,      60.0000,      1024.0
    470.0000,      60.0000,      983.24
    480.0000,      60.0000,      883.14
    490.0000,      60.0000,      898.50
    500.0000,      60.0000,      954.35
    510.0000,      60.0000,      992.15
    105.0000,      70.0000,      1377.9
    115.0000,      70.0000,      1297.0
    125.0000,      70.0000,      1272.1
    135.0000,      70.0000,      1326.9
    145.0000,      70.0000,      1334.2
    155.0000,      70.0000,      1326.2
    165.0000,      70.0000,      1273.1
    175.0000,      70.0000,      1259.4
    185.0000,      70.0000,      1316.7
    195.0000,      70.0000,      1331.6
    205.0000,      70.0000,      1283.5
    215.0000,      70.0000,      1295.4
    225.0000,      70.0000,      1326.6
    235.0000,      70.0000,      1310.1
    245.0000,      70.0000,      1306.2
    255.0000,      70.0000,      1234.6
    265.0000,      70.0000,      1150.4
    275.0000,      70.0000,      1121.5
    285.0000,      70.0000,      1066.5
    295.0000,      70.0000,      998.33
    305.0000,      70.0000,      1009.7
    315.0000,      70.0000,      986.77
    325.0000,      70.0000,      993.31
    335.0000,      70.0000,      1041.2
    345.0000,      70.0000,      1048.2
    355.0000,      70.0000,      1100.5
    365.0000,      70.0000,      1169.9
    375.0000,      70.0000,      1185.6
    385.0000,      70.0000,      1185.8
    395.0000,      70.0000,      1177.5
    405.0000,      70.0000,      1130.0
    415.0000,      70.0000,      1089.6
    425.0000,      70.0000,      1021.2
    435.0000,      70.0000,      1013.3
    445.0000,      70.0000,      997.09
    455.0000,      70.0000,      1019.6
    465.0000,      70.0000,      1025.2
    475.0000,      70.0000,      989.81
    485.0000,      70.0000,      962.34
    495.0000,      70.0000,      974.47
    120.0000,      80.0000,      1304.6
    130.0000,      80.0000,      1347.8
    140.0000,      80.0000,      1303.3
    150.0000,      80.0000,      1273.6
    160.0000,      80.0000,      1313.3
    170.0000,      80.0000,      1238.8
    180.0000,      80.0000,      1261.6
    190.0000,      80.0000,      1351.1
    200.0000,      80.0000,      1411.5
    210.0000,      80.0000,      1375.2
    220.0000,      80.0000,      1387.3
    230.0000,      80.0000,      1379.7
    240.0000,      80.0000,      1308.2
    250.0000,      80.0000,      1254.4
    260.0000,      80.0000,      1176.9
    270.0000,      80.0000,      1103.8
    280.0000,      80.0000,      1054.0
    290.0000,      80.0000,      1077.8
    300.0000,      80.0000,      1068.1
    310.0000,      80.0000,      1019.4
    320.0000,      80.0000,      985.52
    330.0000,      80.0000,      996.99
    340.0000,      80.0000,      1006.8
    350.0000,      80.0000,      1037.9
    360.0000,      80.0000,      1123.4
    370.0000,      80.0000,      1159.5
    380.0000,      80.0000,      1164.7
    390.0000,      80.0000,      1222.5
    400.0000,      80.0000,      1235.2
    410.0000,      80.0000,      1141.1
    420.0000,      80.0000,      1090.4
    430.0000,      80.0000,      1030.8
    440.0000,      80.0000,      958.27
    450.0000,      80.0000,      976.45
    460.0000,      80.0000,      1038.3
    470.0000,      80.0000,      1015.6
    480.0000,      80.0000,      1002.2
    135.0000,      90.0000,      1287.2
    145.0000,      90.0000,      1264.9
    155.0000,      90.0000,      1245.5
    165.0000,      90.0000,      1263.5
    175.0000,      90.0000,      1270.7
    185.0000,      90.0000,      1305.9
    195.0000,      90.0000,      1381.6
    205.0000,      90.0000,      1425.0
    215.0000,      90.0000,      1432.2
    225.0000,      90.0000,      1409.9
    235.0000,      90.0000,      1314.3
    245.0000,      90.0000,      1233.5
    255.0000,      90.0000,      1191.8
    265.0000,      90.0000,      1145.4
    275.0000,      90.0000,      1083.8
    285.0000,      90.0000,      1057.7
    295.0000,      90.0000,      1074.9
    305.0000,      90.0000,      1017.7
    315.0000,      90.0000,      962.93
    325.0000,      90.0000,      997.29
    335.0000,      90.0000,      1012.1
    345.0000,      90.0000,      1023.9
    355.0000,      90.0000,      1049.3
    365.0000,      90.0000,      1089.1
    375.0000,      90.0000,      1129.8
    385.0000,      90.0000,      1131.8
    395.0000,      90.0000,      1192.5
    405.0000,      90.0000,      1235.9
    415.0000,      90.0000,      1133.1
    425.0000,      90.0000,      1061.6
    435.0000,      90.0000,      999.05
    445.0000,      90.0000,      992.56
    455.0000,      90.0000,      999.83
    465.0000,      90.0000,      999.89
    150.0000,     100.0000,      1248.3
    160.0000,     100.0000,      1228.2
    170.0000,     100.0000,      1285.2
    180.0000,     100.0000,      1283.0
    190.0000,     100.0000,      1301.5
    200.0000,     100.0000,      1360.3
    210.0000,     100.0000,      1441.7
    220.0000,     100.0000,      1379.0
    230.0000,     100.0000,      1318.3
    240.0000,     100.0000,      1256.7
    250.0000,     100.0000,      1193.1
    260.0000,     100.0000,      1156.7
    270.0000,     100.0000,      1076.5
    280.0000,     100.0000,      1066.2
    290.0000,     100.0000,      1061.3
    300.0000,     100.0000,      1002.3
    310.0000,     100.0000,      950.36
    320.0000,     100.0000,      996.54
    330.0000,     100.0000,      1019.2
    340.0000,     100.0000,      1005.1
    350.0000,     100.0000,      994.67
    360.0000,     100.0000,      1021.5
    370.0000,     100.0000,      1064.0
    380.0000,     100.0000,      1088.2
    390.0000,     100.0000,      1114.0
    400.0000,     100.0000,      1145.9
    410.0000,     100.0000,      1162.7
    420.0000,     100.0000,      1079.6
    430.0000,     100.0000,      1014.1
    440.0000,     100.0000,      1024.6
    450.0000,     100.0000,      1041.2
    165.0000,     110.0000,      1245.4
    175.0000,     110.0000,      1255.9
    185.0000,     110.0000,      1235.8
    195.0000,     110.0000,      1271.0
    205.0000,     110.0000,      1338.0
    215.0000,     110.0000,      1350.4
    225.0000,     110.0000,      1301.1
    235.0000,     110.0000,      1265.9
    245.0000,     110.0000,      1207.9
    255.0000,     110.0000,      1129.3
    265.0000,     110.0000,      1075.5
    275.0000,     110.0000,      1027.4
    285.0000,     110.0000,      1008.9
    295.0000,     110.0000,      1014.7
    305.0000,     110.0000,      1011.3
    315.0000,     110.0000,      1010.9
    325.0000,     110.0000,      974.33
    335.0000,     110.0000,      957.48
    345.0000,     110.0000,      962.83
    355.0000,     110.0000,      961.41
    365.0000,     110.0000,      979.30
    375.0000,     110.0000,      1039.8
    385.0000,     110.0000,      1084.9
    395.0000,     110.0000,      1080.3
    405.0000,     110.0000,      1069.5
    415.0000,     110.0000,      1056.4
    425.0000,     110.0000,      1009.6
    435.0000,     110.0000,      1021.3
    180.0000,     120.0000,      1217.0
    190.0000,     120.0000,      1170.8
    200.0000,     120.0000,      1209.1
    210.0000,     120.0000,      1275.4
    220.0000,     120.0000,      1302.9
    230.0000,     120.0000,      1233.0
    240.0000,     120.0000,      1183.6
    250.0000,     120.0000,      1118.2
    260.0000,     120.0000,      1021.9
    270.0000,     120.0000,      990.17
    280.0000,     120.0000,      995.52
    290.0000,     120.0000,      1000.7
    300.0000,     120.0000,      1013.3
    310.0000,     120.0000,      1050.9
    320.0000,     120.0000,      982.01
    330.0000,     120.0000,      927.89
    340.0000,     120.0000,      893.43
    350.0000,     120.0000,      897.29
    360.0000,     120.0000,      921.85
    370.0000,     120.0000,      964.92
    380.0000,     120.0000,      1030.2
    390.0000,     120.0000,      1044.9
    400.0000,     120.0000,      1018.9
    410.0000,     120.0000,      1011.2
    420.0000,     120.0000,      986.80
    195.0000,     130.0000,      1150.9
    205.0000,     130.0000,      1177.9
    215.0000,     130.0000,      1205.5
    225.0000,     130.0000,      1212.4
    235.0000,     130.0000,      1149.6
    245.0000,     130.0000,      1058.5
    255.0000,     130.0000,      979.15
    265.0000,     130.0000,      954.20
    275.0000,     130.0000,      986.71
    285.0000,     130.0000,      992.33
    295.0000,     130.0000,      990.87
    305.0000,     130.0000,      1012.7
    315.0000,     130.0000,      995.91
    325.0000,     130.0000,      936.30
    335.0000,     130.0000,      876.65
    345.0000,     130.0000,      855.24
    355.0000,     130.0000,      850.72
    365.0000,     130.0000,      889.52
    375.0000,     130.0000,      937.71
    385.0000,     130.0000,      991.78
    395.0000,     130.0000,      1007.5
    405.0000,     130.0000,      967.01
    210.0000,     140.0000,      1114.7
    220.0000,     140.0000,      1116.7
    230.0000,     140.0000,      1082.3
    240.0000,     140.0000,      1004.8
    250.0000,     140.0000,      960.29
    260.0000,     140.0000,      932.92
    270.0000,     140.0000,      952.01
    280.0000,     140.0000,      964.75
    290.0000,     140.0000,      947.43
    300.0000,     140.0000,      978.73
    310.0000,     140.0000,      964.22
    320.0000,     140.0000,      930.09
    330.0000,     140.0000,      876.04
    340.0000,     140.0000,      850.72
    350.0000,     140.0000,      830.95
    360.0000,     140.0000,      826.13
    370.0000,     140.0000,      850.09
    380.0000,     140.0000,      910.46
    390.0000,     140.0000,      944.59
    225.0000,     150.0000,      990.95
    235.0000,     150.0000,      976.13
    245.0000,     150.0000,      922.27
    255.0000,     150.0000,      922.29
    265.0000,     150.0000,      929.16
    275.0000,     150.0000,      893.69
    285.0000,     150.0000,      909.73
    295.0000,     150.0000,      928.22
    305.0000,     150.0000,      911.73
    315.0000,     150.0000,      903.25
    325.0000,     150.0000,      883.98
    335.0000,     150.0000,      841.30
    345.0000,     150.0000,      803.06
    355.0000,     150.0000,      811.43
    365.0000,     150.0000,      829.79
    375.0000,     150.0000,      837.95
    240.0000,     160.0000,      919.92
    250.0000,     160.0000,      885.20
    260.0000,     160.0000,      873.92
    270.0000,     160.0000,      868.30
    280.0000,     160.0000,      852.87
    290.0000,     160.0000,      865.22
    300.0000,     160.0000,      865.12
    310.0000,     160.0000,      859.91
    320.0000,     160.0000,      849.52
    330.0000,     160.0000,      835.00
    340.0000,     160.0000,      800.87
    350.0000,     160.0000,      795.47
    360.0000,     160.0000,      797.25
    255.0000,     170.0000,      847.87
    265.0000,     170.0000,      823.82
    275.0000,     170.0000,      798.86
    285.0000,     170.0000,      816.49
    295.0000,     170.0000,      824.92
    305.0000,     170.0000,      802.49
    315.0000,     170.0000,      795.49
    325.0000,     170.0000,      802.15
    335.0000,     170.0000,      803.20
    345.0000,     170.0000,      784.04
    270.0000,     180.0000,      774.60
    280.0000,     180.0000,      778.41
    290.0000,     180.0000,      759.26
    300.0000,     180.0000,      758.43
    310.0000,     180.0000,      754.87
    320.0000,     180.0000,      755.20
    330.0000,     180.0000,      762.54
    285.0000,     190.0000,      728.17
    295.0000,     190.0000,      708.34
    305.0000,     190.0000,      711.23
    315.0000,     190.0000,      713.76
    300.0000,     200.0000,      671.71
   8.55
ITERATION 3
MODEL RESISTIVITY
LAYER 1
58,       5.0000
     20.0000,      444.03
     30.0000,      506.27
     40.0000,      450.88
     50.0000,      301.13
     60.0000,      359.65
     70.0000,      400.02
     80.0000,      337.67
     90.0000,      336.05
    100.0000,      301.95
    110.0000,      317.23
    120.0000,      254.99
    130.0000,      332.77
    140.0000,      235.98
    150.0000,      215.68
    160.0000,      271.64
    170.0000,      387.82
    180.0000,      341.70
    190.0000,      312.19
    200.0000,      353.26
    210.0000,      266.40
    220.0000,      270.07
    230.0000,      252.83
    240.0000,      268.03
    250.0000,      257.56
    260.0000,      340.08
    270.0000,      267.67
    280.0000,      230.70
    290.0000,      203.84
    300.0000,      193.67
    310.0000,      161.92
    320.0000,      133.12
    330.0000,      210.22
    340.0000,      325.42
    350.0000,      290.90
    360.0000,      314.50
    370.0000,      462.49
    380.0000,      336.71
    390.0000,      265.96
    400.0000,      317.97
    410.0000,      343.04
    420.0000,      348.21
    430.0000,      431.49
    440.0000,      457.54
    450.0000,      427.08
    460.0000,      313.22
    470.0000,      260.05
    480.0000,      180.40
    490.0000,      322.13
    500.0000,      329.59
    510.0000,      241.30
    520.0000,      343.91
    530.0000,      341.54
    540.0000,      207.77
    550.0000,      272.82
    560.0000,      278.82
    570.0000,      280.63
    580.0000,      277.30
                   216.90
LAYER 2
58,      10.0500
     20.0000,      566.97
     30.0000,      613.77
     40.0000,      565.77
     50.0000,      437.73
     60.0000,      495.09
     70.0000,      563.94
     80.0000,      469.15
     90.0000,      462.00
    100.0000,      448.68
    110.0000,      431.36
    120.0000,      357.10
    130.0000,      442.06
    140.0000,      343.09
    150.0000,      292.47
    160.0000,      370.42
    170.0000,      508.58
    180.0000,      459.87
    190.0000,      422.48
    200.0000,      412.76
    210.0000,      335.90
    220.0000,      356.06
    230.0000,      359.10
    240.0000,      354.97
    250.0000,      361.55
    260.0000,      494.23
    270.0000,      383.33
    280.0000,      339.79
    290.0000,      304.16
    300.0000,      253.84
    310.0000,      219.21
    320.0000,      186.45
    330.0000,      254.14
    340.0000,      387.24
    350.0000,      342.98
    360.0000,      415.37
    370.0000,      608.84
    380.0000,      401.50
    390.0000,      328.61
    400.0000,      352.11
    410.0000,      377.19
    420.0000,      432.75
    430.0000,      541.07
    440.0000,      597.15
    450.0000,      512.00
    460.0000,      348.30
    470.0000,      308.79
    480.0000,      246.87
    490.0000,      383.09
    500.0000,      396.65
    510.0000,      333.88
    520.0000,      405.21
    530.0000,      408.30
    540.0000,      286.71
    550.0000,      347.11
    560.0000,      331.23
    570.0000,      328.56
    580.0000,      304.79
                   277.84
LAYER 3
56,      15.1505
     30.0000,      1101.5
     40.0000,      1167.6
     50.0000,      999.55
     60.0000,      1083.0
     70.0000,      1283.2
     80.0000,      1248.8
     90.0000,      1340.3
    100.0000,      1315.7
    110.0000,      1126.3
    120.0000,      932.39
    130.0000,      1038.8
    140.0000,      856.46
    150.0000,      735.86
    160.0000,      891.84
    170.0000,      1129.9
    180.0000,      1004.0
    190.0000,      827.79
    200.0000,      703.73
    210.0000,      629.64
    220.0000,      718.35
    230.0000,      798.76
    240.0000,      823.36
    250.0000,      951.63
    260.0000,      1377.4
    270.0000,      1173.5
    280.0000,      1027.0
    290.0000,      847.46
    300.0000,      605.60
    310.0000,      494.09
    320.0000,      439.32
    330.0000,      543.14
    340.0000,      744.03
    350.0000,      663.01
    360.0000,      780.81
    370.0000,      1000.6
    380.0000,      680.80
    390.0000,      592.51
    400.0000,      615.64
    410.0000,      621.92
    420.0000,      713.47
    430.0000,      875.01
    440.0000,      928.38
    450.0000,      748.68
    460.0000,      549.12
    470.0000,      528.89
    480.0000,      487.55
    490.0000,      643.43
    500.0000,      664.54
    510.0000,      616.47
    520.0000,      701.45
    530.0000,      725.55
    540.0000,      599.12
    550.0000,      659.41
    560.0000,      584.97
    570.0000,      501.45
                   417.75
LAYER 4
54,      20.3020
     40.0000,      2788.5
     50.0000,      2425.7
     60.0000,      2616.7
     70.0000,      3175.1
     80.0000,      3345.2
     90.0000,      3682.9
    100.0000,      3487.3
    110.0000,      2828.7
    120.0000,      2406.2
    130.0000,      2610.8
    140.0000,      2217.5
    150.0000,      1937.3
    160.0000,      2277.3
    170.0000,      2742.0
    180.0000,      2327.2
    190.0000,      1706.2
    200.0000,      1332.2
    210.0000,      1274.3
    220.0000,      1563.1
    230.0000,      1827.3
    240.0000,      1889.9
    250.0000,      2242.0
    260.0000,      3322.8
    270.0000,      3088.0
    280.0000,      2821.5
    290.0000,      2323.6
    300.0000,      1560.7
    310.0000,      1225.1
    320.0000,      1115.1
    330.0000,      1337.4
    340.0000,      1693.2
    350.0000,      1443.4
    360.0000,      1546.6
    370.0000,      1753.0
    380.0000,      1221.8
    390.0000,      1119.1
    400.0000,      1159.9
    410.0000,      1095.8
    420.0000,      1206.4
    430.0000,      1442.3
    440.0000,      1432.7
    450.0000,      1095.5
    460.0000,      867.49
    470.0000,      902.55
    480.0000,      898.86
    490.0000,      1115.9
    500.0000,      1154.3
    510.0000,      1128.4
    520.0000,      1310.2
    530.0000,      1421.2
    540.0000,      1270.7
    550.0000,      1318.7
    560.0000,      1076.3
                   775.78
LAYER 5
52,      25.5050
     50.0000,      8412.6
     60.0000,      9443.6
     70.0000,      9908.7
     80.0000,      9095.2
     90.0000,      8001.5
    100.0000,      6681.5
    110.0000,      5609.4
    120.0000,      5543.7
    130.0000,      6384.9
    140.0000,      6604.1
    150.0000,      6658.2
    160.0000,      7382.2
    170.0000,      7982.6
    180.0000,      7039.7
    190.0000,      5374.6
    200.0000,      4359.6
    210.0000,      4323.6
    220.0000,      4862.1
    230.0000,      4939.5
    240.0000,      4354.0
    250.0000,      4247.3
    260.0000,      5059.8
    270.0000,      5396.9
    280.0000,      5748.2
    290.0000,      5700.4
    300.0000,      4815.9
    310.0000,      4267.8
    320.0000,      4186.2
    330.0000,      4547.6
    340.0000,      4847.8
    350.0000,      4364.4
    360.0000,      4074.1
    370.0000,      3693.7
    380.0000,      2906.1
    390.0000,      2640.7
    400.0000,      2515.5
    410.0000,      2360.4
    420.0000,      2504.8
    430.0000,      2723.2
    440.0000,      2472.4
    450.0000,      1937.8
    460.0000,      1696.6
    470.0000,      1776.7
    480.0000,      1918.4
    490.0000,      2195.9
    500.0000,      2386.0
    510.0000,      2572.9
    520.0000,      2932.1
    530.0000,      3206.9
    540.0000,      3101.5
    550.0000,      2889.8
                   2310.1
LAYER 6
48,      30.7601
     70.0000,       11298
     80.0000,      9160.6
     90.0000,      7094.4
    100.0000,      5697.7
    110.0000,      4957.1
    120.0000,      5180.8
    130.0000,      6172.9
    140.0000,      7165.3
    150.0000,      7996.5
    160.0000,      8843.4
    170.0000,      9239.0
    180.0000,      8500.6
    190.0000,      7067.5
    200.0000,      6058.3
    210.0000,      5762.4
    220.0000,      5657.1
    230.0000,      5049.4
    240.0000,      4104.2
    250.0000,      3601.0
    260.0000,      3754.8
    270.0000,      4135.6
    280.0000,      4766.7
    290.0000,      5412.3
    300.0000,      5580.9
    310.0000,      5686.4
    320.0000,      5910.4
    330.0000,      6175.7
    340.0000,      6147.9
    350.0000,      5578.6
    360.0000,      4939.6
    370.0000,      4243.1
    380.0000,      3560.5
    390.0000,      3234.9
    400.0000,      3029.4
    410.0000,      2899.6
    420.0000,      2992.1
    430.0000,      3061.6
    440.0000,      2774.9
    450.0000,      2332.7
    460.0000,      2130.4
    470.0000,      2170.6
    480.0000,      2324.2
    490.0000,      2563.7
    500.0000,      2801.5
    510.0000,      3062.3
    520.0000,      3368.3
    530.0000,      3559.6
                   3403.6
LAYER 7
46,      36.0677
     80.0000,      6438.4
     90.0000,      4773.7
    100.0000,      4008.5
    110.0000,      3513.5
    120.0000,      3640.3
    130.0000,      4252.3
    140.0000,      5068.1
    150.0000,      5889.9
    160.0000,      6578.2
    170.0000,      6890.2
    180.0000,      6598.5
    190.0000,      5863.2
    200.0000,      5198.6
    210.0000,      4733.4
    220.0000,      4235.6
    230.0000,      3543.7
    240.0000,      2844.1
    250.0000,      2440.2
    260.0000,      2408.0
    270.0000,      2629.6
    280.0000,      3075.4
    290.0000,      3682.7
    300.0000,      4227.2
    310.0000,      4727.1
    320.0000,      5153.1
    330.0000,      5399.2
    340.0000,      5325.8
    350.0000,      4893.7
    360.0000,      4343.3
    370.0000,      3786.5
    380.0000,      3332.7
    390.0000,      3087.2
    400.0000,      2933.5
    410.0000,      2860.0
    420.0000,      2900.5
    430.0000,      2892.7
    440.0000,      2685.8
    450.0000,      2397.7
    460.0000,      2244.9
    470.0000,      2235.1
    480.0000,      2323.2
    490.0000,      2475.8
    500.0000,      2645.9
    510.0000,      2832.2
    520.0000,      2983.7
                   3057.4
LAYER 8
42,      41.4284
    100.0000,      3034.3
    110.0000,      2461.7
    120.0000,      2454.6
    130.0000,      2731.5
    140.0000,      3171.4
    150.0000,      3679.9
    160.0000,      4119.5
    170.0000,      4364.6
    180.0000,      4318.8
    190.0000,      4014.2
    200.0000,      3635.4
    210.0000,      3238.5
    220.0000,      2784.3
    230.0000,      2293.7
    240.0000,      1874.1
    250.0000,      1627.4
    260.0000,      1579.5
    270.0000,      1697.2
    280.0000,      1961.8
    290.0000,      2363.7
    300.0000,      2823.2
    310.0000,      3300.6
    320.0000,      3714.6
    330.0000,      3966.3
    340.0000,      3983.1
    350.0000,      3762.5
    360.0000,      3440.1
    370.0000,      3110.4
    380.0000,      2852.5
    390.0000,      2710.7
    400.0000,      2628.5
    410.0000,      2597.3
    420.0000,      2613.3
    430.0000,      2587.9
    440.0000,      2458.9
    450.0000,      2284.3
    460.0000,      2173.2
    470.0000,      2131.6
    480.0000,      2156.5
    490.0000,      2225.0
    500.0000,      2308.4
                   2429.0
LAYER 9
38,      46.8426
    120.0000,      1702.2
    130.0000,      1790.5
    140.0000,      1969.2
    150.0000,      2250.7
    160.0000,      2503.6
    170.0000,      2682.3
    180.0000,      2725.4
    190.0000,      2617.0
    200.0000,      2415.7
    210.0000,      2151.3
    220.0000,      1842.2
    230.0000,      1535.2
    240.0000,      1289.2
    250.0000,      1143.2
    260.0000,      1107.7
    270.0000,      1173.7
    280.0000,      1332.6
    290.0000,      1586.0
    300.0000,      1904.4
    310.0000,      2257.4
    320.0000,      2583.6
    330.0000,      2812.3
    340.0000,      2895.3
    350.0000,      2827.5
    360.0000,      2682.2
    370.0000,      2520.0
    380.0000,      2391.9
    390.0000,      2325.6
    400.0000,      2292.5
    410.0000,      2284.2
    420.0000,      2289.7
    430.0000,      2263.6
    440.0000,      2181.7
    450.0000,      2072.9
    460.0000,      1991.6
    470.0000,      1934.2
    480.0000,      1925.3
                   1934.9
LAYER 10
34,      52.3111
    140.0000,      1210.9
    150.0000,      1405.0
    160.0000,      1535.3
    170.0000,      1670.2
    180.0000,      1744.4
    190.0000,      1724.2
    200.0000,      1627.6
    210.0000,      1471.7
    220.0000,      1281.3
    230.0000,      1094.3
    240.0000,      946.40
    250.0000,      857.38
    260.0000,      833.80
    270.0000,      874.13
    280.0000,      975.35
    290.0000,      1140.3
    300.0000,      1356.2
    310.0000,      1604.5
    320.0000,      1846.9
    330.0000,      2038.4
    340.0000,      2145.9
    350.0000,      2160.6
    360.0000,      2119.7
    370.0000,      2058.1
    380.0000,      2006.9
    390.0000,      1985.4
    400.0000,      1978.4
    410.0000,      1979.0
    420.0000,      1977.4
    430.0000,      1950.3
    440.0000,      1888.1
    450.0000,      1810.6
    460.0000,      1755.5
                   1680.4
LAYER 11
30,      57.8342
    160.0000,      927.83
    170.0000,      1053.8
    180.0000,      1146.2
    190.0000,      1167.2
    200.0000,      1131.8
    210.0000,      1049.9
    220.0000,      939.60
    230.0000,      827.25
    240.0000,      736.71
    250.0000,      681.15
    260.0000,      666.15
    270.0000,      693.04
    280.0000,      761.41
    290.0000,      873.73
    300.0000,      1023.7
    310.0000,      1199.7
    320.0000,      1379.1
    330.0000,      1533.9
    340.0000,      1641.8
    350.0000,      1693.6
    360.0000,      1706.9
    370.0000,      1700.1
    380.0000,      1691.4
    390.0000,      1693.5
    400.0000,      1697.7
    410.0000,      1699.3
    420.0000,      1692.0
    430.0000,      1661.8
    440.0000,      1599.5
                   1525.7
LAYER 12
28,      63.4125
    170.0000,      671.57
    180.0000,      778.53
    190.0000,      810.01
    200.0000,      809.75
    210.0000,      776.30
    220.0000,      718.27
    230.0000,      653.40
    240.0000,      598.71
    250.0000,      564.38
    260.0000,      555.61
    270.0000,      575.00
    280.0000,      623.41
    290.0000,      702.90
    300.0000,      809.94
    310.0000,      937.43
    320.0000,      1071.6
    330.0000,      1195.2
    340.0000,      1293.3
    350.0000,      1357.9
    360.0000,      1396.2
    370.0000,      1417.0
    380.0000,      1430.1
    390.0000,      1443.3
    400.0000,      1450.7
    410.0000,      1450.1
    420.0000,      1440.1
    430.0000,      1412.1
                   1336.0
LAYER 13
24,      69.0466
    190.0000,      565.22
    200.0000,      588.71
    210.0000,      588.33
    220.0000,      564.38
    230.0000,      530.41
    240.0000,      499.46
    250.0000,      479.58
    260.0000,      475.55
    270.0000,      490.45
    280.0000,      525.88
    290.0000,      583.63
    300.0000,      661.71
    310.0000,      755.72
    320.0000,      857.27
    330.0000,      955.66
    340.0000,      1041.0
    350.0000,      1106.6
    360.0000,      1154.2
    370.0000,      1187.2
    380.0000,      1210.6
    390.0000,      1228.6
    400.0000,      1235.0
    410.0000,      1229.7
                   1220.7
LAYER 14
22,      74.7371
    200.0000,      430.04
    210.0000,      454.11
    220.0000,      450.33
    230.0000,      435.99
    240.0000,      421.32
    250.0000,      411.66
    260.0000,      411.17
    270.0000,      423.15
    280.0000,      449.57
    290.0000,      492.13
    300.0000,      549.83
    310.0000,      620.00
    320.0000,      697.59
    330.0000,      776.02
    340.0000,      848.72
    350.0000,      910.26
    360.0000,      959.40
    370.0000,      995.78
    380.0000,      1023.3
    390.0000,      1044.9
    400.0000,      1047.8
                   1031.2
LAYER 15
18,      80.4845
    220.0000,      360.82
    230.0000,      357.77
    240.0000,      355.00
    250.0000,      352.55
    260.0000,      354.37
    270.0000,      364.10
    280.0000,      383.89
    290.0000,      415.39
    300.0000,      458.31
    310.0000,      511.08
    320.0000,      570.77
    330.0000,      633.51
    340.0000,      695.12
    350.0000,      751.32
    360.0000,      798.76
    370.0000,      832.49
    380.0000,      859.76
                   891.33
LAYER 16
16,      86.2893
    230.0000,      288.06
    240.0000,      296.69
    250.0000,      298.52
    260.0000,      301.07
    270.0000,      308.71
    280.0000,      323.35
    290.0000,      346.58
    300.0000,      378.63
    310.0000,      418.56
    320.0000,      464.69
    330.0000,      515.09
    340.0000,      567.48
    350.0000,      619.12
    360.0000,      665.96
    370.0000,      689.54
                   707.04
LAYER 17
12,      92.1522
    250.0000,      248.45
    260.0000,      249.55
    270.0000,      255.23
    280.0000,      265.68
    290.0000,      282.62
    300.0000,      306.85
    310.0000,      337.33
    320.0000,      373.00
    330.0000,      413.47
    340.0000,      457.94
    350.0000,      506.18
                   563.64
LAYER 18
10,      98.0737
    260.0000,      199.01
    270.0000,      204.00
    280.0000,      210.85
    290.0000,      222.84
    300.0000,      241.92
    310.0000,      265.66
    320.0000,      292.87
    330.0000,      325.01
    340.0000,      361.53
                   400.42
LAYER 19
8,     104.0545
    270.0000,      157.67
    280.0000,      160.15
    290.0000,      167.61
    300.0000,      184.66
    310.0000,      203.94
    320.0000,      223.38
    330.0000,      248.89
                   279.36
LAYER 20
6,     110.0950
    280.0000,      114.93
    290.0000,      116.91
    300.0000,      137.12
    310.0000,      154.02
    320.0000,      163.58
                   184.58
LAYER 21
4, 
    290.0000,      69.121
    300.0000,      103.43
    310.0000,      119.74
                   110.27
CALCULATED APPARENT RESISTIVITY
     15.0000,      10.0000,      598.91
     25.0000,      10.0000,      628.47
     35.0000,      10.0000,      638.35
     45.0000,      10.0000,      513.82
     55.0000,      10.0000,      554.58
     65.0000,      10.0000,      578.29
     75.0000,      10.0000,      515.99
     85.0000,      10.0000,      509.56
     95.0000,      10.0000,      482.07
    105.0000,      10.0000,      514.05
    115.0000,      10.0000,      371.89
    125.0000,      10.0000,      498.82
    135.0000,      10.0000,      395.32
    145.0000,      10.0000,      367.97
    155.0000,      10.0000,      410.31
    165.0000,      10.0000,      533.56
    175.0000,      10.0000,      461.23
    185.0000,      10.0000,      472.17
    195.0000,      10.0000,      485.43
    205.0000,      10.0000,      369.92
    215.0000,      10.0000,      442.28
    225.0000,      10.0000,      391.63
    235.0000,      10.0000,      421.80
    245.0000,      10.0000,      395.72
    255.0000,      10.0000,      487.88
    265.0000,      10.0000,      406.26
    275.0000,      10.0000,      382.49
    285.0000,      10.0000,      328.64
    295.0000,      10.0000,      310.60
    305.0000,      10.0000,      274.51
    315.0000,      10.0000,      244.62
    325.0000,      10.0000,      324.43
    335.0000,      10.0000,      426.45
    345.0000,      10.0000,      400.25
    355.0000,      10.0000,      436.33
    365.0000,      10.0000,      541.02
    375.0000,      10.0000,      436.28
    385.0000,      10.0000,      419.86
    395.0000,      10.0000,      422.37
    405.0000,      10.0000,      453.45
    415.0000,      10.0000,      467.46
    425.0000,      10.0000,      522.36
    435.0000,      10.0000,      517.88
    445.0000,      10.0000,      506.40
    455.0000,      10.0000,      391.54
    465.0000,      10.0000,      380.18
    475.0000,      10.0000,      278.34
    485.0000,      10.0000,      398.25
    495.0000,      10.0000,      420.58
    505.0000,      10.0000,      340.33
    515.0000,      10.0000,      423.01
    525.0000,      10.0000,      422.12
    535.0000,      10.0000,      309.67
    545.0000,      10.0000,      383.92
    555.0000,      10.0000,      345.74
    565.0000,      10.0000,      339.48
    575.0000,      10.0000,      330.25
    585.0000,      10.0000,      290.24
     30.0000,      20.0000,      1026.1
     40.0000,      20.0000,      904.46
     50.0000,      20.0000,      822.77
     60.0000,      20.0000,      926.18
     70.0000,      20.0000,      908.23
     80.0000,      20.0000,      785.20
     90.0000,      20.0000,      807.44
    100.0000,      20.0000,      814.47
    110.0000,      20.0000,      718.45
    120.0000,      20.0000,      753.55
    130.0000,      20.0000,      802.11
    140.0000,      20.0000,      616.96
    150.0000,      20.0000,      584.82
    160.0000,      20.0000,      785.92
    170.0000,      20.0000,      805.35
    180.0000,      20.0000,      723.28
    190.0000,      20.0000,      713.59
    200.0000,      20.0000,      680.03
    210.0000,      20.0000,      643.34
    220.0000,      20.0000,      693.40
    230.0000,      20.0000,      646.03
    240.0000,      20.0000,      612.69
    250.0000,      20.0000,      705.43
    260.0000,      20.0000,      732.39
    270.0000,      20.0000,      621.49
    280.0000,      20.0000,      554.67
    290.0000,      20.0000,      565.38
    300.0000,      20.0000,      524.44
    310.0000,      20.0000,      429.11
    320.0000,      20.0000,      486.36
    330.0000,      20.0000,      682.28
    340.0000,      20.0000,      634.56
    350.0000,      20.0000,      560.39
    360.0000,      20.0000,      705.20
    370.0000,      20.0000,      769.74
    380.0000,      20.0000,      622.89
    390.0000,      20.0000,      609.96
    400.0000,      20.0000,      669.39
    410.0000,      20.0000,      651.74
    420.0000,      20.0000,      646.09
    430.0000,      20.0000,      702.22
    440.0000,      20.0000,      724.04
    450.0000,      20.0000,      665.25
    460.0000,      20.0000,      551.57
    470.0000,      20.0000,      448.35
    480.0000,      20.0000,      537.39
    490.0000,      20.0000,      666.98
    500.0000,      20.0000,      557.16
    510.0000,      20.0000,      538.76
    520.0000,      20.0000,      634.77
    530.0000,      20.0000,      552.35
    540.0000,      20.0000,      476.31
    550.0000,      20.0000,      538.43
    560.0000,      20.0000,      531.01
    570.0000,      20.0000,      487.12
     45.0000,      30.0000,      1182.4
     55.0000,      30.0000,      1143.1
     65.0000,      30.0000,      1130.8
     75.0000,      30.0000,      1148.4
     85.0000,      30.0000,      1066.4
     95.0000,      30.0000,      1049.4
    105.0000,      30.0000,      1019.8
    115.0000,      30.0000,      1110.0
    125.0000,      30.0000,      979.46
    135.0000,      30.0000,      924.36
    145.0000,      30.0000,      817.15
    155.0000,      30.0000,      904.78
    165.0000,      30.0000,      998.03
    175.0000,      30.0000,      1078.9
    185.0000,      30.0000,      994.79
    195.0000,      30.0000,      881.78
    205.0000,      30.0000,      876.49
    215.0000,      30.0000,      825.28
    225.0000,      30.0000,      843.44
    235.0000,      30.0000,      818.13
    245.0000,      30.0000,      915.13
    255.0000,      30.0000,      913.28
    265.0000,      30.0000,      933.85
    275.0000,      30.0000,      834.62
    285.0000,      30.0000,      767.43
    295.0000,      30.0000,      674.36
    305.0000,      30.0000,      638.37
    315.0000,      30.0000,      668.57
    325.0000,      30.0000,      758.91
    335.0000,      30.0000,      818.90
    345.0000,      30.0000,      856.45
    355.0000,      30.0000,      895.01
    365.0000,      30.0000,      884.85
    375.0000,      30.0000,      884.18
    385.0000,      30.0000,      800.27
    395.0000,      30.0000,      750.92
    405.0000,      30.0000,      740.65
    415.0000,      30.0000,      826.48
    425.0000,      30.0000,      887.70
    435.0000,      30.0000,      967.88
    445.0000,      30.0000,      890.66
    455.0000,      30.0000,      753.53
    465.0000,      30.0000,      604.66
    475.0000,      30.0000,      650.43
    485.0000,      30.0000,      713.82
    495.0000,      30.0000,      802.07
    505.0000,      30.0000,      800.36
    515.0000,      30.0000,      754.73
    525.0000,      30.0000,      689.41
    535.0000,      30.0000,      677.41
    545.0000,      30.0000,      645.12
    555.0000,      30.0000,      670.74
     60.0000,      40.0000,      1322.9
     70.0000,      40.0000,      1305.6
     80.0000,      40.0000,      1291.6
     90.0000,      40.0000,      1303.7
    100.0000,      40.0000,      1272.1
    110.0000,      40.0000,      1260.9
    120.0000,      40.0000,      1189.4
    130.0000,      40.0000,      1064.0
    140.0000,      40.0000,      1056.9
    150.0000,      40.0000,      1083.3
    160.0000,      40.0000,      1107.0
    170.0000,      40.0000,      1205.6
    180.0000,      40.0000,      1238.7
    190.0000,      40.0000,      1141.3
    200.0000,      40.0000,      1051.9
    210.0000,      40.0000,      954.68
    220.0000,      40.0000,      898.93
    230.0000,      40.0000,      976.89
    240.0000,      40.0000,      1055.2
    250.0000,      40.0000,      1106.1
    260.0000,      40.0000,      1148.7
    270.0000,      40.0000,      1114.3
    280.0000,      40.0000,      962.93
    290.0000,      40.0000,      851.85
    300.0000,      40.0000,      757.31
    310.0000,      40.0000,      735.58
    320.0000,      40.0000,      843.55
    330.0000,      40.0000,      903.85
    340.0000,      40.0000,      1016.4
    350.0000,      40.0000,      1144.1
    360.0000,      40.0000,      1084.0
    370.0000,      40.0000,      1020.9
    380.0000,      40.0000,      938.08
    390.0000,      40.0000,      815.27
    400.0000,      40.0000,      829.40
    410.0000,      40.0000,      894.79
    420.0000,      40.0000,      1022.0
    430.0000,      40.0000,      1112.3
    440.0000,      40.0000,      1055.9
    450.0000,      40.0000,      968.76
    460.0000,      40.0000,      793.35
    470.0000,      40.0000,      731.58
    480.0000,      40.0000,      795.62
    490.0000,      40.0000,      802.27
    500.0000,      40.0000,      944.76
    510.0000,      40.0000,      962.98
    520.0000,      40.0000,      834.92
    530.0000,      40.0000,      851.50
    540.0000,      40.0000,      777.85
     75.0000,      50.0000,      1477.7
     85.0000,      50.0000,      1507.2
     95.0000,      50.0000,      1353.6
    105.0000,      50.0000,      1384.9
    115.0000,      50.0000,      1334.1
    125.0000,      50.0000,      1190.8
    135.0000,      50.0000,      1145.4
    145.0000,      50.0000,      1279.0
    155.0000,      50.0000,      1227.5
    165.0000,      50.0000,      1247.5
    175.0000,      50.0000,      1338.8
    185.0000,      50.0000,      1290.4
    195.0000,      50.0000,      1161.5
    205.0000,      50.0000,      1126.9
    215.0000,      50.0000,      1073.7
    225.0000,      50.0000,      1007.6
    235.0000,      50.0000,      1141.9
    245.0000,      50.0000,      1250.8
    255.0000,      50.0000,      1278.3
    265.0000,      50.0000,      1228.4
    275.0000,      50.0000,      1202.5
    285.0000,      50.0000,      1019.0
    295.0000,      50.0000,      852.76
    305.0000,      50.0000,      817.17
    315.0000,      50.0000,      897.90
    325.0000,      50.0000,      923.61
    335.0000,      50.0000,      1033.6
    345.0000,      50.0000,      1240.4
    355.0000,      50.0000,      1249.3
    365.0000,      50.0000,      1114.8
    375.0000,      50.0000,      1049.5
    385.0000,      50.0000,      1009.1
    395.0000,      50.0000,      894.72
    405.0000,      50.0000,      964.99
    415.0000,      50.0000,      1074.0
    425.0000,      50.0000,      1101.4
    435.0000,      50.0000,      1106.9
    445.0000,      50.0000,      1102.5
    455.0000,      50.0000,      958.17
    465.0000,      50.0000,      910.88
    475.0000,      50.0000,      869.96
    485.0000,      50.0000,      838.53
    495.0000,      50.0000,      896.02
    505.0000,      50.0000,      1019.3
    515.0000,      50.0000,      990.80
    525.0000,      50.0000,      961.24
     90.0000,      60.0000,      1470.2
    100.0000,      60.0000,      1433.9
    110.0000,      60.0000,      1356.3
    120.0000,      60.0000,      1308.9
    130.0000,      60.0000,      1277.8
    140.0000,      60.0000,      1291.5
    150.0000,      60.0000,      1349.8
    160.0000,      60.0000,      1323.6
    170.0000,      60.0000,      1296.1
    180.0000,      60.0000,      1288.6
    190.0000,      60.0000,      1308.5
    200.0000,      60.0000,      1230.6
    210.0000,      60.0000,      1170.2
    220.0000,      60.0000,      1187.4
    230.0000,      60.0000,      1259.1
    240.0000,      60.0000,      1307.4
    250.0000,      60.0000,      1270.8
    260.0000,      60.0000,      1296.3
    270.0000,      60.0000,      1266.2
    280.0000,      60.0000,      1155.6
    290.0000,      60.0000,      981.83
    300.0000,      60.0000,      915.59
    310.0000,      60.0000,      966.11
    320.0000,      60.0000,      973.81
    330.0000,      60.0000,      1011.8
    340.0000,      60.0000,      1134.3
    350.0000,      60.0000,      1216.9
    360.0000,      60.0000,      1190.9
    370.0000,      60.0000,      1127.7
    380.0000,      60.0000,      1128.5
    390.0000,      60.0000,      1148.2
    400.0000,      60.0000,      1059.8
    410.0000,      60.0000,      1034.7
    420.0000,      60.0000,      1102.9
    430.0000,      60.0000,      1111.5
    440.0000,      60.0000,      1055.1
    450.0000,      60.0000,      1021.9
    460.0000,      60.0000,      1052.5
    470.0000,      60.0000,      1007.6
    480.0000,      60.0000,      896.48
    490.0000,      60.0000,      919.25
    500.0000,      60.0000,      980.14
    510.0000,      60.0000,      1017.6
    105.0000,      70.0000,      1416.6
    115.0000,      70.0000,      1335.8
    125.0000,      70.0000,      1305.5
    135.0000,      70.0000,      1368.1
    145.0000,      70.0000,      1363.5
    155.0000,      70.0000,      1337.0
    165.0000,      70.0000,      1273.0
    175.0000,      70.0000,      1256.2
    185.0000,      70.0000,      1313.9
    195.0000,      70.0000,      1334.7
    205.0000,      70.0000,      1286.2
    215.0000,      70.0000,      1305.1
    225.0000,      70.0000,      1352.1
    235.0000,      70.0000,      1342.6
    245.0000,      70.0000,      1354.6
    255.0000,      70.0000,      1283.4
    265.0000,      70.0000,      1194.2
    275.0000,      70.0000,      1164.8
    285.0000,      70.0000,      1109.1
    295.0000,      70.0000,      1028.2
    305.0000,      70.0000,      1044.6
    315.0000,      70.0000,      1012.1
    325.0000,      70.0000,      1016.6
    335.0000,      70.0000,      1063.2
    345.0000,      70.0000,      1062.4
    355.0000,      70.0000,      1112.0
    365.0000,      70.0000,      1190.1
    375.0000,      70.0000,      1208.2
    385.0000,      70.0000,      1214.7
    395.0000,      70.0000,      1207.4
    405.0000,      70.0000,      1157.4
    415.0000,      70.0000,      1115.3
    425.0000,      70.0000,      1041.4
    435.0000,      70.0000,      1039.9
    445.0000,      70.0000,      1020.2
    455.0000,      70.0000,      1044.2
    465.0000,      70.0000,      1052.3
    475.0000,      70.0000,      1009.9
    485.0000,      70.0000,      982.59
    495.0000,      70.0000,      998.79
    120.0000,      80.0000,      1326.1
    130.0000,      80.0000,      1374.4
    140.0000,      80.0000,      1320.0
    150.0000,      80.0000,      1282.2
    160.0000,      80.0000,      1322.1
    170.0000,      80.0000,      1226.9
    180.0000,      80.0000,      1250.9
    190.0000,      80.0000,      1344.2
    200.0000,      80.0000,      1412.0
    210.0000,      80.0000,      1370.1
    220.0000,      80.0000,      1393.8
    230.0000,      80.0000,      1398.3
    240.0000,      80.0000,      1331.7
    250.0000,      80.0000,      1288.6
    260.0000,      80.0000,      1212.9
    270.0000,      80.0000,      1140.3
    280.0000,      80.0000,      1080.9
    290.0000,      80.0000,      1115.9
    300.0000,      80.0000,      1099.8
    310.0000,      80.0000,      1043.3
    320.0000,      80.0000,      1004.8
    330.0000,      80.0000,      1015.0
    340.0000,      80.0000,      1021.3
    350.0000,      80.0000,      1045.9
    360.0000,      80.0000,      1140.1
    370.0000,      80.0000,      1172.5
    380.0000,      80.0000,      1178.5
    390.0000,      80.0000,      1247.1
    400.0000,      80.0000,      1261.6
    410.0000,      80.0000,      1156.9
    420.0000,      80.0000,      1109.4
    430.0000,      80.0000,      1052.2
    440.0000,      80.0000,      969.92
    450.0000,      80.0000,      994.66
    460.0000,      80.0000,      1064.8
    470.0000,      80.0000,      1032.6
    480.0000,      80.0000,      1022.5
    135.0000,      90.0000,      1291.3
    145.0000,      90.0000,      1266.1
    155.0000,      90.0000,      1241.0
    165.0000,      90.0000,      1260.1
    175.0000,      90.0000,      1258.5
    185.0000,      90.0000,      1291.0
    195.0000,      90.0000,      1372.1
    205.0000,      90.0000,      1413.8
    215.0000,      90.0000,      1426.0
    225.0000,      90.0000,      1408.2
    235.0000,      90.0000,      1315.2
    245.0000,      90.0000,      1241.5
    255.0000,      90.0000,      1211.2
    265.0000,      90.0000,      1175.1
    275.0000,      90.0000,      1107.8
    285.0000,      90.0000,      1076.6
    295.0000,      90.0000,      1099.1
    305.0000,      90.0000,      1033.1
    315.0000,      90.0000,      976.86
    325.0000,      90.0000,      1012.9
    335.0000,      90.0000,      1026.7
    345.0000,      90.0000,      1035.5
    355.0000,      90.0000,      1058.5
    365.0000,      90.0000,      1098.6
    375.0000,      90.0000,      1143.0
    385.0000,      90.0000,      1138.0
    395.0000,      90.0000,      1204.5
    405.0000,      90.0000,      1251.9
    415.0000,      90.0000,      1142.2
    425.0000,      90.0000,      1070.5
    435.0000,      90.0000,      1009.3
    445.0000,      90.0000,      1006.1
    455.0000,      90.0000,      1014.9
    465.0000,      90.0000,      1014.0
    150.0000,     100.0000,      1240.1
    160.0000,     100.0000,      1210.2
    170.0000,     100.0000,      1271.8
    180.0000,     100.0000,      1266.3
    190.0000,     100.0000,      1285.8
    200.0000,     100.0000,      1335.5
    210.0000,     100.0000,      1426.6
    220.0000,     100.0000,      1358.8
    230.0000,     100.0000,      1302.8
    240.0000,     100.0000,      1249.6
    250.0000,     100.0000,      1189.8
    260.0000,     100.0000,      1165.9
    270.0000,     100.0000,      1084.2
    280.0000,     100.0000,      1078.9
    290.0000,     100.0000,      1068.9
    300.0000,     100.0000,      1007.6
    310.0000,     100.0000,      951.70
    320.0000,     100.0000,      1007.4
    330.0000,     100.0000,      1031.0
    340.0000,     100.0000,      1013.2
    350.0000,     100.0000,      1000.7
    360.0000,     100.0000,      1027.4
    370.0000,     100.0000,      1070.4
    380.0000,     100.0000,      1092.8
    390.0000,     100.0000,      1119.4
    400.0000,     100.0000,      1147.4
    410.0000,     100.0000,      1165.9
    420.0000,     100.0000,      1078.7
    430.0000,     100.0000,      1011.9
    440.0000,     100.0000,      1030.3
    450.0000,     100.0000,      1052.9
    165.0000,     110.0000,      1221.3
    175.0000,     110.0000,      1229.2
    185.0000,     110.0000,      1206.0
    195.0000,     110.0000,      1240.1
    205.0000,     110.0000,      1309.7
    215.0000,     110.0000,      1318.3
    225.0000,     110.0000,      1274.8
    235.0000,     110.0000,      1246.3
    245.0000,     110.0000,      1191.2
    255.0000,     110.0000,      1116.3
    265.0000,     110.0000,      1063.7
    275.0000,     110.0000,      1021.0
    285.0000,     110.0000,      1002.3
    295.0000,     110.0000,      1009.2
    305.0000,     110.0000,      1009.9
    315.0000,     110.0000,      1009.9
    325.0000,     110.0000,      973.16
    335.0000,     110.0000,      956.12
    345.0000,     110.0000,      965.71
    355.0000,     110.0000,      961.91
    365.0000,     110.0000,      977.13
    375.0000,     110.0000,      1043.5
    385.0000,     110.0000,      1087.7
    395.0000,     110.0000,      1077.5
    405.0000,     110.0000,      1067.7
    415.0000,     110.0000,      1048.8
    425.0000,     110.0000,      998.41
    435.0000,     110.0000,      1013.8
    180.0000,     120.0000,      1179.9
    190.0000,     120.0000,      1119.9
    200.0000,     120.0000,      1164.6
    210.0000,     120.0000,      1237.9
    220.0000,     120.0000,      1273.0
    230.0000,     120.0000,      1198.2
    240.0000,     120.0000,      1154.4
    250.0000,     120.0000,      1092.7
    260.0000,     120.0000,      992.31
    270.0000,     120.0000,      966.43
    280.0000,     120.0000,      976.33
    290.0000,     120.0000,      983.82
    300.0000,     120.0000,      996.88
    310.0000,     120.0000,      1045.4
    320.0000,     120.0000,      968.06
    330.0000,     120.0000,      915.94
    340.0000,     120.0000,      880.81
    350.0000,     120.0000,      888.74
    360.0000,     120.0000,      916.25
    370.0000,     120.0000,      959.69
    380.0000,     120.0000,      1028.4
    390.0000,     120.0000,      1042.7
    400.0000,     120.0000,      1011.9
    410.0000,     120.0000,      1004.6
    420.0000,     120.0000,      975.77
    195.0000,     130.0000,      1095.7
    205.0000,     130.0000,      1124.9
    215.0000,     130.0000,      1158.0
    225.0000,     130.0000,      1173.3
    235.0000,     130.0000,      1111.1
    245.0000,     130.0000,      1018.0
    255.0000,     130.0000,      939.72
    265.0000,     130.0000,      919.41
    275.0000,     130.0000,      956.73
    285.0000,     130.0000,      966.17
    295.0000,     130.0000,      964.67
    305.0000,     130.0000,      986.84
    315.0000,     130.0000,      974.20
    325.0000,     130.0000,      912.64
    335.0000,     130.0000,      853.41
    345.0000,     130.0000,      835.05
    355.0000,     130.0000,      832.06
    365.0000,     130.0000,      876.40
    375.0000,     130.0000,      926.75
    385.0000,     130.0000,      983.68
    395.0000,     130.0000,      1001.0
    405.0000,     130.0000,      957.00
    210.0000,     140.0000,      1055.2
    220.0000,     140.0000,      1058.5
    230.0000,     140.0000,      1028.9
    240.0000,     140.0000,      956.45
    250.0000,     140.0000,      916.30
    260.0000,     140.0000,      888.80
    270.0000,     140.0000,      913.72
    280.0000,     140.0000,      930.15
    290.0000,     140.0000,      911.93
    300.0000,     140.0000,      946.60
    310.0000,     140.0000,      925.57
    320.0000,     140.0000,      894.11
    330.0000,     140.0000,      840.19
    340.0000,     140.0000,      821.53
    350.0000,     140.0000,      801.81
    360.0000,     140.0000,      801.19
    370.0000,     140.0000,      826.50
    380.0000,     140.0000,      892.48
    390.0000,     140.0000,      930.46
    225.0000,     150.0000,      924.07
    235.0000,     150.0000,      915.93
    245.0000,     150.0000,      865.12
    255.0000,     150.0000,      874.89
    265.0000,     150.0000,      886.51
    275.0000,     150.0000,      846.52
    285.0000,     150.0000,      868.86
    295.0000,     150.0000,      888.90
    305.0000,     150.0000,      866.66
    315.0000,     150.0000,      856.09
    325.0000,     150.0000,      838.73
    335.0000,     150.0000,      796.70
    345.0000,     150.0000,      762.61
    355.0000,     150.0000,      776.98
    365.0000,     150.0000,      797.99
    375.0000,     150.0000,      807.69
    240.0000,     160.0000,      855.29
    250.0000,     160.0000,      824.41
    260.0000,     160.0000,      818.21
    270.0000,     160.0000,      819.04
    280.0000,     160.0000,      804.99
    290.0000,     160.0000,      815.86
    300.0000,     160.0000,      817.36
    310.0000,     160.0000,      809.96
    320.0000,     160.0000,      794.44
    330.0000,     160.0000,      783.81
    340.0000,     160.0000,      747.78
    350.0000,     160.0000,      749.19
    360.0000,     160.0000,      752.85
    255.0000,     170.0000,      783.59
    265.0000,     170.0000,      762.13
    275.0000,     170.0000,      740.33
    285.0000,     170.0000,      763.52
    295.0000,     170.0000,      773.35
    305.0000,     170.0000,      746.66
    315.0000,     170.0000,      739.89
    325.0000,     170.0000,      744.11
    335.0000,     170.0000,      745.79
    345.0000,     170.0000,      726.91
    270.0000,     180.0000,      708.90
    280.0000,     180.0000,      715.49
    290.0000,     180.0000,      697.12
    300.0000,     180.0000,      700.87
    310.0000,     180.0000,      698.31
    320.0000,     180.0000,      695.10
    330.0000,     180.0000,      699.77
    285.0000,     190.0000,      659.98
    295.0000,     190.0000,      641.26
    305.0000,     190.0000,      647.62
    315.0000,     190.0000,      653.08
    300.0000,     200.0000,      601.41
   6.29
ITERATION 4
MODEL RESISTIVITY
LAYER 1
58,       5.0000
     20.0000,      430.25
     30.0000,      496.73
     40.0000,      434.13
     50.0000,      275.79
     60.0000,      345.40
     70.0000,      393.45
     80.0000,      323.57
     90.0000,      333.05
    100.0000,      299.14
    110.0000,      314.06
    120.0000,      243.60
    130.0000,      326.42
    140.0000,      221.77
    150.0000,      200.05
    160.0000,      252.30
    170.0000,      369.16
    180.0000,      318.54
    190.0000,      290.30
    200.0000,      330.47
    210.0000,      241.13
    220.0000,      250.34
    230.0000,      238.64
    240.0000,      258.08
    250.0000,      239.71
    260.0000,      340.98
    270.0000,      258.99
    280.0000,      227.06
    290.0000,      197.47
    300.0000,      188.48
    310.0000,      155.05
    320.0000,      121.89
    330.0000,      196.30
    340.0000,      312.04
    350.0000,      270.54
    360.0000,      300.05
    370.0000,      442.09
    380.0000,      315.44
    390.0000,      242.63
    400.0000,      297.19
    410.0000,      323.75
    420.0000,      330.34
    430.0000,      422.48
    440.0000,      451.19
    450.0000,      410.33
    460.0000,      298.35
    470.0000,      245.89
    480.0000,      162.19
    490.0000,      306.16
    500.0000,      317.21
    510.0000,      222.64
    520.0000,      331.15
    530.0000,      327.10
    540.0000,      189.06
    550.0000,      258.58
    560.0000,      264.95
    570.0000,      255.31
    580.0000,      260.58
                   207.79
LAYER 2
58,      10.0500
     20.0000,      587.17
     30.0000,      661.31
     40.0000,      601.56
     50.0000,      455.73
     60.0000,      516.36
     70.0000,      592.16
     80.0000,      496.05
     90.0000,      492.77
    100.0000,      490.02
    110.0000,      475.78
    120.0000,      376.36
    130.0000,      480.68
    140.0000,      361.67
    150.0000,      305.60
    160.0000,      383.65
    170.0000,      534.35
    180.0000,      464.37
    190.0000,      424.59
    200.0000,      406.31
    210.0000,      323.94
    220.0000,      354.33
    230.0000,      365.95
    240.0000,      363.89
    250.0000,      362.56
    260.0000,      511.79
    270.0000,      395.04
    280.0000,      360.22
    290.0000,      324.71
    300.0000,      271.67
    310.0000,      230.24
    320.0000,      189.70
    330.0000,      264.90
    340.0000,      404.15
    350.0000,      340.76
    360.0000,      410.59
    370.0000,      601.89
    380.0000,      395.80
    390.0000,      315.33
    400.0000,      338.17
    410.0000,      368.82
    420.0000,      421.09
    430.0000,      534.15
    440.0000,      588.36
    450.0000,      503.02
    460.0000,      335.95
    470.0000,      298.68
    480.0000,      237.33
    490.0000,      377.55
    500.0000,      397.04
    510.0000,      331.21
    520.0000,      404.03
    530.0000,      417.09
    540.0000,      281.91
    550.0000,      349.47
    560.0000,      330.70
    570.0000,      313.54
    580.0000,      291.14
                   280.77
LAYER 3
56,      15.1505
     30.0000,      1300.6
     40.0000,      1411.9
     50.0000,      1238.4
     60.0000,      1320.6
     70.0000,      1484.3
     80.0000,      1369.9
     90.0000,      1371.5
    100.0000,      1359.6
    110.0000,      1244.6
    120.0000,      1068.9
    130.0000,      1234.0
    140.0000,      1024.6
    150.0000,      906.51
    160.0000,      1095.1
    170.0000,      1390.4
    180.0000,      1212.6
    190.0000,      996.24
    200.0000,      837.42
    210.0000,      739.27
    220.0000,      845.92
    230.0000,      938.17
    240.0000,      930.22
    250.0000,      981.69
    260.0000,      1315.1
    270.0000,      1124.8
    280.0000,      1040.1
    290.0000,      925.94
    300.0000,      725.89
    310.0000,      612.23
    320.0000,      545.74
    330.0000,      683.61
    340.0000,      919.67
    350.0000,      778.42
    360.0000,      876.10
    370.0000,      1108.3
    380.0000,      769.38
    390.0000,      647.80
    400.0000,      660.73
    410.0000,      671.51
    420.0000,      742.27
    430.0000,      871.29
    440.0000,      901.39
    450.0000,      742.07
    460.0000,      553.31
    470.0000,      545.50
    480.0000,      517.43
    490.0000,      686.64
    500.0000,      716.03
    510.0000,      665.75
    520.0000,      760.77
    530.0000,      818.11
    540.0000,      665.91
    550.0000,      733.16
    560.0000,      639.06
    570.0000,      522.30
                   433.94
LAYER 4
54,      20.3020
     40.0000,      3142.0
     50.0000,      3210.1
     60.0000,      3532.4
     70.0000,      3865.5
     80.0000,      3574.2
     90.0000,      3365.1
    100.0000,      3118.2
    110.0000,      2782.9
    120.0000,      2607.4
    130.0000,      3033.6
    140.0000,      2701.0
    150.0000,      2503.9
    160.0000,      2981.8
    170.0000,      3632.0
    180.0000,      3149.6
    190.0000,      2372.1
    200.0000,      1896.3
    210.0000,      1786.8
    220.0000,      2112.8
    230.0000,      2404.7
    240.0000,      2318.0
    250.0000,      2364.8
    260.0000,      3042.9
    270.0000,      2802.6
    280.0000,      2689.3
    290.0000,      2432.8
    300.0000,      1894.8
    310.0000,      1622.3
    320.0000,      1520.7
    330.0000,      1827.5
    340.0000,      2277.5
    350.0000,      1899.6
    360.0000,      1949.7
    370.0000,      2195.8
    380.0000,      1587.1
    390.0000,      1390.3
    400.0000,      1393.6
    410.0000,      1323.0
    420.0000,      1373.4
    430.0000,      1487.8
    440.0000,      1402.9
    450.0000,      1112.6
    460.0000,      925.18
    470.0000,      1002.6
    480.0000,      1045.5
    490.0000,      1291.6
    500.0000,      1330.8
    510.0000,      1290.0
    520.0000,      1488.2
    530.0000,      1666.3
    540.0000,      1478.2
    550.0000,      1516.0
    560.0000,      1225.9
                   867.76
LAYER 5
52,      25.5050
     50.0000,      8272.0
     60.0000,       12985
     70.0000,       12857
     80.0000,       10219
     90.0000,      7528.0
    100.0000,      5823.9
    110.0000,      5108.9
    120.0000,      5558.8
    130.0000,      7058.5
    140.0000,      7792.9
    150.0000,      8238.1
    160.0000,      9424.8
    170.0000,       10482
    180.0000,      9491.7
    190.0000,      7430.1
    200.0000,      6275.3
    210.0000,      6362.0
    220.0000,      7056.4
    230.0000,      6978.1
    240.0000,      5746.9
    250.0000,      4951.5
    260.0000,      5353.3
    270.0000,      5687.1
    280.0000,      6250.1
    290.0000,      6511.0
    300.0000,      5948.3
    310.0000,      5648.0
    320.0000,      5756.9
    330.0000,      6346.5
    340.0000,      6715.2
    350.0000,      5900.6
    360.0000,      5384.1
    370.0000,      4964.3
    380.0000,      4045.7
    390.0000,      3664.3
    400.0000,      3477.8
    410.0000,      3285.8
    420.0000,      3326.3
    430.0000,      3282.4
    440.0000,      2802.8
    450.0000,      2238.6
    460.0000,      2067.5
    470.0000,      2275.0
    480.0000,      2550.7
    490.0000,      2890.0
    500.0000,      3037.1
    510.0000,      3143.5
    520.0000,      3466.5
    530.0000,      3770.9
    540.0000,      3620.5
    550.0000,      3357.8
                   2835.2
LAYER 6
48,      30.7601
     70.0000,       11151
     80.0000,      9122.0
     90.0000,      6431.0
    100.0000,      4856.6
    110.0000,      4261.2
    120.0000,      4694.9
    130.0000,      5969.3
    140.0000,      7288.7
    150.0000,      8459.3
    160.0000,      9679.7
    170.0000,       10473
    180.0000,       10003
    190.0000,      8644.9
    200.0000,      7794.8
    210.0000,      7681.3
    220.0000,      7499.8
    230.0000,      6460.3
    240.0000,      4910.5
    250.0000,      3937.0
    260.0000,      3871.9
    270.0000,      4247.7
    280.0000,      4969.3
    290.0000,      5773.8
    300.0000,      6201.8
    310.0000,      6652.0
    320.0000,      7197.6
    330.0000,      7697.7
    340.0000,      7697.4
    350.0000,      6908.3
    360.0000,      6087.0
    370.0000,      5349.5
    380.0000,      4653.6
    390.0000,      4342.7
    400.0000,      4167.2
    410.0000,      4056.1
    420.0000,      4083.8
    430.0000,      3924.8
    440.0000,      3391.5
    450.0000,      2854.6
    460.0000,      2692.5
    470.0000,      2832.2
    480.0000,      3094.9
    490.0000,      3372.6
    500.0000,      3559.4
    510.0000,      3738.1
    520.0000,      3991.3
    530.0000,      4206.4
                   4112.0
LAYER 7
46,      36.0677
     80.0000,      5594.9
     90.0000,      4144.9
    100.0000,      3394.6
    110.0000,      2949.0
    120.0000,      3089.0
    130.0000,      3673.7
    140.0000,      4443.7
    150.0000,      5235.9
    160.0000,      5963.0
    170.0000,      6422.6
    180.0000,      6386.4
    190.0000,      5933.7
    200.0000,      5530.3
    210.0000,      5212.6
    220.0000,      4676.4
    230.0000,      3819.4
    240.0000,      2929.9
    250.0000,      2381.9
    260.0000,      2277.1
    270.0000,      2477.2
    280.0000,      2903.6
    290.0000,      3484.3
    300.0000,      4045.7
    310.0000,      4639.7
    320.0000,      5201.7
    330.0000,      5580.8
    340.0000,      5589.9
    350.0000,      5175.9
    360.0000,      4654.4
    370.0000,      4179.4
    380.0000,      3828.1
    390.0000,      3699.9
    400.0000,      3660.1
    410.0000,      3667.8
    420.0000,      3709.4
    430.0000,      3589.9
    440.0000,      3238.0
    450.0000,      2875.9
    460.0000,      2734.0
    470.0000,      2764.1
    480.0000,      2897.9
    490.0000,      3061.1
    500.0000,      3199.2
    510.0000,      3355.3
    520.0000,      3494.6
                   3668.6
LAYER 8
42,      41.4284
    100.0000,      2621.8
    110.0000,      2080.9
    120.0000,      2049.7
    130.0000,      2230.1
    140.0000,      2541.7
    150.0000,      2901.6
    160.0000,      3236.4
    170.0000,      3463.4
    180.0000,      3512.0
    190.0000,      3385.6
    200.0000,      3195.6
    210.0000,      2941.8
    220.0000,      2567.0
    230.0000,      2106.2
    240.0000,      1687.1
    250.0000,      1427.9
    260.0000,      1365.7
    270.0000,      1463.2
    280.0000,      1684.1
    290.0000,      2008.9
    300.0000,      2380.2
    310.0000,      2787.5
    320.0000,      3171.4
    330.0000,      3441.7
    340.0000,      3516.4
    350.0000,      3379.7
    360.0000,      3161.3
    370.0000,      2955.1
    380.0000,      2825.8
    390.0000,      2816.8
    400.0000,      2860.8
    410.0000,      2927.2
    420.0000,      2986.2
    430.0000,      2940.5
    440.0000,      2762.9
    450.0000,      2560.8
    460.0000,      2457.7
    470.0000,      2432.8
    480.0000,      2477.2
    490.0000,      2561.8
    500.0000,      2644.3
                   2817.3
LAYER 9
38,      46.8426
    120.0000,      1474.9
    130.0000,      1444.8
    140.0000,      1530.5
    150.0000,      1667.1
    160.0000,      1804.4
    170.0000,      1908.6
    180.0000,      1949.2
    190.0000,      1913.0
    200.0000,      1820.4
    210.0000,      1671.2
    220.0000,      1465.6
    230.0000,      1236.2
    240.0000,      1038.1
    250.0000,      914.69
    260.0000,      883.09
    270.0000,      934.30
    280.0000,      1053.5
    290.0000,      1234.9
    300.0000,      1457.1
    310.0000,      1706.3
    320.0000,      1947.7
    330.0000,      2134.0
    340.0000,      2225.4
    350.0000,      2212.4
    360.0000,      2150.1
    370.0000,      2087.1
    380.0000,      2062.6
    390.0000,      2101.6
    400.0000,      2170.0
    410.0000,      2246.6
    420.0000,      2307.8
    430.0000,      2306.4
    440.0000,      2231.5
    450.0000,      2132.6
    460.0000,      2071.3
    470.0000,      2039.5
    480.0000,      2051.0
                   2117.0
LAYER 10
34,      52.3111
    140.0000,      979.07
    150.0000,      1022.1
    160.0000,      1069.3
    170.0000,      1116.1
    180.0000,      1145.2
    190.0000,      1138.1
    200.0000,      1094.9
    210.0000,      1016.2
    220.0000,      908.94
    230.0000,      793.02
    240.0000,      694.45
    250.0000,      632.89
    260.0000,      617.75
    270.0000,      647.97
    280.0000,      718.02
    290.0000,      826.16
    300.0000,      963.01
    310.0000,      1119.1
    320.0000,      1274.8
    330.0000,      1405.3
    340.0000,      1489.5
    350.0000,      1521.0
    360.0000,      1524.1
    370.0000,      1523.3
    380.0000,      1540.3
    390.0000,      1589.9
    400.0000,      1654.2
    410.0000,      1719.8
    420.0000,      1770.8
    430.0000,      1783.5
    440.0000,      1754.2
    450.0000,      1711.4
    460.0000,      1684.6
                   1667.5
LAYER 11
30,      57.8342
    160.0000,      666.78
    170.0000,      688.12
    180.0000,      714.79
    190.0000,      720.25
    200.0000,      703.42
    210.0000,      665.31
    220.0000,      610.85
    230.0000,      551.19
    240.0000,      500.24
    250.0000,      468.57
    260.0000,      462.16
    270.0000,      482.21
    280.0000,      527.04
    290.0000,      596.43
    300.0000,      685.72
    310.0000,      788.90
    320.0000,      894.75
    330.0000,      989.35
    340.0000,      1060.9
    350.0000,      1104.7
    360.0000,      1131.9
    370.0000,      1154.8
    380.0000,      1184.9
    390.0000,      1230.5
    400.0000,      1281.8
    410.0000,      1330.9
    420.0000,      1368.0
    430.0000,      1377.5
    440.0000,      1358.3
                   1343.4
LAYER 12
28,      63.4125
    170.0000,      436.24
    180.0000,      471.63
    190.0000,      481.41
    200.0000,      478.22
    210.0000,      463.25
    220.0000,      437.66
    230.0000,      407.66
    240.0000,      381.46
    250.0000,      365.52
    260.0000,      364.01
    270.0000,      378.71
    280.0000,      409.58
    290.0000,      456.99
    300.0000,      518.52
    310.0000,      590.38
    320.0000,      665.88
    330.0000,      736.84
    340.0000,      796.16
    350.0000,      840.43
    360.0000,      874.41
    370.0000,      904.11
    380.0000,      935.45
    390.0000,      972.84
    400.0000,      1010.2
    410.0000,      1044.2
    420.0000,      1070.4
    430.0000,      1070.9
                   1034.1
LAYER 13
24,      69.0466
    190.0000,      335.43
    200.0000,      338.27
    210.0000,      337.51
    220.0000,      328.30
    230.0000,      314.83
    240.0000,      302.53
    250.0000,      295.53
    260.0000,      296.91
    270.0000,      308.52
    280.0000,      331.00
    290.0000,      365.00
    300.0000,      409.24
    310.0000,      461.38
    320.0000,      517.28
    330.0000,      571.95
    340.0000,      620.87
    350.0000,      661.34
    360.0000,      694.99
    370.0000,      724.40
    380.0000,      752.70
    390.0000,      781.93
    400.0000,      806.47
    410.0000,      827.17
                   852.89
LAYER 14
22,      74.7371
    200.0000,      243.07
    210.0000,      254.25
    220.0000,      253.90
    230.0000,      249.61
    240.0000,      245.56
    250.0000,      243.91
    260.0000,      246.97
    270.0000,      256.53
    280.0000,      273.55
    290.0000,      298.76
    300.0000,      331.56
    310.0000,      370.51
    320.0000,      413.02
    330.0000,      455.95
    340.0000,      496.30
    350.0000,      531.85
    360.0000,      562.43
    370.0000,      588.53
    380.0000,      612.65
    390.0000,      636.37
    400.0000,      648.25
                   650.12
LAYER 15
18,      80.4845
    220.0000,      199.96
    230.0000,      200.06
    240.0000,      201.39
    250.0000,      202.86
    260.0000,      206.68
    270.0000,      214.64
    280.0000,      227.77
    290.0000,      246.85
    300.0000,      271.69
    310.0000,      301.41
    320.0000,      334.34
    330.0000,      368.50
    340.0000,      401.90
    350.0000,      432.71
    360.0000,      459.59
    370.0000,      480.51
    380.0000,      499.90
                   526.19
LAYER 16
16,      86.2893
    230.0000,      159.12
    240.0000,      165.71
    250.0000,      168.42
    260.0000,      172.06
    270.0000,      178.53
    280.0000,      188.67
    290.0000,      203.25
    300.0000,      222.39
    310.0000,      245.44
    320.0000,      271.28
    330.0000,      298.69
    340.0000,      326.47
    350.0000,      353.41
    360.0000,      377.84
    370.0000,      390.65
                   399.80
LAYER 17
12,      92.1522
    250.0000,      138.56
    260.0000,      141.08
    270.0000,      146.15
    280.0000,      153.83
    290.0000,      164.99
    300.0000,      180.02
    310.0000,      198.24
    320.0000,      218.68
    330.0000,      240.71
    340.0000,      263.69
    350.0000,      287.58
                   315.76
LAYER 18
10,      98.0737
    260.0000,      112.63
    270.0000,      116.93
    280.0000,      122.40
    290.0000,      130.77
    300.0000,      143.09
    310.0000,      157.92
    320.0000,      174.08
    330.0000,      191.62
    340.0000,      209.87
                   227.69
LAYER 19
8,     104.0545
    270.0000,      91.544
    280.0000,      94.353
    290.0000,      100.08
    300.0000,      111.30
    310.0000,      124.02
    320.0000,      136.45
    330.0000,      150.44
                   165.14
LAYER 20
6,     110.0950
    280.0000,      69.740
    290.0000,      72.163
    300.0000,      85.139
    310.0000,      97.032
    320.0000,      104.95
                   116.44
LAYER 21
4, 
    290.0000,      45.276
    300.0000,      66.466
    310.0000,      78.708
                   77.644
CALCULATED APPARENT RESISTIVITY
     15.0000,      10.0000,      604.66
     25.0000,      10.0000,      642.35
     35.0000,      10.0000,      651.68
     45.0000,      10.0000,      507.94
     55.0000,      10.0000,      562.82
     65.0000,      10.0000,      590.82
     75.0000,      10.0000,      515.43
     85.0000,      10.0000,      521.71
     95.0000,      10.0000,      488.97
    105.0000,      10.0000,      528.80
    115.0000,      10.0000,      371.84
    125.0000,      10.0000,      514.22
    135.0000,      10.0000,      393.86
    145.0000,      10.0000,      368.22
    155.0000,      10.0000,      407.86
    165.0000,      10.0000,      540.00
    175.0000,      10.0000,      458.49
    185.0000,      10.0000,      468.21
    195.0000,      10.0000,      484.94
    205.0000,      10.0000,      360.69
    215.0000,      10.0000,      437.78
    225.0000,      10.0000,      388.21
    235.0000,      10.0000,      425.31
    245.0000,      10.0000,      382.09
    255.0000,      10.0000,      497.57
    265.0000,      10.0000,      399.38
    275.0000,      10.0000,      388.53
    285.0000,      10.0000,      330.70
    295.0000,      10.0000,      316.88
    305.0000,      10.0000,      279.66
    315.0000,      10.0000,      242.92
    325.0000,      10.0000,      326.45
    335.0000,      10.0000,      436.25
    345.0000,      10.0000,      394.69
    355.0000,      10.0000,      435.81
    365.0000,      10.0000,      538.90
    375.0000,      10.0000,      431.13
    385.0000,      10.0000,      406.01
    395.0000,      10.0000,      414.51
    405.0000,      10.0000,      445.26
    415.0000,      10.0000,      456.63
    425.0000,      10.0000,      516.06
    435.0000,      10.0000,      512.15
    445.0000,      10.0000,      495.05
    455.0000,      10.0000,      381.30
    465.0000,      10.0000,      371.25
    475.0000,      10.0000,      263.07
    485.0000,      10.0000,      391.89
    495.0000,      10.0000,      418.31
    505.0000,      10.0000,      329.07
    515.0000,      10.0000,      421.26
    525.0000,      10.0000,      420.45
    535.0000,      10.0000,      297.41
    545.0000,      10.0000,      378.54
    555.0000,      10.0000,      340.65
    565.0000,      10.0000,      325.06
    575.0000,      10.0000,      322.96
    585.0000,      10.0000,      285.26
     30.0000,      20.0000,      1065.8
     40.0000,      20.0000,      915.41
     50.0000,      20.0000,      829.63
     60.0000,      20.0000,      955.13
     70.0000,      20.0000,      929.35
     80.0000,      20.0000,      792.31
     90.0000,      20.0000,      827.24
    100.0000,      20.0000,      836.30
    110.0000,      20.0000,      731.47
    120.0000,      20.0000,      772.90
    130.0000,      20.0000,      825.14
    140.0000,      20.0000,      624.32
    150.0000,      20.0000,      592.24
    160.0000,      20.0000,      811.01
    170.0000,      20.0000,      827.76
    180.0000,      20.0000,      737.02
    190.0000,      20.0000,      731.14
    200.0000,      20.0000,      694.14
    210.0000,      20.0000,      646.94
    220.0000,      20.0000,      706.30
    230.0000,      20.0000,      660.94
    240.0000,      20.0000,      615.67
    250.0000,      20.0000,      711.81
    260.0000,      20.0000,      745.42
    270.0000,      20.0000,      627.97
    280.0000,      20.0000,      561.58
    290.0000,      20.0000,      581.31
    300.0000,      20.0000,      543.47
    310.0000,      20.0000,      437.75
    320.0000,      20.0000,      495.66
    330.0000,      20.0000,      710.14
    340.0000,      20.0000,      655.11
    350.0000,      20.0000,      569.57
    360.0000,      20.0000,      726.27
    370.0000,      20.0000,      793.76
    380.0000,      20.0000,      627.94
    390.0000,      20.0000,      612.30
    400.0000,      20.0000,      677.67
    410.0000,      20.0000,      655.75
    420.0000,      20.0000,      651.11
    430.0000,      20.0000,      712.98
    440.0000,      20.0000,      728.46
    450.0000,      20.0000,      663.99
    460.0000,      20.0000,      552.68
    470.0000,      20.0000,      443.63
    480.0000,      20.0000,      537.46
    490.0000,      20.0000,      679.92
    500.0000,      20.0000,      560.46
    510.0000,      20.0000,      542.65
    520.0000,      20.0000,      650.01
    530.0000,      20.0000,      556.30
    540.0000,      20.0000,      476.10
    550.0000,      20.0000,      549.59
    560.0000,      20.0000,      532.80
    570.0000,      20.0000,      481.24
     45.0000,      30.0000,      1194.6
     55.0000,      30.0000,      1151.8
     65.0000,      30.0000,      1142.0
     75.0000,      30.0000,      1169.5
     85.0000,      30.0000,      1080.2
     95.0000,      30.0000,      1071.2
    105.0000,      30.0000,      1040.0
    115.0000,      30.0000,      1144.0
    125.0000,      30.0000,      994.70
    135.0000,      30.0000,      941.37
    145.0000,      30.0000,      824.17
    155.0000,      30.0000,      923.95
    165.0000,      30.0000,      1021.2
    175.0000,      30.0000,      1111.5
    185.0000,      30.0000,      1018.7
    195.0000,      30.0000,      894.49
    205.0000,      30.0000,      890.56
    215.0000,      30.0000,      836.04
    225.0000,      30.0000,      864.97
    235.0000,      30.0000,      831.71
    245.0000,      30.0000,      938.23
    255.0000,      30.0000,      922.96
    265.0000,      30.0000,      953.48
    275.0000,      30.0000,      849.07
    285.0000,      30.0000,      792.57
    295.0000,      30.0000,      691.18
    305.0000,      30.0000,      654.73
    315.0000,      30.0000,      682.61
    325.0000,      30.0000,      780.59
    335.0000,      30.0000,      841.99
    345.0000,      30.0000,      887.26
    355.0000,      30.0000,      923.93
    365.0000,      30.0000,      912.91
    375.0000,      30.0000,      905.66
    385.0000,      30.0000,      815.15
    395.0000,      30.0000,      758.70
    405.0000,      30.0000,      752.92
    415.0000,      30.0000,      846.76
    425.0000,      30.0000,      910.54
    435.0000,      30.0000,      991.24
    445.0000,      30.0000,      907.79
    455.0000,      30.0000,      761.88
    465.0000,      30.0000,      606.77
    475.0000,      30.0000,      657.74
    485.0000,      30.0000,      724.70
    495.0000,      30.0000,      817.63
    505.0000,      30.0000,      818.72
    515.0000,      30.0000,      769.96
    525.0000,      30.0000,      703.36
    535.0000,      30.0000,      693.03
    545.0000,      30.0000,      657.26
    555.0000,      30.0000,      679.28
     60.0000,      40.0000,      1317.3
     70.0000,      40.0000,      1310.3
     80.0000,      40.0000,      1302.3
     90.0000,      40.0000,      1323.1
    100.0000,      40.0000,      1299.2
    110.0000,      40.0000,      1288.6
    120.0000,      40.0000,      1212.7
    130.0000,      40.0000,      1078.7
    140.0000,      40.0000,      1067.9
    150.0000,      40.0000,      1096.6
    160.0000,      40.0000,      1123.0
    170.0000,      40.0000,      1225.9
    180.0000,      40.0000,      1258.9
    190.0000,      40.0000,      1157.5
    200.0000,      40.0000,      1061.3
    210.0000,      40.0000,      966.48
    220.0000,      40.0000,      910.51
    230.0000,      40.0000,      992.32
    240.0000,      40.0000,      1079.3
    250.0000,      40.0000,      1125.6
    260.0000,      40.0000,      1170.3
    270.0000,      40.0000,      1143.3
    280.0000,      40.0000,      982.63
    290.0000,      40.0000,      877.59
    300.0000,      40.0000,      775.83
    310.0000,      40.0000,      749.39
    320.0000,      40.0000,      865.13
    330.0000,      40.0000,      921.70
    340.0000,      40.0000,      1044.7
    350.0000,      40.0000,      1181.0
    360.0000,      40.0000,      1114.5
    370.0000,      40.0000,      1044.8
    380.0000,      40.0000,      953.71
    390.0000,      40.0000,      826.98
    400.0000,      40.0000,      842.64
    410.0000,      40.0000,      914.12
    420.0000,      40.0000,      1051.7
    430.0000,      40.0000,      1144.9
    440.0000,      40.0000,      1085.1
    450.0000,      40.0000,      990.97
    460.0000,      40.0000,      801.14
    470.0000,      40.0000,      739.87
    480.0000,      40.0000,      811.55
    490.0000,      40.0000,      813.50
    500.0000,      40.0000,      967.60
    510.0000,      40.0000,      992.11
    520.0000,      40.0000,      852.94
    530.0000,      40.0000,      876.13
    540.0000,      40.0000,      796.22
     75.0000,      50.0000,      1479.2
     85.0000,      50.0000,      1520.9
     95.0000,      50.0000,      1360.2
    105.0000,      50.0000,      1412.8
    115.0000,      50.0000,      1359.6
    125.0000,      50.0000,      1204.7
    135.0000,      50.0000,      1155.5
    145.0000,      50.0000,      1300.3
    155.0000,      50.0000,      1233.2
    165.0000,      50.0000,      1249.2
    175.0000,      50.0000,      1347.3
    185.0000,      50.0000,      1294.0
    195.0000,      50.0000,      1160.3
    205.0000,      50.0000,      1135.1
    215.0000,      50.0000,      1086.1
    225.0000,      50.0000,      1008.2
    235.0000,      50.0000,      1153.8
    245.0000,      50.0000,      1271.7
    255.0000,      50.0000,      1304.4
    265.0000,      50.0000,      1247.8
    275.0000,      50.0000,      1236.4
    285.0000,      50.0000,      1041.8
    295.0000,      50.0000,      870.33
    305.0000,      50.0000,      833.32
    315.0000,      50.0000,      925.13
    325.0000,      50.0000,      941.37
    335.0000,      50.0000,      1053.5
    345.0000,      50.0000,      1269.6
    355.0000,      50.0000,      1278.3
    365.0000,      50.0000,      1127.7
    375.0000,      50.0000,      1066.0
    385.0000,      50.0000,      1026.5
    395.0000,      50.0000,      903.78
    405.0000,      50.0000,      980.31
    415.0000,      50.0000,      1102.4
    425.0000,      50.0000,      1126.2
    435.0000,      50.0000,      1134.3
    445.0000,      50.0000,      1132.4
    455.0000,      50.0000,      974.12
    465.0000,      50.0000,      923.49
    475.0000,      50.0000,      885.80
    485.0000,      50.0000,      849.28
    495.0000,      50.0000,      913.70
    505.0000,      50.0000,      1050.6
    515.0000,      50.0000,      1017.0
    525.0000,      50.0000,      983.56
     90.0000,      60.0000,      1472.3
    100.0000,      60.0000,      1443.0
    110.0000,      60.0000,      1367.1
    120.0000,      60.0000,      1323.4
    130.0000,      60.0000,      1290.9
    140.0000,      60.0000,      1299.8
    150.0000,      60.0000,      1354.1
    160.0000,      60.0000,      1321.4
    170.0000,      60.0000,      1285.2
    180.0000,      60.0000,      1274.8
    190.0000,      60.0000,      1296.6
    200.0000,      60.0000,      1222.0
    210.0000,      60.0000,      1165.6
    220.0000,      60.0000,      1184.4
    230.0000,      60.0000,      1262.2
    240.0000,      60.0000,      1314.3
    250.0000,      60.0000,      1281.5
    260.0000,      60.0000,      1317.2
    270.0000,      60.0000,      1287.4
    280.0000,      60.0000,      1182.2
    290.0000,      60.0000,      997.02
    300.0000,      60.0000,      934.63
    310.0000,      60.0000,      992.08
    320.0000,      60.0000,      996.59
    330.0000,      60.0000,      1032.9
    340.0000,      60.0000,      1150.3
    350.0000,      60.0000,      1233.8
    360.0000,      60.0000,      1201.3
    370.0000,      60.0000,      1133.9
    380.0000,      60.0000,      1139.6
    390.0000,      60.0000,      1164.0
    400.0000,      60.0000,      1073.9
    410.0000,      60.0000,      1045.3
    420.0000,      60.0000,      1120.9
    430.0000,      60.0000,      1133.5
    440.0000,      60.0000,      1071.3
    450.0000,      60.0000,      1038.1
    460.0000,      60.0000,      1070.9
    470.0000,      60.0000,      1023.3
    480.0000,      60.0000,      908.43
    490.0000,      60.0000,      937.44
    500.0000,      60.0000,      1003.3
    510.0000,      60.0000,      1040.8
    105.0000,      70.0000,      1415.7
    115.0000,      70.0000,      1338.0
    125.0000,      70.0000,      1304.6
    135.0000,      70.0000,      1370.3
    145.0000,      70.0000,      1362.0
    155.0000,      70.0000,      1324.3
    165.0000,      70.0000,      1255.7
    175.0000,      70.0000,      1235.5
    185.0000,      70.0000,      1288.6
    195.0000,      70.0000,      1310.7
    205.0000,      70.0000,      1263.3
    215.0000,      70.0000,      1285.0
    225.0000,      70.0000,      1340.9
    235.0000,      70.0000,      1332.9
    245.0000,      70.0000,      1356.1
    255.0000,      70.0000,      1289.9
    265.0000,      70.0000,      1203.8
    275.0000,      70.0000,      1177.8
    285.0000,      70.0000,      1128.2
    295.0000,      70.0000,      1043.1
    305.0000,      70.0000,      1070.9
    315.0000,      70.0000,      1032.6
    325.0000,      70.0000,      1034.6
    335.0000,      70.0000,      1077.5
    345.0000,      70.0000,      1072.5
    355.0000,      70.0000,      1115.4
    365.0000,      70.0000,      1196.2
    375.0000,      70.0000,      1211.0
    385.0000,      70.0000,      1220.3
    395.0000,      70.0000,      1213.1
    405.0000,      70.0000,      1167.0
    415.0000,      70.0000,      1121.6
    425.0000,      70.0000,      1045.1
    435.0000,      70.0000,      1049.0
    445.0000,      70.0000,      1029.7
    455.0000,      70.0000,      1054.4
    465.0000,      70.0000,      1067.6
    475.0000,      70.0000,      1022.8
    485.0000,      70.0000,      999.24
    495.0000,      70.0000,      1017.8
    120.0000,      80.0000,      1312.3
    130.0000,      80.0000,      1365.1
    140.0000,      80.0000,      1300.8
    150.0000,      80.0000,      1261.4
    160.0000,      80.0000,      1303.0
    170.0000,      80.0000,      1195.9
    180.0000,      80.0000,      1218.2
    190.0000,      80.0000,      1311.4
    200.0000,      80.0000,      1380.3
    210.0000,      80.0000,      1330.9
    220.0000,      80.0000,      1360.0
    230.0000,      80.0000,      1372.0
    240.0000,      80.0000,      1311.0
    250.0000,      80.0000,      1281.8
    260.0000,      80.0000,      1213.5
    270.0000,      80.0000,      1145.4
    280.0000,      80.0000,      1082.9
    290.0000,      80.0000,      1130.4
    300.0000,      80.0000,      1116.1
    310.0000,      80.0000,      1058.4
    320.0000,      80.0000,      1017.6
    330.0000,      80.0000,      1027.2
    340.0000,      80.0000,      1029.9
    350.0000,      80.0000,      1048.8
    360.0000,      80.0000,      1147.4
    370.0000,      80.0000,      1173.6
    380.0000,      80.0000,      1172.3
    390.0000,      80.0000,      1244.1
    400.0000,      80.0000,      1259.6
    410.0000,      80.0000,      1149.6
    420.0000,      80.0000,      1106.3
    430.0000,      80.0000,      1052.6
    440.0000,      80.0000,      965.39
    450.0000,      80.0000,      996.50
    460.0000,      80.0000,      1077.8
    470.0000,      80.0000,      1039.7
    480.0000,      80.0000,      1031.5
    135.0000,      90.0000,      1263.5
    145.0000,      90.0000,      1234.4
    155.0000,      90.0000,      1206.9
    165.0000,      90.0000,      1225.4
    175.0000,      90.0000,      1218.1
    185.0000,      90.0000,      1250.0
    195.0000,      90.0000,      1332.4
    205.0000,      90.0000,      1365.9
    215.0000,      90.0000,      1377.5
    225.0000,      90.0000,      1361.6
    235.0000,      90.0000,      1276.8
    245.0000,      90.0000,      1211.9
    255.0000,      90.0000,      1194.9
    265.0000,      90.0000,      1172.6
    275.0000,      90.0000,      1104.8
    285.0000,      90.0000,      1072.9
    295.0000,      90.0000,      1105.2
    305.0000,      90.0000,      1035.2
    315.0000,      90.0000,      982.44
    325.0000,      90.0000,      1020.9
    335.0000,      90.0000,      1036.0
    345.0000,      90.0000,      1040.5
    355.0000,      90.0000,      1059.4
    365.0000,      90.0000,      1097.9
    375.0000,      90.0000,      1141.8
    385.0000,      90.0000,      1124.8
    395.0000,      90.0000,      1191.2
    405.0000,      90.0000,      1237.5
    415.0000,      90.0000,      1127.1
    425.0000,      90.0000,      1055.4
    435.0000,      90.0000,      1000.4
    445.0000,      90.0000,      1002.8
    455.0000,      90.0000,      1013.6
    465.0000,      90.0000,      1013.0
    150.0000,     100.0000,      1197.9
    160.0000,     100.0000,      1161.8
    170.0000,     100.0000,      1224.3
    180.0000,     100.0000,      1217.9
    190.0000,     100.0000,      1235.9
    200.0000,     100.0000,      1276.8
    210.0000,     100.0000,      1371.2
    220.0000,     100.0000,      1301.4
    230.0000,     100.0000,      1249.5
    240.0000,     100.0000,      1206.0
    250.0000,     100.0000,      1155.5
    260.0000,     100.0000,      1143.6
    270.0000,     100.0000,      1066.2
    280.0000,     100.0000,      1068.3
    290.0000,     100.0000,      1059.2
    300.0000,     100.0000,      1000.9
    310.0000,     100.0000,      943.87
    320.0000,     100.0000,      1008.9
    330.0000,     100.0000,      1036.0
    340.0000,     100.0000,      1015.3
    350.0000,     100.0000,      998.68
    360.0000,     100.0000,      1023.5
    370.0000,     100.0000,      1063.4
    380.0000,     100.0000,      1081.9
    390.0000,     100.0000,      1105.6
    400.0000,     100.0000,      1126.2
    410.0000,     100.0000,      1143.4
    420.0000,     100.0000,      1056.4
    430.0000,     100.0000,      990.48
    440.0000,     100.0000,      1015.7
    450.0000,     100.0000,      1045.3
    165.0000,     110.0000,      1164.9
    175.0000,     110.0000,      1168.9
    185.0000,     110.0000,      1143.9
    195.0000,     110.0000,      1174.8
    205.0000,     110.0000,      1245.3
    215.0000,     110.0000,      1251.0
    225.0000,     110.0000,      1214.6
    235.0000,     110.0000,      1194.4
    245.0000,     110.0000,      1145.0
    255.0000,     110.0000,      1076.1
    265.0000,     110.0000,      1028.7
    275.0000,     110.0000,      993.70
    285.0000,     110.0000,      980.67
    295.0000,     110.0000,      990.98
    305.0000,     110.0000,      997.72
    315.0000,     110.0000,      1000.0
    325.0000,     110.0000,      966.56
    335.0000,     110.0000,      948.60
    345.0000,     110.0000,      960.20
    355.0000,     110.0000,      953.24
    365.0000,     110.0000,      964.08
    375.0000,     110.0000,      1031.5
    385.0000,     110.0000,      1073.3
    395.0000,     110.0000,      1055.5
    405.0000,     110.0000,      1047.3
    415.0000,     110.0000,      1023.6
    425.0000,     110.0000,      971.41
    435.0000,     110.0000,      987.04
    180.0000,     120.0000,      1111.6
    190.0000,     120.0000,      1043.4
    200.0000,     120.0000,      1089.3
    210.0000,     120.0000,      1165.2
    220.0000,     120.0000,      1206.9
    230.0000,     120.0000,      1134.5
    240.0000,     120.0000,      1099.9
    250.0000,     120.0000,      1044.6
    260.0000,     120.0000,      943.97
    270.0000,     120.0000,      924.60
    280.0000,     120.0000,      942.89
    290.0000,     120.0000,      954.30
    300.0000,     120.0000,      970.02
    310.0000,     120.0000,      1029.1
    320.0000,     120.0000,      948.51
    330.0000,     120.0000,      899.25
    340.0000,     120.0000,      863.36
    350.0000,     120.0000,      872.83
    360.0000,     120.0000,      899.84
    370.0000,     120.0000,      941.51
    380.0000,     120.0000,      1010.9
    390.0000,     120.0000,      1024.0
    400.0000,     120.0000,      989.10
    410.0000,     120.0000,      981.39
    420.0000,     120.0000,      949.41
    195.0000,     130.0000,      1015.0
    205.0000,     130.0000,      1044.2
    215.0000,     130.0000,      1080.0
    225.0000,     130.0000,      1102.6
    235.0000,     130.0000,      1046.9
    245.0000,     130.0000,      958.29
    255.0000,     130.0000,      886.36
    265.0000,     130.0000,      871.07
    275.0000,     130.0000,      913.13
    285.0000,     130.0000,      927.03
    295.0000,     130.0000,      928.04
    305.0000,     130.0000,      951.59
    315.0000,     130.0000,      945.17
    325.0000,     130.0000,      884.14
    335.0000,     130.0000,      826.54
    345.0000,     130.0000,      810.69
    355.0000,     130.0000,      807.38
    365.0000,     130.0000,      852.43
    375.0000,     130.0000,      904.11
    385.0000,     130.0000,      962.26
    395.0000,     130.0000,      979.96
    405.0000,     130.0000,      931.23
    210.0000,     140.0000,      972.56
    220.0000,     140.0000,      977.65
    230.0000,     140.0000,      953.32
    240.0000,     140.0000,      889.81
    250.0000,     140.0000,      856.49
    260.0000,     140.0000,      833.12
    270.0000,     140.0000,      865.34
    280.0000,     140.0000,      884.69
    290.0000,     140.0000,      866.56
    300.0000,     140.0000,      903.85
    310.0000,     140.0000,      881.59
    320.0000,     140.0000,      853.48
    330.0000,     140.0000,      801.65
    340.0000,     140.0000,      789.69
    350.0000,     140.0000,      769.71
    360.0000,     140.0000,      772.03
    370.0000,     140.0000,      797.97
    380.0000,     140.0000,      864.72
    390.0000,     140.0000,      903.81
    225.0000,     150.0000,      843.83
    235.0000,     150.0000,      840.72
    245.0000,     150.0000,      794.99
    255.0000,     150.0000,      813.56
    265.0000,     150.0000,      832.45
    275.0000,     150.0000,      792.19
    285.0000,     150.0000,      819.37
    295.0000,     150.0000,      841.59
    305.0000,     150.0000,      816.38
    315.0000,     150.0000,      805.01
    325.0000,     150.0000,      791.39
    335.0000,     150.0000,      751.59
    345.0000,     150.0000,      722.85
    355.0000,     150.0000,      742.35
    365.0000,     150.0000,      764.66
    375.0000,     150.0000,      773.33
    240.0000,     160.0000,      779.77
    250.0000,     160.0000,      753.76
    260.0000,     160.0000,      753.49
    270.0000,     160.0000,      760.40
    280.0000,     160.0000,      749.42
    290.0000,     160.0000,      760.64
    300.0000,     160.0000,      765.81
    310.0000,     160.0000,      757.58
    320.0000,     160.0000,      738.82
    330.0000,     160.0000,      732.96
    340.0000,     160.0000,      698.61
    350.0000,     160.0000,      705.25
    360.0000,     160.0000,      710.79
    255.0000,     170.0000,      712.89
    265.0000,     170.0000,      694.65
    275.0000,     170.0000,      676.43
    285.0000,     170.0000,      704.57
    295.0000,     170.0000,      717.14
    305.0000,     170.0000,      690.17
    315.0000,     170.0000,      685.72
    325.0000,     170.0000,      689.93
    335.0000,     170.0000,      692.05
    345.0000,     170.0000,      673.83
    270.0000,     180.0000,      640.13
    280.0000,     180.0000,      649.92
    290.0000,     180.0000,      634.04
    300.0000,     180.0000,      642.16
    310.0000,     180.0000,      642.96
    320.0000,     180.0000,      639.28
    330.0000,     180.0000,      642.93
    285.0000,     190.0000,      594.12
    295.0000,     190.0000,      578.09
    305.0000,     190.0000,      586.78
    315.0000,     190.0000,      595.53
    300.0000,     200.0000,      537.38
   4.50
ITERATION 5
MODEL RESISTIVITY
LAYER 1
58,       5.0000
     20.0000,      436.96
     30.0000,      512.42
     40.0000,      446.21
     50.0000,      274.44
     60.0000,      346.66
     70.0000,      396.46
     80.0000,      322.03
     90.0000,      335.61
    100.0000,      306.99
    110.0000,      321.10
    120.0000,      244.63
    130.0000,      334.58
    140.0000,      225.07
    150.0000,      201.87
    160.0000,      255.77
    170.0000,      378.03
    180.0000,      320.76
    190.0000,      291.93
    200.0000,      331.39
    210.0000,      239.82
    220.0000,      250.52
    230.0000,      239.56
    240.0000,      257.57
    250.0000,      234.90
    260.0000,      345.43
    270.0000,      255.37
    280.0000,      228.08
    290.0000,      199.87
    300.0000,      190.46
    310.0000,      158.88
    320.0000,      122.66
    330.0000,      199.26
    340.0000,      322.64
    350.0000,      272.00
    360.0000,      303.53
    370.0000,      447.26
    380.0000,      311.75
    390.0000,      234.05
    400.0000,      289.34
    410.0000,      314.59
    420.0000,      323.80
    430.0000,      418.76
    440.0000,      450.30
    450.0000,      403.70
    460.0000,      294.70
    470.0000,      242.47
    480.0000,      156.57
    490.0000,      303.75
    500.0000,      315.86
    510.0000,      219.93
    520.0000,      332.47
    530.0000,      331.17
    540.0000,      186.70
    550.0000,      260.55
    560.0000,      266.37
    570.0000,      246.34
    580.0000,      256.38
                   206.16
LAYER 2
58,      10.0500
     20.0000,      588.91
     30.0000,      669.79
     40.0000,      622.27
     50.0000,      466.14
     60.0000,      521.09
     70.0000,      599.74
     80.0000,      496.04
     90.0000,      489.45
    100.0000,      497.22
    110.0000,      480.77
    120.0000,      375.84
    130.0000,      489.96
    140.0000,      369.80
    150.0000,      312.70
    160.0000,      394.12
    170.0000,      549.99
    180.0000,      476.02
    190.0000,      436.22
    200.0000,      414.96
    210.0000,      332.16
    220.0000,      359.49
    230.0000,      369.39
    240.0000,      370.48
    250.0000,      362.35
    260.0000,      513.08
    270.0000,      396.35
    280.0000,      367.20
    290.0000,      331.41
    300.0000,      275.70
    310.0000,      235.23
    320.0000,      194.63
    330.0000,      274.97
    340.0000,      420.48
    350.0000,      350.46
    360.0000,      415.01
    370.0000,      603.46
    380.0000,      402.95
    390.0000,      319.99
    400.0000,      342.93
    410.0000,      367.50
    420.0000,      417.78
    430.0000,      528.39
    440.0000,      584.07
    450.0000,      497.61
    460.0000,      332.29
    470.0000,      297.30
    480.0000,      233.21
    490.0000,      378.14
    500.0000,      402.34
    510.0000,      331.93
    520.0000,      403.12
    530.0000,      424.96
    540.0000,      283.69
    550.0000,      352.34
    560.0000,      331.88
    570.0000,      303.22
    580.0000,      284.62
                   291.02
LAYER 3
56,      15.1505
     30.0000,      1231.8
     40.0000,      1406.6
     50.0000,      1269.1
     60.0000,      1334.0
     70.0000,      1506.2
     80.0000,      1389.5
     90.0000,      1375.8
    100.0000,      1388.4
    110.0000,      1255.7
    120.0000,      1053.2
    130.0000,      1234.0
    140.0000,      1030.3
    150.0000,      903.58
    160.0000,      1084.5
    170.0000,      1378.6
    180.0000,      1224.2
    190.0000,      1024.1
    200.0000,      870.16
    210.0000,      767.45
    220.0000,      844.53
    230.0000,      927.32
    240.0000,      953.47
    250.0000,      1015.8
    260.0000,      1386.0
    270.0000,      1209.9
    280.0000,      1127.3
    290.0000,      976.54
    300.0000,      735.88
    310.0000,      607.44
    320.0000,      540.50
    330.0000,      679.39
    340.0000,      909.48
    350.0000,      784.32
    360.0000,      871.13
    370.0000,      1099.9
    380.0000,      808.07
    390.0000,      690.01
    400.0000,      700.04
    410.0000,      702.60
    420.0000,      766.08
    430.0000,      890.75
    440.0000,      917.15
    450.0000,      751.20
    460.0000,      559.73
    470.0000,      556.07
    480.0000,      523.57
    490.0000,      707.25
    500.0000,      741.90
    510.0000,      671.96
    520.0000,      755.65
    530.0000,      826.01
    540.0000,      667.00
    550.0000,      722.36
    560.0000,      627.26
    570.0000,      513.38
                   452.99
LAYER 4
54,      20.3020
     40.0000,      2989.3
     50.0000,      3381.9
     60.0000,      3628.6
     70.0000,      3988.0
     80.0000,      3746.4
     90.0000,      3527.0
    100.0000,      3330.9
    110.0000,      2924.7
    120.0000,      2644.0
    130.0000,      3102.1
    140.0000,      2747.2
    150.0000,      2470.1
    160.0000,      2878.7
    170.0000,      3497.9
    180.0000,      3096.1
    190.0000,      2384.0
    200.0000,      1936.8
    210.0000,      1806.4
    220.0000,      2022.8
    230.0000,      2285.7
    240.0000,      2350.0
    250.0000,      2487.9
    260.0000,      3322.7
    270.0000,      3189.2
    280.0000,      3090.6
    290.0000,      2670.5
    300.0000,      1939.7
    310.0000,      1584.0
    320.0000,      1463.3
    330.0000,      1753.6
    340.0000,      2157.2
    350.0000,      1837.6
    360.0000,      1863.9
    370.0000,      2105.5
    380.0000,      1653.5
    390.0000,      1486.8
    400.0000,      1493.3
    410.0000,      1432.3
    420.0000,      1479.3
    430.0000,      1593.9
    440.0000,      1483.9
    450.0000,      1162.1
    460.0000,      965.83
    470.0000,      1054.1
    480.0000,      1092.8
    490.0000,      1376.1
    500.0000,      1408.7
    510.0000,      1304.9
    520.0000,      1466.8
    530.0000,      1656.2
    540.0000,      1449.6
    550.0000,      1451.5
    560.0000,      1191.6
                   910.12
LAYER 5
52,      25.5050
     50.0000,      9176.8
     60.0000,       14555
     70.0000,       14176
     80.0000,       10761
     90.0000,      7598.2
    100.0000,      5882.0
    110.0000,      5251.0
    120.0000,      5790.7
    130.0000,      7537.2
    140.0000,      8375.7
    150.0000,      8626.5
    160.0000,      9563.8
    170.0000,       10488
    180.0000,      9533.3
    190.0000,      7477.8
    200.0000,      6302.2
    210.0000,      6265.2
    220.0000,      6714.7
    230.0000,      6675.8
    240.0000,      5727.6
    250.0000,      4917.0
    260.0000,      5275.7
    270.0000,      5849.0
    280.0000,      6610.1
    290.0000,      6838.7
    300.0000,      6159.3
    310.0000,      5859.3
    320.0000,      6051.2
    330.0000,      6651.9
    340.0000,      6844.9
    350.0000,      5867.9
    360.0000,      5145.0
    370.0000,      4710.0
    380.0000,      4075.5
    390.0000,      3831.3
    400.0000,      3719.3
    410.0000,      3639.3
    420.0000,      3745.9
    430.0000,      3685.4
    440.0000,      3072.5
    450.0000,      2402.2
    460.0000,      2225.5
    470.0000,      2486.1
    480.0000,      2822.5
    490.0000,      3220.0
    500.0000,      3280.9
    510.0000,      3191.9
    520.0000,      3374.0
    530.0000,      3625.0
    540.0000,      3450.4
    550.0000,      3204.1
                   2949.1
LAYER 6
48,      30.7601
     70.0000,       11272
     80.0000,      8905.9
     90.0000,      6083.5
    100.0000,      4585.6
    110.0000,      4122.2
    120.0000,      4671.1
    130.0000,      6080.1
    140.0000,      7482.0
    150.0000,      8544.3
    160.0000,      9524.5
    170.0000,       10132
    180.0000,      9651.4
    190.0000,      8340.4
    200.0000,      7491.6
    210.0000,      7280.1
    220.0000,      6999.6
    230.0000,      6096.8
    240.0000,      4746.1
    250.0000,      3756.9
    260.0000,      3628.7
    270.0000,      4066.8
    280.0000,      4871.9
    290.0000,      5728.0
    300.0000,      6254.1
    310.0000,      6896.1
    320.0000,      7644.5
    330.0000,      8172.0
    340.0000,      7956.4
    350.0000,      6888.1
    360.0000,      5829.6
    370.0000,      5061.5
    380.0000,      4548.1
    390.0000,      4395.3
    400.0000,      4355.7
    410.0000,      4410.0
    420.0000,      4555.8
    430.0000,      4390.2
    440.0000,      3723.1
    450.0000,      3081.6
    460.0000,      2925.3
    470.0000,      3134.4
    480.0000,      3480.4
    490.0000,      3781.8
    500.0000,      3844.3
    510.0000,      3807.6
    520.0000,      3896.5
    530.0000,      4059.8
                   4070.9
LAYER 7
46,      36.0677
     80.0000,      5219.2
     90.0000,      3777.2
    100.0000,      3083.7
    110.0000,      2727.9
    120.0000,      2929.4
    130.0000,      3546.5
    140.0000,      4304.5
    150.0000,      5002.8
    160.0000,      5574.9
    170.0000,      5902.5
    180.0000,      5830.7
    190.0000,      5415.9
    200.0000,      5040.1
    210.0000,      4730.3
    220.0000,      4253.0
    230.0000,      3541.4
    240.0000,      2777.2
    250.0000,      2251.1
    260.0000,      2125.6
    270.0000,      2323.9
    280.0000,      2753.3
    290.0000,      3333.9
    300.0000,      3932.8
    310.0000,      4608.0
    320.0000,      5246.4
    330.0000,      5619.1
    340.0000,      5525.0
    350.0000,      4984.3
    360.0000,      4364.6
    370.0000,      3883.3
    380.0000,      3615.6
    390.0000,      3585.8
    400.0000,      3653.4
    410.0000,      3786.2
    420.0000,      3925.7
    430.0000,      3831.4
    440.0000,      3434.2
    450.0000,      3034.4
    460.0000,      2913.7
    470.0000,      2997.4
    480.0000,      3184.9
    490.0000,      3344.8
    500.0000,      3388.0
    510.0000,      3396.5
    520.0000,      3439.7
                   3600.3
LAYER 8
42,      41.4284
    100.0000,      2336.2
    110.0000,      1872.3
    120.0000,      1875.8
    130.0000,      2077.2
    140.0000,      2377.1
    150.0000,      2686.3
    160.0000,      2944.2
    170.0000,      3098.8
    180.0000,      3112.0
    190.0000,      2992.8
    200.0000,      2825.4
    210.0000,      2610.9
    220.0000,      2308.1
    230.0000,      1938.5
    240.0000,      1586.9
    250.0000,      1349.6
    260.0000,      1283.2
    270.0000,      1371.4
    280.0000,      1579.3
    290.0000,      1885.2
    300.0000,      2245.7
    310.0000,      2650.1
    320.0000,      3025.4
    330.0000,      3266.8
    340.0000,      3295.6
    350.0000,      3119.4
    360.0000,      2876.0
    370.0000,      2675.2
    380.0000,      2580.1
    390.0000,      2614.2
    400.0000,      2712.2
    410.0000,      2844.1
    420.0000,      2961.1
    430.0000,      2950.4
    440.0000,      2785.3
    450.0000,      2596.7
    460.0000,      2527.0
    470.0000,      2544.1
    480.0000,      2619.7
    490.0000,      2697.5
    500.0000,      2729.1
                   2802.7
LAYER 9
38,      46.8426
    120.0000,      1309.8
    130.0000,      1322.4
    140.0000,      1411.5
    150.0000,      1530.8
    160.0000,      1635.0
    170.0000,      1700.6
    180.0000,      1714.1
    190.0000,      1672.2
    200.0000,      1590.5
    210.0000,      1470.0
    220.0000,      1310.0
    230.0000,      1130.4
    240.0000,      968.37
    250.0000,      860.31
    260.0000,      828.98
    270.0000,      872.55
    280.0000,      978.35
    290.0000,      1139.1
    300.0000,      1337.6
    310.0000,      1560.2
    320.0000,      1770.9
    330.0000,      1924.6
    340.0000,      1987.6
    350.0000,      1959.1
    360.0000,      1891.1
    370.0000,      1832.9
    380.0000,      1821.2
    390.0000,      1874.2
    400.0000,      1963.1
    410.0000,      2068.0
    420.0000,      2159.7
    430.0000,      2189.2
    440.0000,      2145.3
    450.0000,      2080.0
    460.0000,      2055.2
    470.0000,      2061.8
    480.0000,      2090.9
                   2148.5
LAYER 10
34,      52.3111
    140.0000,      904.02
    150.0000,      950.29
    160.0000,      986.30
    170.0000,      1009.4
    180.0000,      1015.8
    190.0000,      997.54
    200.0000,      955.09
    210.0000,      890.01
    220.0000,      806.81
    230.0000,      717.25
    240.0000,      638.70
    250.0000,      587.04
    260.0000,      572.84
    270.0000,      597.25
    280.0000,      655.74
    290.0000,      745.50
    300.0000,      858.60
    310.0000,      986.16
    320.0000,      1110.7
    330.0000,      1211.8
    340.0000,      1273.7
    350.0000,      1294.3
    360.0000,      1293.9
    370.0000,      1294.7
    380.0000,      1315.9
    390.0000,      1368.4
    400.0000,      1439.4
    410.0000,      1517.7
    420.0000,      1587.1
    430.0000,      1625.6
    440.0000,      1631.1
    450.0000,      1627.9
    460.0000,      1630.6
                   1657.7
LAYER 11
30,      57.8342
    160.0000,      642.97
    170.0000,      644.72
    180.0000,      649.41
    190.0000,      641.38
    200.0000,      618.06
    210.0000,      582.41
    220.0000,      538.09
    230.0000,      491.47
    240.0000,      451.31
    250.0000,      425.45
    260.0000,      419.42
    270.0000,      434.69
    280.0000,      469.82
    290.0000,      523.72
    300.0000,      592.40
    310.0000,      670.69
    320.0000,      749.71
    330.0000,      819.46
    340.0000,      872.08
    350.0000,      905.59
    360.0000,      928.34
    370.0000,      950.51
    380.0000,      981.58
    390.0000,      1027.7
    400.0000,      1082.6
    410.0000,      1140.8
    420.0000,      1193.1
    430.0000,      1225.7
    440.0000,      1243.9
                   1278.8
LAYER 12
28,      63.4125
    170.0000,      433.20
    180.0000,      445.02
    190.0000,      443.17
    200.0000,      428.28
    210.0000,      407.97
    220.0000,      383.78
    230.0000,      358.56
    240.0000,      337.13
    250.0000,      323.77
    260.0000,      321.64
    270.0000,      332.03
    280.0000,      354.68
    290.0000,      389.26
    300.0000,      433.69
    310.0000,      485.02
    320.0000,      538.52
    330.0000,      588.96
    340.0000,      632.07
    350.0000,      666.34
    360.0000,      695.16
    370.0000,      723.22
    380.0000,      755.16
    390.0000,      794.02
    400.0000,      836.28
    410.0000,      881.00
    420.0000,      923.92
    430.0000,      942.45
                   945.41
LAYER 13
24,      69.0466
    190.0000,      329.44
    200.0000,      313.72
    210.0000,      301.85
    220.0000,      288.81
    230.0000,      274.65
    240.0000,      262.76
    250.0000,      255.72
    260.0000,      255.39
    270.0000,      262.82
    280.0000,      278.21
    290.0000,      301.59
    300.0000,      331.90
    310.0000,      367.46
    320.0000,      405.65
    330.0000,      443.57
    340.0000,      478.79
    350.0000,      510.11
    360.0000,      538.72
    370.0000,      566.69
    380.0000,      596.51
    390.0000,      629.28
    400.0000,      660.95
    410.0000,      696.74
                   746.68
LAYER 14
22,      74.7371
    200.0000,      236.09
    210.0000,      232.79
    220.0000,      227.15
    230.0000,      218.23
    240.0000,      211.22
    250.0000,      207.40
    260.0000,      207.73
    270.0000,      213.08
    280.0000,      223.85
    290.0000,      240.26
    300.0000,      261.79
    310.0000,      287.50
    320.0000,      315.88
    330.0000,      345.31
    340.0000,      374.35
    350.0000,      402.01
    360.0000,      428.36
    370.0000,      453.97
    380.0000,      481.35
    390.0000,      511.09
    400.0000,      530.33
                   551.68
LAYER 15
18,      80.4845
    220.0000,      187.14
    230.0000,      177.90
    240.0000,      173.37
    250.0000,      171.25
    260.0000,      171.50
    270.0000,      175.14
    280.0000,      182.70
    290.0000,      194.45
    300.0000,      210.19
    310.0000,      229.37
    320.0000,      251.12
    330.0000,      274.55
    340.0000,      298.85
    350.0000,      323.28
    360.0000,      347.07
    370.0000,      368.84
    380.0000,      394.09
                   430.89
LAYER 16
16,      86.2893
    230.0000,      145.25
    240.0000,      144.10
    250.0000,      143.24
    260.0000,      142.66
    270.0000,      144.67
    280.0000,      149.78
    290.0000,      158.24
    300.0000,      170.00
    310.0000,      184.66
    320.0000,      201.69
    330.0000,      220.69
    340.0000,      241.38
    350.0000,      263.51
    360.0000,      286.10
    370.0000,      300.66
                   318.70
LAYER 17
12,      92.1522
    250.0000,      121.92
    260.0000,      118.79
    270.0000,      119.19
    280.0000,      122.34
    290.0000,      128.38
    300.0000,      137.35
    310.0000,      148.80
    320.0000,      162.30
    330.0000,      177.82
    340.0000,      195.53
    350.0000,      216.33
                   244.22
LAYER 18
10,      98.0737
    260.0000,      97.472
    270.0000,      97.250
    280.0000,      98.874
    290.0000,      103.07
    300.0000,      110.23
    310.0000,      119.40
    320.0000,      130.05
    330.0000,      142.62
    340.0000,      157.21
                   173.88
LAYER 19
8,     104.0545
    270.0000,      78.740
    280.0000,      78.669
    290.0000,      81.216
    300.0000,      87.644
    310.0000,      95.317
    320.0000,      103.36
    330.0000,      113.55
                   125.72
LAYER 20
6,     110.0950
    280.0000,      61.199
    290.0000,      61.726
    300.0000,      69.398
    310.0000,      76.306
    320.0000,      80.963
                   89.506
LAYER 21
4, 
    290.0000,      42.679
    300.0000,      56.466
    310.0000,      63.292
                   60.840
CALCULATED APPARENT RESISTIVITY
     15.0000,      10.0000,      607.82
     25.0000,      10.0000,      650.19
     35.0000,      10.0000,      663.72
     45.0000,      10.0000,      509.44
     55.0000,      10.0000,      568.08
     65.0000,      10.0000,      596.92
     75.0000,      10.0000,      516.31
     85.0000,      10.0000,      525.32
     95.0000,      10.0000,      496.52
    105.0000,      10.0000,      536.96
    115.0000,      10.0000,      372.69
    125.0000,      10.0000,      524.16
    135.0000,      10.0000,      398.59
    145.0000,      10.0000,      373.18
    155.0000,      10.0000,      412.92
    165.0000,      10.0000,      550.43
    175.0000,      10.0000,      462.75
    185.0000,      10.0000,      474.45
    195.0000,      10.0000,      490.74
    205.0000,      10.0000,      362.92
    215.0000,      10.0000,      440.27
    225.0000,      10.0000,      389.53
    235.0000,      10.0000,      428.42
    245.0000,      10.0000,      378.12
    255.0000,      10.0000,      506.59
    265.0000,      10.0000,      397.88
    275.0000,      10.0000,      394.84
    285.0000,      10.0000,      336.23
    295.0000,      10.0000,      320.37
    305.0000,      10.0000,      285.81
    315.0000,      10.0000,      245.45
    325.0000,      10.0000,      330.70
    335.0000,      10.0000,      446.90
    345.0000,      10.0000,      396.71
    355.0000,      10.0000,      440.13
    365.0000,      10.0000,      542.42
    375.0000,      10.0000,      432.36
    385.0000,      10.0000,      403.24
    395.0000,      10.0000,      415.30
    405.0000,      10.0000,      442.30
    415.0000,      10.0000,      454.53
    425.0000,      10.0000,      513.89
    435.0000,      10.0000,      512.86
    445.0000,      10.0000,      491.32
    455.0000,      10.0000,      379.65
    465.0000,      10.0000,      369.75
    475.0000,      10.0000,      258.01
    485.0000,      10.0000,      392.17
    495.0000,      10.0000,      419.34
    505.0000,      10.0000,      327.81
    515.0000,      10.0000,      421.61
    525.0000,      10.0000,      424.25
    535.0000,      10.0000,      294.66
    545.0000,      10.0000,      379.10
    555.0000,      10.0000,      341.24
    565.0000,      10.0000,      318.23
    575.0000,      10.0000,      322.60
    585.0000,      10.0000,      286.41
     30.0000,      20.0000,      1080.9
     40.0000,      20.0000,      922.87
     50.0000,      20.0000,      831.03
     60.0000,      20.0000,      965.00
     70.0000,      20.0000,      936.74
     80.0000,      20.0000,      792.86
     90.0000,      20.0000,      837.88
    100.0000,      20.0000,      850.65
    110.0000,      20.0000,      735.76
    120.0000,      20.0000,      778.85
    130.0000,      20.0000,      837.53
    140.0000,      20.0000,      629.43
    150.0000,      20.0000,      595.72
    160.0000,      20.0000,      822.19
    170.0000,      20.0000,      836.98
    180.0000,      20.0000,      741.66
    190.0000,      20.0000,      737.04
    200.0000,      20.0000,      699.98
    210.0000,      20.0000,      648.59
    220.0000,      20.0000,      710.33
    230.0000,      20.0000,      664.01
    240.0000,      20.0000,      615.48
    250.0000,      20.0000,      716.95
    260.0000,      20.0000,      751.92
    270.0000,      20.0000,      631.91
    280.0000,      20.0000,      568.64
    290.0000,      20.0000,      590.39
    300.0000,      20.0000,      551.12
    310.0000,      20.0000,      442.19
    320.0000,      20.0000,      499.05
    330.0000,      20.0000,      721.55
    340.0000,      20.0000,      662.86
    350.0000,      20.0000,      570.11
    360.0000,      20.0000,      731.27
    370.0000,      20.0000,      801.29
    380.0000,      20.0000,      629.26
    390.0000,      20.0000,      614.46
    400.0000,      20.0000,      681.74
    410.0000,      20.0000,      656.98
    420.0000,      20.0000,      654.14
    430.0000,      20.0000,      719.93
    440.0000,      20.0000,      732.05
    450.0000,      20.0000,      665.19
    460.0000,      20.0000,      555.36
    470.0000,      20.0000,      442.64
    480.0000,      20.0000,      537.70
    490.0000,      20.0000,      686.09
    500.0000,      20.0000,      561.63
    510.0000,      20.0000,      541.46
    520.0000,      20.0000,      653.79
    530.0000,      20.0000,      556.78
    540.0000,      20.0000,      475.17
    550.0000,      20.0000,      553.46
    560.0000,      20.0000,      530.25
    570.0000,      20.0000,      475.66
     45.0000,      30.0000,      1204.4
     55.0000,      30.0000,      1155.1
     65.0000,      30.0000,      1142.4
     75.0000,      30.0000,      1173.7
     85.0000,      30.0000,      1088.6
     95.0000,      30.0000,      1083.4
    105.0000,      30.0000,      1051.0
    115.0000,      30.0000,      1155.8
    125.0000,      30.0000,      998.43
    135.0000,      30.0000,      947.11
    145.0000,      30.0000,      827.60
    155.0000,      30.0000,      929.85
    165.0000,      30.0000,      1025.4
    175.0000,      30.0000,      1119.3
    185.0000,      30.0000,      1023.2
    195.0000,      30.0000,      897.58
    205.0000,      30.0000,      894.03
    215.0000,      30.0000,      837.59
    225.0000,      30.0000,      867.86
    235.0000,      30.0000,      830.34
    245.0000,      30.0000,      941.92
    255.0000,      30.0000,      922.86
    265.0000,      30.0000,      959.01
    275.0000,      30.0000,      853.53
    285.0000,      30.0000,      800.83
    295.0000,      30.0000,      695.41
    305.0000,      30.0000,      658.52
    315.0000,      30.0000,      685.95
    325.0000,      30.0000,      787.68
    335.0000,      30.0000,      848.97
    345.0000,      30.0000,      894.89
    355.0000,      30.0000,      927.23
    365.0000,      30.0000,      917.02
    375.0000,      30.0000,      908.70
    385.0000,      30.0000,      819.86
    395.0000,      30.0000,      759.30
    405.0000,      30.0000,      755.23
    415.0000,      30.0000,      850.37
    425.0000,      30.0000,      917.86
    435.0000,      30.0000,      999.29
    445.0000,      30.0000,      915.28
    455.0000,      30.0000,      764.02
    465.0000,      30.0000,      606.53
    475.0000,      30.0000,      659.65
    485.0000,      30.0000,      726.97
    495.0000,      30.0000,      821.78
    505.0000,      30.0000,      821.20
    515.0000,      30.0000,      771.07
    525.0000,      30.0000,      705.00
    535.0000,      30.0000,      698.15
    545.0000,      30.0000,      659.84
    555.0000,      30.0000,      677.00
     60.0000,      40.0000,      1316.5
     70.0000,      40.0000,      1309.8
     80.0000,      40.0000,      1305.7
     90.0000,      40.0000,      1330.3
    100.0000,      40.0000,      1309.8
    110.0000,      40.0000,      1300.3
    120.0000,      40.0000,      1219.1
    130.0000,      40.0000,      1079.7
    140.0000,      40.0000,      1068.8
    150.0000,      40.0000,      1096.9
    160.0000,      40.0000,      1123.5
    170.0000,      40.0000,      1229.2
    180.0000,      40.0000,      1262.0
    190.0000,      40.0000,      1161.7
    200.0000,      40.0000,      1063.1
    210.0000,      40.0000,      967.90
    220.0000,      40.0000,      909.70
    230.0000,      40.0000,      987.96
    240.0000,      40.0000,      1078.9
    250.0000,      40.0000,      1122.2
    260.0000,      40.0000,      1170.2
    270.0000,      40.0000,      1148.7
    280.0000,      40.0000,      980.12
    290.0000,      40.0000,      880.28
    300.0000,      40.0000,      776.44
    310.0000,      40.0000,      747.13
    320.0000,      40.0000,      870.61
    330.0000,      40.0000,      924.75
    340.0000,      40.0000,      1050.1
    350.0000,      40.0000,      1189.5
    360.0000,      40.0000,      1117.8
    370.0000,      40.0000,      1047.0
    380.0000,      40.0000,      954.16
    390.0000,      40.0000,      826.21
    400.0000,      40.0000,      843.29
    410.0000,      40.0000,      916.16
    420.0000,      40.0000,      1057.2
    430.0000,      40.0000,      1151.2
    440.0000,      40.0000,      1090.6
    450.0000,      40.0000,      995.19
    460.0000,      40.0000,      799.98
    470.0000,      40.0000,      739.13
    480.0000,      40.0000,      812.91
    490.0000,      40.0000,      812.89
    500.0000,      40.0000,      970.65
    510.0000,      40.0000,      999.81
    520.0000,      40.0000,      856.66
    530.0000,      40.0000,      881.62
    540.0000,      40.0000,      800.09
     75.0000,      50.0000,      1481.0
     85.0000,      50.0000,      1525.0
     95.0000,      50.0000,      1357.2
    105.0000,      50.0000,      1417.5
    115.0000,      50.0000,      1367.6
    125.0000,      50.0000,      1204.4
    135.0000,      50.0000,      1151.0
    145.0000,      50.0000,      1300.6
    155.0000,      50.0000,      1228.5
    165.0000,      50.0000,      1244.5
    175.0000,      50.0000,      1349.1
    185.0000,      50.0000,      1295.8
    195.0000,      50.0000,      1158.4
    205.0000,      50.0000,      1135.2
    215.0000,      50.0000,      1084.0
    225.0000,      50.0000,      1000.1
    235.0000,      50.0000,      1148.0
    245.0000,      50.0000,      1265.7
    255.0000,      50.0000,      1299.5
    265.0000,      50.0000,      1240.3
    275.0000,      50.0000,      1233.0
    285.0000,      50.0000,      1035.9
    295.0000,      50.0000,      866.64
    305.0000,      50.0000,      829.49
    315.0000,      50.0000,      925.36
    325.0000,      50.0000,      939.64
    335.0000,      50.0000,      1054.4
    345.0000,      50.0000,      1273.6
    355.0000,      50.0000,      1284.0
    365.0000,      50.0000,      1125.6
    375.0000,      50.0000,      1064.8
    385.0000,      50.0000,      1024.5
    395.0000,      50.0000,      900.62
    405.0000,      50.0000,      980.19
    415.0000,      50.0000,      1107.2
    425.0000,      50.0000,      1125.4
    435.0000,      50.0000,      1134.0
    445.0000,      50.0000,      1133.4
    455.0000,      50.0000,      971.40
    465.0000,      50.0000,      919.86
    475.0000,      50.0000,      884.43
    485.0000,      50.0000,      845.80
    495.0000,      50.0000,      913.38
    505.0000,      50.0000,      1058.4
    515.0000,      50.0000,      1023.5
    525.0000,      50.0000,      987.24
     90.0000,      60.0000,      1468.0
    100.0000,      60.0000,      1438.2
    110.0000,      60.0000,      1362.3
    120.0000,      60.0000,      1321.0
    130.0000,      60.0000,      1287.0
    140.0000,      60.0000,      1293.6
    150.0000,      60.0000,      1349.1
    160.0000,      60.0000,      1317.6
    170.0000,      60.0000,      1279.0
    180.0000,      60.0000,      1270.5
    190.0000,      60.0000,      1293.5
    200.0000,      60.0000,      1216.3
    210.0000,      60.0000,      1158.8
    220.0000,      60.0000,      1174.7
    230.0000,      60.0000,      1254.7
    240.0000,      60.0000,      1302.9
    250.0000,      60.0000,      1267.2
    260.0000,      60.0000,      1304.4
    270.0000,      60.0000,      1272.9
    280.0000,      60.0000,      1172.6
    290.0000,      60.0000,      986.31
    300.0000,      60.0000,      928.54
    310.0000,      60.0000,      988.65
    320.0000,      60.0000,      991.53
    330.0000,      60.0000,      1029.2
    340.0000,      60.0000,      1145.3
    350.0000,      60.0000,      1232.5
    360.0000,      60.0000,      1199.0
    370.0000,      60.0000,      1129.2
    380.0000,      60.0000,      1135.1
    390.0000,      60.0000,      1160.4
    400.0000,      60.0000,      1070.7
    410.0000,      60.0000,      1041.1
    420.0000,      60.0000,      1116.5
    430.0000,      60.0000,      1129.2
    440.0000,      60.0000,      1064.2
    450.0000,      60.0000,      1030.5
    460.0000,      60.0000,      1065.0
    470.0000,      60.0000,      1016.5
    480.0000,      60.0000,      904.29
    490.0000,      60.0000,      935.60
    500.0000,      60.0000,      1003.6
    510.0000,      60.0000,      1042.3
    105.0000,      70.0000,      1405.3
    115.0000,      70.0000,      1328.8
    125.0000,      70.0000,      1295.7
    135.0000,      70.0000,      1361.3
    145.0000,      70.0000,      1354.9
    155.0000,      70.0000,      1317.8
    165.0000,      70.0000,      1249.7
    175.0000,      70.0000,      1228.4
    185.0000,      70.0000,      1278.5
    195.0000,      70.0000,      1299.9
    205.0000,      70.0000,      1251.7
    215.0000,      70.0000,      1272.3
    225.0000,      70.0000,      1329.0
    235.0000,      70.0000,      1314.7
    245.0000,      70.0000,      1337.3
    255.0000,      70.0000,      1270.8
    265.0000,      70.0000,      1183.4
    275.0000,      70.0000,      1159.8
    285.0000,      70.0000,      1114.6
    295.0000,      70.0000,      1029.3
    305.0000,      70.0000,      1064.8
    315.0000,      70.0000,      1025.0
    325.0000,      70.0000,      1025.4
    335.0000,      70.0000,      1068.1
    345.0000,      70.0000,      1063.6
    355.0000,      70.0000,      1105.8
    365.0000,      70.0000,      1191.3
    375.0000,      70.0000,      1202.9
    385.0000,      70.0000,      1212.6
    395.0000,      70.0000,      1204.2
    405.0000,      70.0000,      1159.1
    415.0000,      70.0000,      1111.7
    425.0000,      70.0000,      1033.1
    435.0000,      70.0000,      1037.1
    445.0000,      70.0000,      1018.6
    455.0000,      70.0000,      1042.9
    465.0000,      70.0000,      1059.7
    475.0000,      70.0000,      1014.8
    485.0000,      70.0000,      992.76
    495.0000,      70.0000,      1012.8
    120.0000,      80.0000,      1300.3
    130.0000,      80.0000,      1356.7
    140.0000,      80.0000,      1287.4
    150.0000,      80.0000,      1250.0
    160.0000,      80.0000,      1296.1
    170.0000,      80.0000,      1185.2
    180.0000,      80.0000,      1206.0
    190.0000,      80.0000,      1298.2
    200.0000,      80.0000,      1365.5
    210.0000,      80.0000,      1310.9
    220.0000,      80.0000,      1341.4
    230.0000,      80.0000,      1350.3
    240.0000,      80.0000,      1287.1
    250.0000,      80.0000,      1258.3
    260.0000,      80.0000,      1189.7
    270.0000,      80.0000,      1123.7
    280.0000,      80.0000,      1061.5
    290.0000,      80.0000,      1114.2
    300.0000,      80.0000,      1102.2
    310.0000,      80.0000,      1047.0
    320.0000,      80.0000,      1005.1
    330.0000,      80.0000,      1013.9
    340.0000,      80.0000,      1017.1
    350.0000,      80.0000,      1035.1
    360.0000,      80.0000,      1137.5
    370.0000,      80.0000,      1162.0
    380.0000,      80.0000,      1158.5
    390.0000,      80.0000,      1229.8
    400.0000,      80.0000,      1246.1
    410.0000,      80.0000,      1133.1
    420.0000,      80.0000,      1090.2
    430.0000,      80.0000,      1037.4
    440.0000,      80.0000,      947.85
    450.0000,      80.0000,      982.87
    460.0000,      80.0000,      1068.3
    470.0000,      80.0000,      1028.0
    480.0000,      80.0000,      1017.9
    135.0000,      90.0000,      1252.6
    145.0000,      90.0000,      1220.2
    155.0000,      90.0000,      1189.8
    165.0000,      90.0000,      1211.2
    175.0000,      90.0000,      1203.5
    185.0000,      90.0000,      1234.0
    195.0000,      90.0000,      1315.5
    205.0000,      90.0000,      1343.6
    215.0000,      90.0000,      1353.0
    225.0000,      90.0000,      1334.1
    235.0000,      90.0000,      1250.5
    245.0000,      90.0000,      1185.8
    255.0000,      90.0000,      1167.6
    265.0000,      90.0000,      1147.4
    275.0000,      90.0000,      1080.9
    285.0000,      90.0000,      1050.1
    295.0000,      90.0000,      1087.5
    305.0000,      90.0000,      1016.4
    315.0000,      90.0000,      966.68
    325.0000,      90.0000,      1005.0
    335.0000,      90.0000,      1019.8
    345.0000,      90.0000,      1025.5
    355.0000,      90.0000,      1043.9
    365.0000,      90.0000,      1081.0
    375.0000,      90.0000,      1125.4
    385.0000,      90.0000,      1104.2
    395.0000,      90.0000,      1171.3
    405.0000,      90.0000,      1215.7
    415.0000,      90.0000,      1106.2
    425.0000,      90.0000,      1035.0
    435.0000,      90.0000,      982.33
    445.0000,      90.0000,      986.50
    455.0000,      90.0000,      997.85
    465.0000,      90.0000,      996.31
    150.0000,     100.0000,      1180.4
    160.0000,     100.0000,      1141.6
    170.0000,     100.0000,      1204.2
    180.0000,     100.0000,      1197.4
    190.0000,     100.0000,      1214.8
    200.0000,     100.0000,      1252.1
    210.0000,     100.0000,      1346.8
    220.0000,     100.0000,      1272.9
    230.0000,     100.0000,      1220.3
    240.0000,     100.0000,      1177.2
    250.0000,     100.0000,      1126.7
    260.0000,     100.0000,      1116.1
    270.0000,     100.0000,      1038.8
    280.0000,     100.0000,      1042.6
    290.0000,     100.0000,      1035.2
    300.0000,     100.0000,      979.42
    310.0000,     100.0000,      922.20
    320.0000,     100.0000,      990.31
    330.0000,     100.0000,      1018.4
    340.0000,     100.0000,      996.43
    350.0000,     100.0000,      979.70
    360.0000,     100.0000,      1003.3
    370.0000,     100.0000,      1042.1
    380.0000,     100.0000,      1058.8
    390.0000,     100.0000,      1081.6
    400.0000,     100.0000,      1099.1
    410.0000,     100.0000,      1117.8
    420.0000,     100.0000,      1033.5
    430.0000,     100.0000,      968.92
    440.0000,     100.0000,      995.84
    450.0000,     100.0000,      1024.7
    165.0000,     110.0000,      1141.4
    175.0000,     110.0000,      1143.9
    185.0000,     110.0000,      1117.3
    195.0000,     110.0000,      1146.6
    205.0000,     110.0000,      1220.3
    215.0000,     110.0000,      1223.4
    225.0000,     110.0000,      1186.3
    235.0000,     110.0000,      1166.2
    245.0000,     110.0000,      1115.1
    255.0000,     110.0000,      1046.2
    265.0000,     110.0000,      999.56
    275.0000,     110.0000,      965.04
    285.0000,     110.0000,      953.64
    295.0000,     110.0000,      964.60
    305.0000,     110.0000,      973.71
    315.0000,     110.0000,      976.89
    325.0000,     110.0000,      945.90
    335.0000,     110.0000,      926.91
    345.0000,     110.0000,      938.23
    355.0000,     110.0000,      930.77
    365.0000,     110.0000,      939.06
    375.0000,     110.0000,      1006.5
    385.0000,     110.0000,      1047.2
    395.0000,     110.0000,      1025.8
    405.0000,     110.0000,      1020.3
    415.0000,     110.0000,      996.52
    425.0000,     110.0000,      946.09
    435.0000,     110.0000,      961.40
    180.0000,     120.0000,      1084.6
    190.0000,     120.0000,      1014.5
    200.0000,     120.0000,      1060.6
    210.0000,     120.0000,      1136.3
    220.0000,     120.0000,      1180.0
    230.0000,     120.0000,      1106.6
    240.0000,     120.0000,      1071.7
    250.0000,     120.0000,      1016.2
    260.0000,     120.0000,      913.42
    270.0000,     120.0000,      893.59
    280.0000,     120.0000,      913.97
    290.0000,     120.0000,      925.38
    300.0000,     120.0000,      941.35
    310.0000,     120.0000,      1003.1
    320.0000,     120.0000,      922.23
    330.0000,     120.0000,      875.39
    340.0000,     120.0000,      839.94
    350.0000,     120.0000,      847.53
    360.0000,     120.0000,      874.22
    370.0000,     120.0000,      914.24
    380.0000,     120.0000,      982.82
    390.0000,     120.0000,      996.53
    400.0000,     120.0000,      960.00
    410.0000,     120.0000,      951.90
    420.0000,     120.0000,      919.16
    195.0000,     130.0000,      987.62
    205.0000,     130.0000,      1014.7
    215.0000,     130.0000,      1050.7
    225.0000,     130.0000,      1074.7
    235.0000,     130.0000,      1019.4
    245.0000,     130.0000,      930.66
    255.0000,     130.0000,      858.52
    265.0000,     130.0000,      841.74
    275.0000,     130.0000,      882.23
    285.0000,     130.0000,      895.54
    295.0000,     130.0000,      897.18
    305.0000,     130.0000,      920.25
    315.0000,     130.0000,      915.90
    325.0000,     130.0000,      856.04
    335.0000,     130.0000,      800.69
    345.0000,     130.0000,      785.14
    355.0000,     130.0000,      780.73
    365.0000,     130.0000,      825.14
    375.0000,     130.0000,      877.20
    385.0000,     130.0000,      934.19
    395.0000,     130.0000,      950.63
    405.0000,     130.0000,      899.53
    210.0000,     140.0000,      944.86
    220.0000,     140.0000,      949.99
    230.0000,     140.0000,      924.51
    240.0000,     140.0000,      862.01
    250.0000,     140.0000,      830.04
    260.0000,     140.0000,      805.17
    270.0000,     140.0000,      836.69
    280.0000,     140.0000,      853.50
    290.0000,     140.0000,      833.11
    300.0000,     140.0000,      869.65
    310.0000,     140.0000,      848.93
    320.0000,     140.0000,      822.60
    330.0000,     140.0000,      772.29
    340.0000,     140.0000,      762.80
    350.0000,     140.0000,      742.73
    360.0000,     140.0000,      746.19
    370.0000,     140.0000,      772.44
    380.0000,     140.0000,      836.37
    390.0000,     140.0000,      873.23
    225.0000,     150.0000,      817.45
    235.0000,     150.0000,      814.04
    245.0000,     150.0000,      766.87
    255.0000,     150.0000,      785.67
    265.0000,     150.0000,      804.85
    275.0000,     150.0000,      761.87
    285.0000,     150.0000,      787.01
    295.0000,     150.0000,      807.88
    305.0000,     150.0000,      781.48
    315.0000,     150.0000,      770.71
    325.0000,     150.0000,      760.46
    335.0000,     150.0000,      721.76
    345.0000,     150.0000,      696.46
    355.0000,     150.0000,      716.81
    365.0000,     150.0000,      738.22
    375.0000,     150.0000,      745.24
    240.0000,     160.0000,      753.80
    250.0000,     160.0000,      726.03
    260.0000,     160.0000,      724.60
    270.0000,     160.0000,      730.20
    280.0000,     160.0000,      718.65
    290.0000,     160.0000,      727.42
    300.0000,     160.0000,      732.40
    310.0000,     160.0000,      723.92
    320.0000,     160.0000,      705.42
    330.0000,     160.0000,      702.64
    340.0000,     160.0000,      670.41
    350.0000,     160.0000,      678.71
    360.0000,     160.0000,      683.58
    255.0000,     170.0000,      685.15
    265.0000,     170.0000,      665.57
    275.0000,     170.0000,      645.35
    285.0000,     170.0000,      672.26
    295.0000,     170.0000,      684.75
    305.0000,     170.0000,      657.67
    315.0000,     170.0000,      655.01
    325.0000,     170.0000,      659.60
    335.0000,     170.0000,      662.18
    345.0000,     170.0000,      644.07
    270.0000,     180.0000,      611.08
    280.0000,     180.0000,      619.10
    290.0000,     180.0000,      602.31
    300.0000,     180.0000,      611.31
    310.0000,     180.0000,      613.56
    320.0000,     180.0000,      609.55
    330.0000,     180.0000,      612.74
    285.0000,     190.0000,      565.72
    295.0000,     190.0000,      549.34
    305.0000,     190.0000,      557.16
    315.0000,     190.0000,      565.57
    300.0000,     200.0000,      509.48
   3.74
ITERATION 6
MODEL RESISTIVITY
LAYER 1
58,       5.0000
     20.0000,      435.79
     30.0000,      515.39
     40.0000,      450.28
     50.0000,      274.12
     60.0000,      346.42
     70.0000,      397.63
     80.0000,      321.51
     90.0000,      336.21
    100.0000,      312.82
    110.0000,      325.63
    120.0000,      244.70
    130.0000,      339.37
    140.0000,      228.15
    150.0000,      203.83
    160.0000,      258.77
    170.0000,      382.78
    180.0000,      321.69
    190.0000,      293.40
    200.0000,      332.46
    210.0000,      241.08
    220.0000,      251.35
    230.0000,      240.66
    240.0000,      259.03
    250.0000,      236.00
    260.0000,      352.43
    270.0000,      257.09
    280.0000,      232.20
    290.0000,      204.05
    300.0000,      191.82
    310.0000,      161.06
    320.0000,      123.08
    330.0000,      200.15
    340.0000,      326.40
    350.0000,      273.22
    360.0000,      304.20
    370.0000,      447.74
    380.0000,      311.26
    390.0000,      233.21
    400.0000,      290.27
    410.0000,      313.53
    420.0000,      322.57
    430.0000,      417.47
    440.0000,      449.85
    450.0000,      402.15
    460.0000,      294.49
    470.0000,      242.25
    480.0000,      154.47
    490.0000,      303.02
    500.0000,      315.64
    510.0000,      219.43
    520.0000,      332.47
    530.0000,      332.89
    540.0000,      186.14
    550.0000,      261.96
    560.0000,      267.84
    570.0000,      242.04
    580.0000,      255.66
                   207.02
LAYER 2
58,      10.0500
     20.0000,      586.31
     30.0000,      673.71
     40.0000,      626.30
     50.0000,      469.00
     60.0000,      521.96
     70.0000,      603.03
     80.0000,      496.97
     90.0000,      490.74
    100.0000,      506.67
    110.0000,      487.16
    120.0000,      374.44
    130.0000,      495.23
    140.0000,      372.21
    150.0000,      313.06
    160.0000,      395.87
    170.0000,      552.30
    180.0000,      477.03
    190.0000,      438.39
    200.0000,      415.74
    210.0000,      334.40
    220.0000,      358.25
    230.0000,      368.40
    240.0000,      368.49
    250.0000,      363.95
    260.0000,      521.29
    270.0000,      402.23
    280.0000,      374.35
    290.0000,      336.27
    300.0000,      277.17
    310.0000,      236.46
    320.0000,      195.29
    330.0000,      275.72
    340.0000,      422.23
    350.0000,      350.35
    360.0000,      413.84
    370.0000,      602.66
    380.0000,      403.10
    390.0000,      321.03
    400.0000,      345.62
    410.0000,      369.26
    420.0000,      417.51
    430.0000,      530.61
    440.0000,      585.72
    450.0000,      497.59
    460.0000,      330.71
    470.0000,      298.67
    480.0000,      231.29
    490.0000,      379.45
    500.0000,      404.00
    510.0000,      331.37
    520.0000,      401.28
    530.0000,      426.98
    540.0000,      285.29
    550.0000,      352.12
    560.0000,      330.28
    570.0000,      297.44
    580.0000,      283.64
                   294.06
LAYER 3
56,      15.1505
     30.0000,      1258.1
     40.0000,      1428.6
     50.0000,      1277.2
     60.0000,      1346.2
     70.0000,      1525.7
     80.0000,      1394.6
     90.0000,      1364.1
    100.0000,      1389.4
    110.0000,      1257.3
    120.0000,      1044.8
    130.0000,      1240.7
    140.0000,      1033.3
    150.0000,      904.23
    160.0000,      1090.9
    170.0000,      1388.6
    180.0000,      1230.4
    190.0000,      1027.5
    200.0000,      866.01
    210.0000,      761.34
    220.0000,      831.13
    230.0000,      912.37
    240.0000,      933.18
    250.0000,      997.35
    260.0000,      1354.7
    270.0000,      1189.1
    280.0000,      1116.3
    290.0000,      972.61
    300.0000,      737.44
    310.0000,      613.16
    320.0000,      547.92
    330.0000,      688.73
    340.0000,      919.40
    350.0000,      782.34
    360.0000,      865.58
    370.0000,      1092.4
    380.0000,      802.23
    390.0000,      683.10
    400.0000,      691.78
    410.0000,      698.35
    420.0000,      766.39
    430.0000,      903.43
    440.0000,      929.51
    450.0000,      753.64
    460.0000,      557.75
    470.0000,      562.74
    480.0000,      527.47
    490.0000,      719.63
    500.0000,      750.37
    510.0000,      669.99
    520.0000,      749.55
    530.0000,      829.84
    540.0000,      671.63
    550.0000,      717.13
    560.0000,      615.97
    570.0000,      502.10
                   452.78
LAYER 4
54,      20.3020
     40.0000,      3078.8
     50.0000,      3335.6
     60.0000,      3659.0
     70.0000,      4055.4
     80.0000,      3734.8
     90.0000,      3380.7
    100.0000,      3186.2
    110.0000,      2830.0
    120.0000,      2572.8
    130.0000,      3072.9
    140.0000,      2736.7
    150.0000,      2478.9
    160.0000,      2919.5
    170.0000,      3563.7
    180.0000,      3146.0
    190.0000,      2402.7
    200.0000,      1919.2
    210.0000,      1766.8
    220.0000,      1969.3
    230.0000,      2233.2
    240.0000,      2289.3
    250.0000,      2411.5
    260.0000,      3151.6
    270.0000,      3047.5
    280.0000,      2989.0
    290.0000,      2624.6
    300.0000,      1943.4
    310.0000,      1613.4
    320.0000,      1501.8
    330.0000,      1798.9
    340.0000,      2207.1
    350.0000,      1846.1
    360.0000,      1863.0
    370.0000,      2102.3
    380.0000,      1643.2
    390.0000,      1455.4
    400.0000,      1440.3
    410.0000,      1394.4
    420.0000,      1470.2
    430.0000,      1624.2
    440.0000,      1514.0
    450.0000,      1163.6
    460.0000,      959.61
    470.0000,      1072.3
    480.0000,      1117.6
    490.0000,      1421.0
    500.0000,      1436.0
    510.0000,      1301.4
    520.0000,      1453.0
    530.0000,      1663.1
    540.0000,      1453.4
    550.0000,      1425.0
    560.0000,      1157.4
                   893.17
LAYER 5
52,      25.5050
     50.0000,      8453.8
     60.0000,       14727
     70.0000,       14589
     80.0000,       10899
     90.0000,      7348.5
    100.0000,      5582.0
    110.0000,      5023.4
    120.0000,      5617.4
    130.0000,      7449.8
    140.0000,      8395.3
    150.0000,      8745.1
    160.0000,      9786.1
    170.0000,       10786
    180.0000,      9766.2
    190.0000,      7521.2
    200.0000,      6156.2
    210.0000,      5960.0
    220.0000,      6357.1
    230.0000,      6435.5
    240.0000,      5686.3
    250.0000,      5008.3
    260.0000,      5404.9
    270.0000,      6050.0
    280.0000,      6871.8
    290.0000,      7093.3
    300.0000,      6343.4
    310.0000,      5980.7
    320.0000,      6117.1
    330.0000,      6664.2
    340.0000,      6846.0
    350.0000,      5886.7
    360.0000,      5228.5
    370.0000,      4843.2
    380.0000,      4194.2
    390.0000,      3844.9
    400.0000,      3629.8
    410.0000,      3560.9
    420.0000,      3758.6
    430.0000,      3785.2
    440.0000,      3146.3
    450.0000,      2405.5
    460.0000,      2220.3
    470.0000,      2541.3
    480.0000,      2941.9
    490.0000,      3378.7
    500.0000,      3386.3
    510.0000,      3209.5
    520.0000,      3345.3
    530.0000,      3585.9
    540.0000,      3372.2
    550.0000,      3083.5
                   2910.1
LAYER 6
48,      30.7601
     70.0000,       11263
     80.0000,      8989.8
     90.0000,      6033.7
    100.0000,      4508.1
    110.0000,      4073.3
    120.0000,      4653.9
    130.0000,      6110.3
    140.0000,      7573.9
    150.0000,      8695.6
    160.0000,      9709.4
    170.0000,       10297
    180.0000,      9707.4
    190.0000,      8209.3
    200.0000,      7160.1
    210.0000,      6793.9
    220.0000,      6523.5
    230.0000,      5815.4
    240.0000,      4703.4
    250.0000,      3855.8
    260.0000,      3789.5
    270.0000,      4285.2
    280.0000,      5129.1
    290.0000,      5973.1
    300.0000,      6439.4
    310.0000,      7006.0
    320.0000,      7671.1
    330.0000,      8124.1
    340.0000,      7903.1
    350.0000,      6898.5
    360.0000,      5929.2
    370.0000,      5213.8
    380.0000,      4688.1
    390.0000,      4438.9
    400.0000,      4300.1
    410.0000,      4353.1
    420.0000,      4582.5
    430.0000,      4491.8
    440.0000,      3804.1
    450.0000,      3108.3
    460.0000,      2955.3
    470.0000,      3230.7
    480.0000,      3656.1
    490.0000,      3985.1
    500.0000,      3983.0
    510.0000,      3844.2
    520.0000,      3863.2
    530.0000,      3989.9
                   3984.2
LAYER 7
46,      36.0677
     80.0000,      5419.8
     90.0000,      3886.0
    100.0000,      3164.0
    110.0000,      2801.6
    120.0000,      3010.4
    130.0000,      3635.2
    140.0000,      4394.1
    150.0000,      5079.4
    160.0000,      5616.9
    170.0000,      5884.4
    180.0000,      5728.6
    190.0000,      5216.2
    200.0000,      4746.4
    210.0000,      4386.8
    220.0000,      3953.4
    230.0000,      3362.3
    240.0000,      2723.5
    250.0000,      2273.3
    260.0000,      2183.1
    270.0000,      2404.3
    280.0000,      2841.8
    290.0000,      3405.4
    300.0000,      3966.1
    310.0000,      4588.1
    320.0000,      5167.6
    330.0000,      5498.4
    340.0000,      5413.6
    350.0000,      4929.3
    360.0000,      4374.4
    370.0000,      3931.8
    380.0000,      3663.0
    390.0000,      3587.4
    400.0000,      3604.6
    410.0000,      3733.4
    420.0000,      3917.6
    430.0000,      3872.5
    440.0000,      3484.6
    450.0000,      3073.9
    460.0000,      2969.1
    470.0000,      3100.4
    480.0000,      3337.9
    490.0000,      3505.4
    500.0000,      3499.4
    510.0000,      3432.4
    520.0000,      3428.6
                   3568.4
LAYER 8
42,      41.4284
    100.0000,      2493.1
    110.0000,      1984.7
    120.0000,      1978.6
    130.0000,      2164.5
    140.0000,      2446.4
    150.0000,      2726.6
    160.0000,      2945.7
    170.0000,      3053.5
    180.0000,      3016.9
    190.0000,      2852.0
    200.0000,      2650.0
    210.0000,      2427.2
    220.0000,      2153.3
    230.0000,      1837.9
    240.0000,      1539.5
    250.0000,      1336.2
    260.0000,      1285.7
    270.0000,      1380.2
    280.0000,      1585.0
    290.0000,      1875.3
    300.0000,      2210.1
    310.0000,      2580.7
    320.0000,      2921.5
    330.0000,      3141.2
    340.0000,      3175.7
    350.0000,      3030.3
    360.0000,      2823.0
    370.0000,      2647.0
    380.0000,      2557.4
    390.0000,      2576.4
    400.0000,      2656.2
    410.0000,      2787.7
    420.0000,      2927.3
    430.0000,      2948.8
    440.0000,      2806.5
    450.0000,      2631.8
    460.0000,      2582.2
    470.0000,      2628.7
    480.0000,      2727.3
    490.0000,      2801.3
    500.0000,      2804.9
                   2825.7
LAYER 9
38,      46.8426
    120.0000,      1417.0
    130.0000,      1392.8
    140.0000,      1463.6
    150.0000,      1555.6
    160.0000,      1632.1
    170.0000,      1667.8
    180.0000,      1653.2
    190.0000,      1588.8
    200.0000,      1493.6
    210.0000,      1372.8
    220.0000,      1227.2
    230.0000,      1070.9
    240.0000,      931.30
    250.0000,      837.99
    260.0000,      813.10
    270.0000,      856.88
    280.0000,      957.19
    290.0000,      1105.8
    300.0000,      1286.7
    310.0000,      1487.8
    320.0000,      1677.5
    330.0000,      1817.6
    340.0000,      1880.8
    350.0000,      1866.0
    360.0000,      1816.2
    370.0000,      1772.8
    380.0000,      1767.9
    390.0000,      1818.9
    400.0000,      1904.4
    410.0000,      2013.5
    420.0000,      2120.6
    430.0000,      2173.3
    440.0000,      2153.3
    450.0000,      2108.4
    460.0000,      2101.6
    470.0000,      2126.3
    480.0000,      2162.9
                   2207.6
LAYER 10
34,      52.3111
    140.0000,      949.64
    150.0000,      966.57
    160.0000,      985.88
    170.0000,      989.83
    180.0000,      979.66
    190.0000,      949.14
    200.0000,      900.02
    210.0000,      834.98
    220.0000,      758.25
    230.0000,      678.83
    240.0000,      610.01
    250.0000,      564.68
    260.0000,      552.57
    270.0000,      575.18
    280.0000,      628.26
    290.0000,      708.65
    300.0000,      809.18
    310.0000,      921.99
    320.0000,      1032.3
    330.0000,      1123.3
    340.0000,      1182.6
    350.0000,      1208.3
    360.0000,      1216.9
    370.0000,      1226.7
    380.0000,      1254.1
    390.0000,      1309.8
    400.0000,      1384.2
    410.0000,      1470.0
    420.0000,      1553.1
    430.0000,      1610.8
    440.0000,      1638.5
    450.0000,      1656.2
    460.0000,      1671.3
                   1712.7
LAYER 11
30,      57.8342
    160.0000,      646.77
    170.0000,      633.25
    180.0000,      627.63
    190.0000,      612.55
    200.0000,      585.14
    210.0000,      548.76
    220.0000,      506.87
    230.0000,      464.48
    240.0000,      428.41
    250.0000,      404.99
    260.0000,      399.04
    270.0000,      411.91
    280.0000,      442.22
    290.0000,      488.72
    300.0000,      547.89
    310.0000,      615.32
    320.0000,      683.81
    330.0000,      745.55
    340.0000,      794.57
    350.0000,      829.36
    360.0000,      856.59
    370.0000,      884.57
    380.0000,      921.39
    390.0000,      972.76
    400.0000,      1034.3
    410.0000,      1102.3
    420.0000,      1168.3
    430.0000,      1217.4
    440.0000,      1257.3
                   1316.1
LAYER 12
28,      63.4125
    170.0000,      423.42
    180.0000,      430.44
    190.0000,      425.23
    200.0000,      407.62
    210.0000,      386.03
    220.0000,      362.19
    230.0000,      338.31
    240.0000,      318.20
    250.0000,      305.32
    260.0000,      302.30
    270.0000,      310.16
    280.0000,      328.61
    290.0000,      357.20
    300.0000,      394.18
    310.0000,      437.16
    320.0000,      482.53
    330.0000,      526.44
    340.0000,      565.88
    350.0000,      599.83
    360.0000,      631.05
    370.0000,      663.36
    380.0000,      700.74
    390.0000,      745.92
    400.0000,      796.39
    410.0000,      852.65
    420.0000,      910.09
    430.0000,      940.96
                   965.02
LAYER 13
24,      69.0466
    190.0000,      317.74
    200.0000,      300.15
    210.0000,      286.79
    220.0000,      273.13
    230.0000,      258.81
    240.0000,      246.78
    250.0000,      239.17
    260.0000,      237.44
    270.0000,      242.39
    280.0000,      254.13
    290.0000,      272.60
    300.0000,      296.96
    310.0000,      325.96
    320.0000,      357.75
    330.0000,      390.38
    340.0000,      422.30
    350.0000,      452.79
    360.0000,      482.93
    370.0000,      514.48
    380.0000,      549.72
    390.0000,      589.40
    400.0000,      629.71
    410.0000,      678.67
                   747.56
LAYER 14
22,      74.7371
    200.0000,      226.46
    210.0000,      221.86
    220.0000,      215.47
    230.0000,      205.66
    240.0000,      197.69
    250.0000,      192.75
    260.0000,      191.45
    270.0000,      194.45
    280.0000,      202.06
    290.0000,      214.42
    300.0000,      231.17
    310.0000,      251.68
    320.0000,      275.01
    330.0000,      300.21
    340.0000,      326.50
    350.0000,      353.37
    360.0000,      380.98
    370.0000,      409.97
    380.0000,      442.99
    390.0000,      480.19
    400.0000,      506.43
                   541.40
LAYER 15
18,      80.4845
    220.0000,      178.45
    230.0000,      167.93
    240.0000,      162.04
    250.0000,      158.60
    260.0000,      157.18
    270.0000,      158.66
    280.0000,      163.49
    290.0000,      171.92
    300.0000,      183.82
    310.0000,      198.88
    320.0000,      216.67
    330.0000,      236.79
    340.0000,      258.96
    350.0000,      282.85
    360.0000,      307.94
    370.0000,      332.96
    380.0000,      364.39
                   410.98
LAYER 16
16,      86.2893
    230.0000,      137.37
    240.0000,      134.68
    250.0000,      132.74
    260.0000,      130.57
    270.0000,      130.65
    280.0000,      133.45
    290.0000,      139.20
    300.0000,      147.88
    310.0000,      159.30
    320.0000,      173.26
    330.0000,      189.74
    340.0000,      208.89
    350.0000,      230.88
    360.0000,      254.89
    370.0000,      272.04
                   296.42
LAYER 17
12,      92.1522
    250.0000,      113.79
    260.0000,      109.08
    270.0000,      107.78
    280.0000,      109.05
    290.0000,      112.92
    300.0000,      119.45
    310.0000,      128.35
    320.0000,      139.49
    330.0000,      153.16
    340.0000,      169.88
    350.0000,      191.00
                   221.02
LAYER 18
10,      98.0737
    260.0000,      89.975
    270.0000,      88.391
    280.0000,      88.578
    290.0000,      91.113
    300.0000,      96.312
    310.0000,      103.47
    320.0000,      112.37
    330.0000,      123.61
    340.0000,      137.66
                   155.04
LAYER 19
8,     104.0545
    270.0000,      72.120
    280.0000,      71.119
    290.0000,      72.503
    300.0000,      77.294
    310.0000,      83.358
    320.0000,      90.178
    330.0000,      99.445
                   111.32
LAYER 20
6,     110.0950
    280.0000,      55.979
    290.0000,      55.885
    300.0000,      61.966
    310.0000,      67.541
    320.0000,      71.622
                   79.507
LAYER 21
4, 
    290.0000,      39.363
    300.0000,      51.037
    310.0000,      56.699
                   54.871
CALCULATED APPARENT RESISTIVITY
     15.0000,      10.0000,      607.80
     25.0000,      10.0000,      652.88
     35.0000,      10.0000,      667.95
     45.0000,      10.0000,      510.04
     55.0000,      10.0000,      569.16
     65.0000,      10.0000,      599.55
     75.0000,      10.0000,      517.29
     85.0000,      10.0000,      526.22
     95.0000,      10.0000,      502.09
    105.0000,      10.0000,      541.73
    115.0000,      10.0000,      372.61
    125.0000,      10.0000,      529.55
    135.0000,      10.0000,      401.66
    145.0000,      10.0000,      375.63
    155.0000,      10.0000,      415.87
    165.0000,      10.0000,      555.01
    175.0000,      10.0000,      463.69
    185.0000,      10.0000,      476.98
    195.0000,      10.0000,      491.39
    205.0000,      10.0000,      363.93
    215.0000,      10.0000,      440.03
    225.0000,      10.0000,      389.53
    235.0000,      10.0000,      429.19
    245.0000,      10.0000,      377.84
    255.0000,      10.0000,      513.15
    265.0000,      10.0000,      399.22
    275.0000,      10.0000,      400.25
    285.0000,      10.0000,      341.16
    295.0000,      10.0000,      322.03
    305.0000,      10.0000,      289.26
    315.0000,      10.0000,      246.50
    325.0000,      10.0000,      332.03
    335.0000,      10.0000,      450.08
    345.0000,      10.0000,      397.10
    355.0000,      10.0000,      440.56
    365.0000,      10.0000,      542.43
    375.0000,      10.0000,      432.10
    385.0000,      10.0000,      402.14
    395.0000,      10.0000,      416.26
    405.0000,      10.0000,      441.43
    415.0000,      10.0000,      454.44
    425.0000,      10.0000,      513.89
    435.0000,      10.0000,      513.76
    445.0000,      10.0000,      490.82
    455.0000,      10.0000,      379.41
    465.0000,      10.0000,      370.23
    475.0000,      10.0000,      256.11
    485.0000,      10.0000,      392.82
    495.0000,      10.0000,      419.58
    505.0000,      10.0000,      327.65
    515.0000,      10.0000,      421.02
    525.0000,      10.0000,      425.86
    535.0000,      10.0000,      293.77
    545.0000,      10.0000,      378.89
    555.0000,      10.0000,      341.45
    565.0000,      10.0000,      313.95
    575.0000,      10.0000,      322.44
    585.0000,      10.0000,      286.76
     30.0000,      20.0000,      1088.4
     40.0000,      20.0000,      926.67
     50.0000,      20.0000,      831.08
     60.0000,      20.0000,      969.02
     70.0000,      20.0000,      939.49
     80.0000,      20.0000,      791.48
     90.0000,      20.0000,      843.19
    100.0000,      20.0000,      859.71
    110.0000,      20.0000,      737.16
    120.0000,      20.0000,      780.50
    130.0000,      20.0000,      844.66
    140.0000,      20.0000,      632.77
    150.0000,      20.0000,      597.70
    160.0000,      20.0000,      827.21
    170.0000,      20.0000,      840.39
    180.0000,      20.0000,      742.19
    190.0000,      20.0000,      737.93
    200.0000,      20.0000,      701.14
    210.0000,      20.0000,      648.51
    220.0000,      20.0000,      709.86
    230.0000,      20.0000,      662.18
    240.0000,      20.0000,      614.27
    250.0000,      20.0000,      720.31
    260.0000,      20.0000,      755.07
    270.0000,      20.0000,      634.34
    280.0000,      20.0000,      573.86
    290.0000,      20.0000,      595.34
    300.0000,      20.0000,      554.31
    310.0000,      20.0000,      445.14
    320.0000,      20.0000,      500.85
    330.0000,      20.0000,      725.72
    340.0000,      20.0000,      666.30
    350.0000,      20.0000,      570.14
    360.0000,      20.0000,      731.00
    370.0000,      20.0000,      801.03
    380.0000,      20.0000,      628.04
    390.0000,      20.0000,      614.65
    400.0000,      20.0000,      682.23
    410.0000,      20.0000,      655.75
    420.0000,      20.0000,      653.99
    430.0000,      20.0000,      721.94
    440.0000,      20.0000,      732.84
    450.0000,      20.0000,      665.65
    460.0000,      20.0000,      557.04
    470.0000,      20.0000,      442.70
    480.0000,      20.0000,      537.77
    490.0000,      20.0000,      688.89
    500.0000,      20.0000,      562.69
    510.0000,      20.0000,      540.52
    520.0000,      20.0000,      654.44
    530.0000,      20.0000,      556.78
    540.0000,      20.0000,      474.94
    550.0000,      20.0000,      554.23
    560.0000,      20.0000,      526.81
    570.0000,      20.0000,      470.96
     45.0000,      30.0000,      1209.5
     55.0000,      30.0000,      1156.1
     65.0000,      30.0000,      1141.1
     75.0000,      30.0000,      1174.6
     85.0000,      30.0000,      1093.1
     95.0000,      30.0000,      1090.2
    105.0000,      30.0000,      1057.3
    115.0000,      30.0000,      1161.3
    125.0000,      30.0000,      999.99
    135.0000,      30.0000,      950.26
    145.0000,      30.0000,      830.35
    155.0000,      30.0000,      932.92
    165.0000,      30.0000,      1026.1
    175.0000,      30.0000,      1121.7
    185.0000,      30.0000,      1023.7
    195.0000,      30.0000,      899.09
    205.0000,      30.0000,      895.15
    215.0000,      30.0000,      837.45
    225.0000,      30.0000,      866.14
    235.0000,      30.0000,      827.40
    245.0000,      30.0000,      941.81
    255.0000,      30.0000,      923.47
    265.0000,      30.0000,      962.51
    275.0000,      30.0000,      856.92
    285.0000,      30.0000,      805.09
    295.0000,      30.0000,      698.08
    305.0000,      30.0000,      660.35
    315.0000,      30.0000,      688.24
    325.0000,      30.0000,      791.32
    335.0000,      30.0000,      852.99
    345.0000,      30.0000,      897.77
    355.0000,      30.0000,      926.71
    365.0000,      30.0000,      915.73
    375.0000,      30.0000,      907.39
    385.0000,      30.0000,      820.50
    395.0000,      30.0000,      759.11
    405.0000,      30.0000,      755.44
    415.0000,      30.0000,      850.28
    425.0000,      30.0000,      918.85
    435.0000,      30.0000,      1001.0
    445.0000,      30.0000,      917.15
    455.0000,      30.0000,      764.65
    465.0000,      30.0000,      606.34
    475.0000,      30.0000,      661.21
    485.0000,      30.0000,      728.18
    495.0000,      30.0000,      823.83
    505.0000,      30.0000,      821.44
    515.0000,      30.0000,      770.86
    525.0000,      30.0000,      705.65
    535.0000,      30.0000,      700.64
    545.0000,      30.0000,      660.73
    555.0000,      30.0000,      674.12
     60.0000,      40.0000,      1315.9
     70.0000,      40.0000,      1308.3
     80.0000,      40.0000,      1308.1
     90.0000,      40.0000,      1335.3
    100.0000,      40.0000,      1314.8
    110.0000,      40.0000,      1307.5
    120.0000,      40.0000,      1222.8
    130.0000,      40.0000,      1079.9
    140.0000,      40.0000,      1070.5
    150.0000,      40.0000,      1097.2
    160.0000,      40.0000,      1123.5
    170.0000,      40.0000,      1231.0
    180.0000,      40.0000,      1262.9
    190.0000,      40.0000,      1163.8
    200.0000,      40.0000,      1064.5
    210.0000,      40.0000,      968.35
    220.0000,      40.0000,      908.64
    230.0000,      40.0000,      984.27
    240.0000,      40.0000,      1077.9
    250.0000,      40.0000,      1120.0
    260.0000,      40.0000,      1170.9
    270.0000,      40.0000,      1153.0
    280.0000,      40.0000,      979.87
    290.0000,      40.0000,      882.57
    300.0000,      40.0000,      777.42
    310.0000,      40.0000,      746.31
    320.0000,      40.0000,      873.90
    330.0000,      40.0000,      926.73
    340.0000,      40.0000,      1052.4
    350.0000,      40.0000,      1192.0
    360.0000,      40.0000,      1117.1
    370.0000,      40.0000,      1046.0
    380.0000,      40.0000,      953.53
    390.0000,      40.0000,      825.62
    400.0000,      40.0000,      843.80
    410.0000,      40.0000,      917.55
    420.0000,      40.0000,      1059.7
    430.0000,      40.0000,      1153.0
    440.0000,      40.0000,      1091.7
    450.0000,      40.0000,      996.21
    460.0000,      40.0000,      799.27
    470.0000,      40.0000,      738.97
    480.0000,      40.0000,      813.63
    490.0000,      40.0000,      812.53
    500.0000,      40.0000,      971.05
    510.0000,      40.0000,      1002.6
    520.0000,      40.0000,      858.42
    530.0000,      40.0000,      884.06
    540.0000,      40.0000,      802.06
     75.0000,      50.0000,      1482.0
     85.0000,      50.0000,      1528.1
     95.0000,      50.0000,      1356.0
    105.0000,      50.0000,      1420.3
    115.0000,      50.0000,      1372.8
    125.0000,      50.0000,      1204.8
    135.0000,      50.0000,      1149.0
    145.0000,      50.0000,      1301.9
    155.0000,      50.0000,      1227.4
    165.0000,      50.0000,      1243.3
    175.0000,      50.0000,      1351.1
    185.0000,      50.0000,      1298.5
    195.0000,      50.0000,      1158.6
    205.0000,      50.0000,      1135.9
    215.0000,      50.0000,      1082.1
    225.0000,      50.0000,      996.77
    235.0000,      50.0000,      1146.1
    245.0000,      50.0000,      1263.3
    255.0000,      50.0000,      1298.2
    265.0000,      50.0000,      1239.7
    275.0000,      50.0000,      1232.5
    285.0000,      50.0000,      1034.8
    295.0000,      50.0000,      866.66
    305.0000,      50.0000,      828.65
    315.0000,      50.0000,      924.81
    325.0000,      50.0000,      939.12
    335.0000,      50.0000,      1054.9
    345.0000,      50.0000,      1274.3
    355.0000,      50.0000,      1285.5
    365.0000,      50.0000,      1124.7
    375.0000,      50.0000,      1064.2
    385.0000,      50.0000,      1024.5
    395.0000,      50.0000,      900.25
    405.0000,      50.0000,      981.68
    415.0000,      50.0000,      1110.6
    425.0000,      50.0000,      1126.4
    435.0000,      50.0000,      1134.9
    445.0000,      50.0000,      1134.8
    455.0000,      50.0000,      970.33
    465.0000,      50.0000,      918.39
    475.0000,      50.0000,      883.60
    485.0000,      50.0000,      844.22
    495.0000,      50.0000,      912.80
    505.0000,      50.0000,      1061.7
    515.0000,      50.0000,      1026.6
    525.0000,      50.0000,      989.25
     90.0000,      60.0000,      1465.6
    100.0000,      60.0000,      1435.8
    110.0000,      60.0000,      1360.7
    120.0000,      60.0000,      1321.4
    130.0000,      60.0000,      1286.1
    140.0000,      60.0000,      1291.6
    150.0000,      60.0000,      1349.3
    160.0000,      60.0000,      1318.6
    170.0000,      60.0000,      1278.1
    180.0000,      60.0000,      1271.0
    190.0000,      60.0000,      1294.9
    200.0000,      60.0000,      1215.3
    210.0000,      60.0000,      1156.2
    220.0000,      60.0000,      1170.7
    230.0000,      60.0000,      1253.0
    240.0000,      60.0000,      1299.0
    250.0000,      60.0000,      1263.3
    260.0000,      60.0000,      1301.8
    270.0000,      60.0000,      1269.5
    280.0000,      60.0000,      1170.8
    290.0000,      60.0000,      982.92
    300.0000,      60.0000,      927.12
    310.0000,      60.0000,      987.36
    320.0000,      60.0000,      989.16
    330.0000,      60.0000,      1027.6
    340.0000,      60.0000,      1142.8
    350.0000,      60.0000,      1231.6
    360.0000,      60.0000,      1198.1
    370.0000,      60.0000,      1128.4
    380.0000,      60.0000,      1134.7
    390.0000,      60.0000,      1160.5
    400.0000,      60.0000,      1071.9
    410.0000,      60.0000,      1042.2
    420.0000,      60.0000,      1117.4
    430.0000,      60.0000,      1129.7
    440.0000,      60.0000,      1064.1
    450.0000,      60.0000,      1029.6
    460.0000,      60.0000,      1063.7
    470.0000,      60.0000,      1013.9
    480.0000,      60.0000,      903.11
    490.0000,      60.0000,      935.09
    500.0000,      60.0000,      1003.8
    510.0000,      60.0000,      1043.6
    105.0000,      70.0000,      1400.3
    115.0000,      70.0000,      1325.0
    125.0000,      70.0000,      1294.0
    135.0000,      70.0000,      1359.8
    145.0000,      70.0000,      1353.5
    155.0000,      70.0000,      1317.8
    165.0000,      70.0000,      1249.9
    175.0000,      70.0000,      1228.6
    185.0000,      70.0000,      1277.2
    195.0000,      70.0000,      1297.7
    205.0000,      70.0000,      1248.4
    215.0000,      70.0000,      1268.6
    225.0000,      70.0000,      1325.4
    235.0000,      70.0000,      1308.9
    245.0000,      70.0000,      1331.6
    255.0000,      70.0000,      1266.1
    265.0000,      70.0000,      1178.0
    275.0000,      70.0000,      1155.9
    285.0000,      70.0000,      1111.5
    295.0000,      70.0000,      1024.8
    305.0000,      70.0000,      1063.0
    315.0000,      70.0000,      1022.8
    325.0000,      70.0000,      1021.9
    335.0000,      70.0000,      1064.4
    345.0000,      70.0000,      1059.5
    355.0000,      70.0000,      1101.8
    365.0000,      70.0000,      1190.3
    375.0000,      70.0000,      1200.9
    385.0000,      70.0000,      1211.5
    395.0000,      70.0000,      1204.1
    405.0000,      70.0000,      1159.4
    415.0000,      70.0000,      1111.9
    425.0000,      70.0000,      1032.0
    435.0000,      70.0000,      1035.6
    445.0000,      70.0000,      1016.6
    455.0000,      70.0000,      1041.1
    465.0000,      70.0000,      1059.3
    475.0000,      70.0000,      1013.5
    485.0000,      70.0000,      991.02
    495.0000,      70.0000,      1011.9
    120.0000,      80.0000,      1296.8
    130.0000,      80.0000,      1355.9
    140.0000,      80.0000,      1283.4
    150.0000,      80.0000,      1247.1
    160.0000,      80.0000,      1295.7
    170.0000,      80.0000,      1183.6
    180.0000,      80.0000,      1204.0
    190.0000,      80.0000,      1296.3
    200.0000,      80.0000,      1362.0
    210.0000,      80.0000,      1304.5
    220.0000,      80.0000,      1337.2
    230.0000,      80.0000,      1344.1
    240.0000,      80.0000,      1280.3
    250.0000,      80.0000,      1251.6
    260.0000,      80.0000,      1182.6
    270.0000,      80.0000,      1117.7
    280.0000,      80.0000,      1056.2
    290.0000,      80.0000,      1110.8
    300.0000,      80.0000,      1098.7
    310.0000,      80.0000,      1044.7
    320.0000,      80.0000,      1001.2
    330.0000,      80.0000,      1008.9
    340.0000,      80.0000,      1012.5
    350.0000,      80.0000,      1029.7
    360.0000,      80.0000,      1133.6
    370.0000,      80.0000,      1158.0
    380.0000,      80.0000,      1154.9
    390.0000,      80.0000,      1226.9
    400.0000,      80.0000,      1245.0
    410.0000,      80.0000,      1131.4
    420.0000,      80.0000,      1088.0
    430.0000,      80.0000,      1035.3
    440.0000,      80.0000,      943.96
    450.0000,      80.0000,      981.01
    460.0000,      80.0000,      1068.0
    470.0000,      80.0000,      1026.8
    480.0000,      80.0000,      1015.3
    135.0000,      90.0000,      1250.3
    145.0000,      90.0000,      1215.8
    155.0000,      90.0000,      1183.5
    165.0000,      90.0000,      1208.2
    175.0000,      90.0000,      1200.5
    185.0000,      90.0000,      1230.3
    195.0000,      90.0000,      1311.8
    205.0000,      90.0000,      1338.6
    215.0000,      90.0000,      1347.3
    225.0000,      90.0000,      1326.8
    235.0000,      90.0000,      1243.8
    245.0000,      90.0000,      1179.2
    255.0000,      90.0000,      1158.7
    265.0000,      90.0000,      1139.4
    275.0000,      90.0000,      1074.0
    285.0000,      90.0000,      1044.6
    295.0000,      90.0000,      1084.5
    305.0000,      90.0000,      1012.5
    315.0000,      90.0000,      963.31
    325.0000,      90.0000,      1000.6
    335.0000,      90.0000,      1013.7
    345.0000,      90.0000,      1020.1
    355.0000,      90.0000,      1038.3
    365.0000,      90.0000,      1074.9
    375.0000,      90.0000,      1119.6
    385.0000,      90.0000,      1098.3
    395.0000,      90.0000,      1166.9
    405.0000,      90.0000,      1211.2
    415.0000,      90.0000,      1102.2
    425.0000,      90.0000,      1031.6
    435.0000,      90.0000,      979.43
    445.0000,      90.0000,      984.09
    455.0000,      90.0000,      995.62
    465.0000,      90.0000,      993.73
    150.0000,     100.0000,      1173.8
    160.0000,     100.0000,      1134.1
    170.0000,     100.0000,      1198.0
    180.0000,     100.0000,      1191.9
    190.0000,     100.0000,      1209.4
    200.0000,     100.0000,      1246.4
    210.0000,     100.0000,      1342.5
    220.0000,     100.0000,      1266.7
    230.0000,     100.0000,      1213.6
    240.0000,     100.0000,      1169.5
    250.0000,     100.0000,      1118.4
    260.0000,     100.0000,      1107.8
    270.0000,     100.0000,      1030.4
    280.0000,     100.0000,      1035.4
    290.0000,     100.0000,      1029.9
    300.0000,     100.0000,      975.39
    310.0000,     100.0000,      917.86
    320.0000,     100.0000,      986.67
    330.0000,     100.0000,      1013.8
    340.0000,     100.0000,      990.06
    350.0000,     100.0000,      973.08
    360.0000,     100.0000,      996.06
    370.0000,     100.0000,      1034.8
    380.0000,     100.0000,      1051.3
    390.0000,     100.0000,      1074.1
    400.0000,     100.0000,      1091.0
    410.0000,     100.0000,      1111.2
    420.0000,     100.0000,      1029.1
    430.0000,     100.0000,      965.14
    440.0000,     100.0000,      992.98
    450.0000,     100.0000,      1020.9
    165.0000,     110.0000,      1132.4
    175.0000,     110.0000,      1136.0
    185.0000,     110.0000,      1109.2
    195.0000,     110.0000,      1139.3
    205.0000,     110.0000,      1215.9
    215.0000,     110.0000,      1218.1
    225.0000,     110.0000,      1180.3
    235.0000,     110.0000,      1160.2
    245.0000,     110.0000,      1106.9
    255.0000,     110.0000,      1037.6
    265.0000,     110.0000,      991.07
    275.0000,     110.0000,      956.85
    285.0000,     110.0000,      946.27
    295.0000,     110.0000,      958.85
    305.0000,     110.0000,      969.17
    315.0000,     110.0000,      972.18
    325.0000,     110.0000,      941.66
    335.0000,     110.0000,      921.31
    345.0000,     110.0000,      931.40
    355.0000,     110.0000,      923.73
    365.0000,     110.0000,      930.35
    375.0000,     110.0000,      997.93
    385.0000,     110.0000,      1038.5
    395.0000,     110.0000,      1016.1
    405.0000,     110.0000,      1012.2
    415.0000,     110.0000,      989.43
    425.0000,     110.0000,      940.46
    435.0000,     110.0000,      956.04
    180.0000,     120.0000,      1076.0
    190.0000,     120.0000,      1006.3
    200.0000,     120.0000,      1053.6
    210.0000,     120.0000,      1130.2
    220.0000,     120.0000,      1175.0
    230.0000,     120.0000,      1101.1
    240.0000,     120.0000,      1065.6
    250.0000,     120.0000,      1009.3
    260.0000,     120.0000,      905.16
    270.0000,     120.0000,      884.31
    280.0000,     120.0000,      906.33
    290.0000,     120.0000,      918.34
    300.0000,     120.0000,      934.96
    310.0000,     120.0000,      997.66
    320.0000,     120.0000,      916.03
    330.0000,     120.0000,      869.74
    340.0000,     120.0000,      834.21
    350.0000,     120.0000,      840.18
    360.0000,     120.0000,      866.38
    370.0000,     120.0000,      905.35
    380.0000,     120.0000,      973.08
    390.0000,     120.0000,      987.78
    400.0000,     120.0000,      950.98
    410.0000,     120.0000,      943.17
    420.0000,     120.0000,      910.39
    195.0000,     130.0000,      980.37
    205.0000,     130.0000,      1007.0
    215.0000,     130.0000,      1044.2
    225.0000,     130.0000,      1069.8
    235.0000,     130.0000,      1013.9
    245.0000,     130.0000,      924.85
    255.0000,     130.0000,      851.79
    265.0000,     130.0000,      834.38
    275.0000,     130.0000,      873.98
    285.0000,     130.0000,      887.26
    295.0000,     130.0000,      889.64
    305.0000,     130.0000,      912.95
    315.0000,     130.0000,      908.70
    325.0000,     130.0000,      848.93
    335.0000,     130.0000,      794.35
    345.0000,     130.0000,      778.33
    355.0000,     130.0000,      773.01
    365.0000,     130.0000,      817.33
    375.0000,     130.0000,      869.55
    385.0000,     130.0000,      925.76
    395.0000,     130.0000,      941.24
    405.0000,     130.0000,      889.82
    210.0000,     140.0000,      938.33
    220.0000,     140.0000,      944.44
    230.0000,     140.0000,      918.49
    240.0000,     140.0000,      856.26
    250.0000,     140.0000,      824.64
    260.0000,     140.0000,      798.63
    270.0000,     140.0000,      830.03
    280.0000,     140.0000,      845.71
    290.0000,     140.0000,      824.28
    300.0000,     140.0000,      860.36
    310.0000,     140.0000,      840.78
    320.0000,     140.0000,      814.77
    330.0000,     140.0000,      764.18
    340.0000,     140.0000,      755.51
    350.0000,     140.0000,      735.24
    360.0000,     140.0000,      739.44
    370.0000,     140.0000,      766.31
    380.0000,     140.0000,      828.98
    390.0000,     140.0000,      864.48
    225.0000,     150.0000,      811.92
    235.0000,     150.0000,      808.68
    245.0000,     150.0000,      760.62
    255.0000,     150.0000,      779.73
    265.0000,     150.0000,      798.72
    275.0000,     150.0000,      754.55
    285.0000,     150.0000,      778.58
    295.0000,     150.0000,      799.02
    305.0000,     150.0000,      771.76
    315.0000,     150.0000,      761.06
    325.0000,     150.0000,      752.11
    335.0000,     150.0000,      713.44
    345.0000,     150.0000,      689.60
    355.0000,     150.0000,      710.54
    365.0000,     150.0000,      731.73
    375.0000,     150.0000,      738.45
    240.0000,     160.0000,      748.47
    250.0000,     160.0000,      719.77
    260.0000,     160.0000,      717.91
    270.0000,     160.0000,      722.93
    280.0000,     160.0000,      710.99
    290.0000,     160.0000,      718.32
    300.0000,     160.0000,      722.88
    310.0000,     160.0000,      714.18
    320.0000,     160.0000,      695.97
    330.0000,     160.0000,      694.40
    340.0000,     160.0000,      663.11
    350.0000,     160.0000,      672.46
    360.0000,     160.0000,      676.98
    255.0000,     170.0000,      678.67
    265.0000,     170.0000,      658.62
    275.0000,     170.0000,      637.11
    285.0000,     170.0000,      663.41
    295.0000,     170.0000,      675.21
    305.0000,     170.0000,      647.91
    315.0000,     170.0000,      646.34
    325.0000,     170.0000,      651.59
    335.0000,     170.0000,      654.48
    345.0000,     170.0000,      636.37
    270.0000,     180.0000,      603.49
    280.0000,     180.0000,      610.31
    290.0000,     180.0000,      592.78
    300.0000,     180.0000,      602.12
    310.0000,     180.0000,      605.03
    320.0000,     180.0000,      601.19
    330.0000,     180.0000,      604.80
    285.0000,     190.0000,      557.46
    295.0000,     190.0000,      540.75
    305.0000,     190.0000,      548.14
    315.0000,     190.0000,      556.75
    300.0000,     200.0000,      501.02
   3.63
ITERATION 7
MODEL RESISTIVITY
LAYER 1
58,       5.0000
     20.0000,      437.58
     30.0000,      519.24
     40.0000,      453.25
     50.0000,      274.15
     60.0000,      345.96
     70.0000,      397.56
     80.0000,      320.61
     90.0000,      334.98
    100.0000,      315.48
    110.0000,      328.12
    120.0000,      244.34
    130.0000,      341.72
    140.0000,      229.88
    150.0000,      204.91
    160.0000,      260.61
    170.0000,      385.24
    180.0000,      322.19
    190.0000,      294.25
    200.0000,      332.99
    210.0000,      241.59
    220.0000,      251.26
    230.0000,      240.44
    240.0000,      258.37
    250.0000,      235.20
    260.0000,      353.10
    270.0000,      256.43
    280.0000,      233.05
    290.0000,      205.53
    300.0000,      192.07
    310.0000,      162.43
    320.0000,      123.55
    330.0000,      200.97
    340.0000,      328.77
    350.0000,      274.26
    360.0000,      304.46
    370.0000,      447.24
    380.0000,      310.70
    390.0000,      232.83
    400.0000,      290.89
    410.0000,      313.38
    420.0000,      322.37
    430.0000,      417.50
    440.0000,      449.84
    450.0000,      401.88
    460.0000,      294.62
    470.0000,      242.54
    480.0000,      153.75
    490.0000,      303.13
    500.0000,      315.95
    510.0000,      219.41
    520.0000,      332.50
    530.0000,      333.54
    540.0000,      185.85
    550.0000,      262.26
    560.0000,      268.04
    570.0000,      239.25
    580.0000,      255.59
                   207.92
LAYER 2
58,      10.0500
     20.0000,      585.27
     30.0000,      677.89
     40.0000,      628.24
     50.0000,      469.97
     60.0000,      521.74
     70.0000,      604.24
     80.0000,      497.33
     90.0000,      488.82
    100.0000,      507.76
    110.0000,      487.78
    120.0000,      372.81
    130.0000,      496.83
    140.0000,      373.54
    150.0000,      313.65
    160.0000,      397.12
    170.0000,      554.23
    180.0000,      478.07
    190.0000,      439.44
    200.0000,      415.92
    210.0000,      333.89
    220.0000,      357.91
    230.0000,      367.95
    240.0000,      367.33
    250.0000,      363.61
    260.0000,      521.88
    270.0000,      401.86
    280.0000,      375.37
    290.0000,      337.92
    300.0000,      277.71
    310.0000,      237.42
    320.0000,      195.65
    330.0000,      276.49
    340.0000,      424.08
    350.0000,      350.56
    360.0000,      413.37
    370.0000,      602.34
    380.0000,      402.95
    390.0000,      320.87
    400.0000,      344.82
    410.0000,      368.91
    420.0000,      417.42
    430.0000,      531.45
    440.0000,      586.43
    450.0000,      498.00
    460.0000,      330.23
    470.0000,      299.15
    480.0000,      230.77
    490.0000,      380.05
    500.0000,      404.41
    510.0000,      331.05
    520.0000,      400.59
    530.0000,      427.86
    540.0000,      285.74
    550.0000,      352.25
    560.0000,      329.68
    570.0000,      294.34
    580.0000,      282.92
                   294.30
LAYER 3
56,      15.1505
     30.0000,      1238.6
     40.0000,      1415.9
     50.0000,      1282.2
     60.0000,      1348.3
     70.0000,      1534.0
     80.0000,      1409.6
     90.0000,      1374.4
    100.0000,      1398.7
    110.0000,      1257.4
    120.0000,      1037.2
    130.0000,      1238.8
    140.0000,      1032.2
    150.0000,      900.06
    160.0000,      1083.9
    170.0000,      1380.4
    180.0000,      1227.0
    190.0000,      1027.3
    200.0000,      864.81
    210.0000,      758.64
    220.0000,      829.81
    230.0000,      911.66
    240.0000,      935.24
    250.0000,      1010.9
    260.0000,      1388.1
    270.0000,      1214.9
    280.0000,      1136.8
    290.0000,      983.37
    300.0000,      738.19
    310.0000,      610.25
    320.0000,      543.93
    330.0000,      684.66
    340.0000,      915.80
    350.0000,      778.92
    360.0000,      863.04
    370.0000,      1092.4
    380.0000,      802.90
    390.0000,      682.68
    400.0000,      687.91
    410.0000,      695.33
    420.0000,      764.87
    430.0000,      903.86
    440.0000,      931.28
    450.0000,      754.90
    460.0000,      556.85
    470.0000,      564.65
    480.0000,      528.40
    490.0000,      722.15
    500.0000,      750.85
    510.0000,      668.17
    520.0000,      746.84
    530.0000,      830.83
    540.0000,      673.75
    550.0000,      717.84
    560.0000,      613.95
    570.0000,      496.84
                   449.64
LAYER 4
54,      20.3020
     40.0000,      2985.3
     50.0000,      3398.5
     60.0000,      3677.2
     70.0000,      4093.7
     80.0000,      3836.3
     90.0000,      3504.0
    100.0000,      3288.5
    110.0000,      2874.8
    120.0000,      2576.0
    130.0000,      3085.3
    140.0000,      2741.8
    150.0000,      2462.8
    160.0000,      2881.6
    170.0000,      3512.6
    180.0000,      3117.0
    190.0000,      2391.8
    200.0000,      1909.8
    210.0000,      1756.7
    220.0000,      1961.3
    230.0000,      2222.3
    240.0000,      2292.3
    250.0000,      2470.2
    260.0000,      3306.9
    270.0000,      3185.3
    280.0000,      3092.8
    290.0000,      2673.7
    300.0000,      1945.2
    310.0000,      1595.9
    320.0000,      1480.6
    330.0000,      1776.3
    340.0000,      2181.7
    350.0000,      1828.7
    360.0000,      1852.1
    370.0000,      2099.3
    380.0000,      1644.5
    390.0000,      1454.5
    400.0000,      1431.2
    410.0000,      1384.9
    420.0000,      1463.1
    430.0000,      1620.6
    440.0000,      1515.9
    450.0000,      1165.7
    460.0000,      958.78
    470.0000,      1079.0
    480.0000,      1123.4
    490.0000,      1428.4
    500.0000,      1437.0
    510.0000,      1297.3
    520.0000,      1448.4
    530.0000,      1667.7
    540.0000,      1462.0
    550.0000,      1429.0
    560.0000,      1153.0
                   881.13
LAYER 5
52,      25.5050
     50.0000,      8991.1
     60.0000,       14803
     70.0000,       14718
     80.0000,       11221
     90.0000,      7685.3
    100.0000,      5818.3
    110.0000,      5158.4
    120.0000,      5693.9
    130.0000,      7549.2
    140.0000,      8508.5
    150.0000,      8825.1
    160.0000,      9810.6
    170.0000,       10762
    180.0000,      9731.5
    190.0000,      7472.7
    200.0000,      6082.3
    210.0000,      5870.8
    220.0000,      6256.7
    230.0000,      6312.2
    240.0000,      5585.4
    250.0000,      4982.0
    260.0000,      5447.4
    270.0000,      6124.1
    280.0000,      6945.1
    290.0000,      7149.2
    300.0000,      6378.1
    310.0000,      6005.3
    320.0000,      6149.7
    330.0000,      6697.9
    340.0000,      6853.6
    350.0000,      5874.5
    360.0000,      5221.7
    370.0000,      4849.5
    380.0000,      4203.6
    390.0000,      3834.0
    400.0000,      3591.6
    410.0000,      3521.1
    420.0000,      3734.6
    430.0000,      3780.0
    440.0000,      3155.2
    450.0000,      2415.1
    460.0000,      2231.3
    470.0000,      2569.2
    480.0000,      2977.2
    490.0000,      3412.1
    500.0000,      3404.7
    510.0000,      3218.9
    520.0000,      3361.3
    530.0000,      3619.0
    540.0000,      3399.1
    550.0000,      3086.3
                   2857.9
LAYER 6
48,      30.7601
     70.0000,       11151
     80.0000,      9028.0
     90.0000,      6132.0
    100.0000,      4574.5
    110.0000,      4105.4
    120.0000,      4676.4
    130.0000,      6167.3
    140.0000,      7682.4
    150.0000,      8824.6
    160.0000,      9807.9
    170.0000,       10334
    180.0000,      9678.6
    190.0000,      8121.9
    200.0000,      7024.0
    210.0000,      6632.4
    220.0000,      6360.2
    230.0000,      5670.5
    240.0000,      4602.9
    250.0000,      3801.6
    260.0000,      3760.6
    270.0000,      4276.4
    280.0000,      5139.6
    290.0000,      6007.4
    300.0000,      6497.7
    310.0000,      7082.1
    320.0000,      7758.6
    330.0000,      8198.6
    340.0000,      7943.3
    350.0000,      6920.1
    360.0000,      5956.5
    370.0000,      5248.4
    380.0000,      4714.6
    390.0000,      4435.1
    400.0000,      4264.5
    410.0000,      4313.1
    420.0000,      4562.0
    430.0000,      4496.2
    440.0000,      3824.3
    450.0000,      3133.1
    460.0000,      2988.4
    470.0000,      3282.5
    480.0000,      3720.8
    490.0000,      4045.9
    500.0000,      4026.1
    510.0000,      3873.4
    520.0000,      3891.1
    530.0000,      4011.9
                   3960.9
LAYER 7
46,      36.0677
     80.0000,      5244.2
     90.0000,      3810.0
    100.0000,      3105.1
    110.0000,      2751.8
    120.0000,      2972.2
    130.0000,      3624.7
    140.0000,      4420.1
    150.0000,      5129.8
    160.0000,      5661.6
    170.0000,      5897.7
    180.0000,      5699.3
    190.0000,      5147.4
    200.0000,      4648.0
    210.0000,      4277.9
    220.0000,      3854.8
    230.0000,      3288.8
    240.0000,      2680.0
    250.0000,      2252.1
    260.0000,      2172.2
    270.0000,      2399.9
    280.0000,      2844.4
    290.0000,      3416.9
    300.0000,      3987.7
    310.0000,      4615.0
    320.0000,      5192.2
    330.0000,      5511.8
    340.0000,      5416.1
    350.0000,      4933.7
    360.0000,      4389.9
    370.0000,      3954.4
    380.0000,      3680.1
    390.0000,      3586.1
    400.0000,      3585.2
    410.0000,      3711.2
    420.0000,      3908.6
    430.0000,      3882.9
    440.0000,      3510.6
    450.0000,      3109.4
    460.0000,      3015.1
    470.0000,      3159.4
    480.0000,      3404.2
    490.0000,      3565.0
    500.0000,      3543.1
    510.0000,      3459.7
    520.0000,      3447.6
                   3565.3
LAYER 8
42,      41.4284
    100.0000,      2377.9
    110.0000,      1908.5
    120.0000,      1919.3
    130.0000,      2131.2
    140.0000,      2436.8
    150.0000,      2734.6
    160.0000,      2957.0
    170.0000,      3054.4
    180.0000,      2999.5
    190.0000,      2816.0
    200.0000,      2600.6
    210.0000,      2374.5
    220.0000,      2108.2
    230.0000,      1807.3
    240.0000,      1524.3
    250.0000,      1331.7
    260.0000,      1286.0
    270.0000,      1382.0
    280.0000,      1586.8
    290.0000,      1875.9
    300.0000,      2208.2
    310.0000,      2573.2
    320.0000,      2906.0
    330.0000,      3118.2
    340.0000,      3151.2
    350.0000,      3012.9
    360.0000,      2816.7
    370.0000,      2648.4
    380.0000,      2559.1
    390.0000,      2571.4
    400.0000,      2644.8
    410.0000,      2776.9
    420.0000,      2925.3
    430.0000,      2960.5
    440.0000,      2831.5
    450.0000,      2667.0
    460.0000,      2626.0
    470.0000,      2678.6
    480.0000,      2777.8
    490.0000,      2842.7
    500.0000,      2834.8
                   2836.9
LAYER 9
38,      46.8426
    120.0000,      1346.9
    130.0000,      1358.3
    140.0000,      1445.2
    150.0000,      1551.8
    160.0000,      1633.8
    170.0000,      1667.1
    180.0000,      1645.1
    190.0000,      1572.2
    200.0000,      1470.8
    210.0000,      1348.6
    220.0000,      1206.6
    230.0000,      1057.3
    240.0000,      925.13
    250.0000,      836.98
    260.0000,      814.21
    270.0000,      857.66
    280.0000,      955.83
    290.0000,      1100.3
    300.0000,      1275.6
    310.0000,      1469.2
    320.0000,      1651.2
    330.0000,      1785.8
    340.0000,      1848.7
    350.0000,      1839.3
    360.0000,      1797.4
    370.0000,      1760.7
    380.0000,      1758.8
    390.0000,      1809.4
    400.0000,      1894.9
    410.0000,      2006.9
    420.0000,      2121.0
    430.0000,      2183.8
    440.0000,      2173.8
    450.0000,      2136.9
    460.0000,      2135.2
    470.0000,      2161.0
    480.0000,      2194.8
                   2226.0
LAYER 10
34,      52.3111
    140.0000,      926.85
    150.0000,      961.95
    160.0000,      986.50
    170.0000,      990.82
    180.0000,      977.32
    190.0000,      942.43
    200.0000,      889.79
    210.0000,      823.47
    220.0000,      748.00
    230.0000,      671.60
    240.0000,      606.09
    250.0000,      563.05
    260.0000,      551.58
    270.0000,      573.14
    280.0000,      623.64
    290.0000,      699.87
    300.0000,      794.92
    310.0000,      901.32
    320.0000,      1005.5
    330.0000,      1092.3
    340.0000,      1151.0
    350.0000,      1179.8
    360.0000,      1193.4
    370.0000,      1208.3
    380.0000,      1239.5
    390.0000,      1297.5
    400.0000,      1374.6
    410.0000,      1464.6
    420.0000,      1553.9
    430.0000,      1619.0
    440.0000,      1653.9
    450.0000,      1676.8
    460.0000,      1693.8
                   1731.7
LAYER 11
30,      57.8342
    160.0000,      648.39
    170.0000,      636.66
    180.0000,      628.95
    190.0000,      611.11
    200.0000,      581.08
    210.0000,      543.21
    220.0000,      501.23
    230.0000,      459.76
    240.0000,      424.88
    250.0000,      402.18
    260.0000,      396.02
    270.0000,      407.57
    280.0000,      435.44
    290.0000,      478.35
    300.0000,      533.02
    310.0000,      595.45
    320.0000,      659.27
    330.0000,      717.76
    340.0000,      765.81
    350.0000,      802.12
    360.0000,      832.52
    370.0000,      864.29
    380.0000,      904.78
    390.0000,      959.48
    400.0000,      1024.7
    410.0000,      1097.4
    420.0000,      1168.9
    430.0000,      1223.4
    440.0000,      1268.1
                   1329.8
LAYER 12
28,      63.4125
    170.0000,      429.97
    180.0000,      434.18
    190.0000,      427.06
    200.0000,      406.95
    210.0000,      383.57
    220.0000,      358.89
    230.0000,      334.81
    240.0000,      314.74
    250.0000,      301.71
    260.0000,      298.00
    270.0000,      304.47
    280.0000,      320.75
    290.0000,      346.39
    300.0000,      379.81
    310.0000,      418.96
    320.0000,      460.77
    330.0000,      502.11
    340.0000,      540.50
    350.0000,      575.12
    360.0000,      608.37
    370.0000,      643.58
    380.0000,      684.30
    390.0000,      733.02
    400.0000,      787.46
    410.0000,      848.40
    420.0000,      910.75
    430.0000,      944.93
                   971.95
LAYER 13
24,      69.0466
    190.0000,      322.40
    200.0000,      301.60
    210.0000,      286.11
    220.0000,      271.26
    230.0000,      256.13
    240.0000,      243.49
    250.0000,      235.24
    260.0000,      232.58
    270.0000,      236.16
    280.0000,      246.02
    290.0000,      262.09
    300.0000,      283.66
    310.0000,      309.71
    320.0000,      338.77
    330.0000,      369.36
    340.0000,      400.30
    350.0000,      431.06
    360.0000,      462.59
    370.0000,      496.45
    380.0000,      534.67
    390.0000,      577.78
    400.0000,      621.75
    410.0000,      675.20
                   749.17
LAYER 14
22,      74.7371
    200.0000,      229.06
    210.0000,      222.19
    220.0000,      214.71
    230.0000,      203.72
    240.0000,      194.77
    250.0000,      188.93
    260.0000,      186.59
    270.0000,      188.30
    280.0000,      194.29
    290.0000,      204.71
    300.0000,      219.26
    310.0000,      237.49
    320.0000,      258.73
    330.0000,      282.33
    340.0000,      307.78
    350.0000,      334.74
    360.0000,      363.38
    370.0000,      394.28
    380.0000,      430.02
    390.0000,      470.48
    400.0000,      499.36
                   538.31
LAYER 15
18,      80.4845
    220.0000,      179.03
    230.0000,      166.76
    240.0000,      159.63
    250.0000,      155.23
    260.0000,      152.76
    270.0000,      153.05
    280.0000,      156.51
    290.0000,      163.36
    300.0000,      173.53
    310.0000,      186.83
    320.0000,      203.01
    330.0000,      221.89
    340.0000,      243.38
    350.0000,      267.32
    360.0000,      293.23
    370.0000,      319.82
    380.0000,      353.81
                   404.04
LAYER 16
16,      86.2893
    230.0000,      136.81
    240.0000,      132.79
    250.0000,      130.08
    260.0000,      126.91
    270.0000,      125.91
    280.0000,      127.55
    290.0000,      132.03
    300.0000,      139.35
    310.0000,      149.40
    320.0000,      162.13
    330.0000,      177.66
    340.0000,      196.30
    350.0000,      218.35
    360.0000,      243.05
    370.0000,      261.30
                   287.97
LAYER 17
12,      92.1522
    250.0000,      112.21
    260.0000,      106.37
    270.0000,      104.10
    280.0000,      104.41
    290.0000,      107.27
    300.0000,      112.72
    310.0000,      120.56
    320.0000,      130.76
    330.0000,      143.72
    340.0000,      160.09
    350.0000,      181.33
                   212.11
LAYER 18
10,      98.0737
    260.0000,      88.219
    270.0000,      85.807
    280.0000,      85.245
    290.0000,      87.000
    300.0000,      91.337
    310.0000,      97.666
    320.0000,      105.86
    330.0000,      116.59
    340.0000,      130.39
                   147.96
LAYER 19
8,     104.0545
    270.0000,      70.583
    280.0000,      69.059
    290.0000,      69.879
    300.0000,      73.926
    310.0000,      79.313
    320.0000,      85.654
    330.0000,      94.542
                   106.22
LAYER 20
6,     110.0950
    280.0000,      55.093
    290.0000,      54.667
    300.0000,      59.961
    310.0000,      64.945
    320.0000,      68.818
                   76.409
LAYER 21
4, 
    290.0000,      39.480
    300.0000,      50.024
    310.0000,      55.117
                   53.589
CALCULATED APPARENT RESISTIVITY
     15.0000,      10.0000,      608.04
     25.0000,      10.0000,      654.43
     35.0000,      10.0000,      669.72
     45.0000,      10.0000,      510.34
     55.0000,      10.0000,      569.34
     65.0000,      10.0000,      600.39
     75.0000,      10.0000,      517.75
     85.0000,      10.0000,      525.50
     95.0000,      10.0000,      504.61
    105.0000,      10.0000,      543.94
    115.0000,      10.0000,      372.03
    125.0000,      10.0000,      532.05
    135.0000,      10.0000,      403.27
    145.0000,      10.0000,      376.77
    155.0000,      10.0000,      417.42
    165.0000,      10.0000,      557.00
    175.0000,      10.0000,      464.00
    185.0000,      10.0000,      478.10
    195.0000,      10.0000,      491.45
    205.0000,      10.0000,      364.11
    215.0000,      10.0000,      439.56
    225.0000,      10.0000,      389.26
    235.0000,      10.0000,      428.83
    245.0000,      10.0000,      377.32
    255.0000,      10.0000,      515.17
    265.0000,      10.0000,      399.25
    275.0000,      10.0000,      401.97
    285.0000,      10.0000,      343.33
    295.0000,      10.0000,      322.33
    305.0000,      10.0000,      291.06
    315.0000,      10.0000,      246.94
    325.0000,      10.0000,      332.66
    335.0000,      10.0000,      451.54
    345.0000,      10.0000,      397.43
    355.0000,      10.0000,      440.73
    365.0000,      10.0000,      542.24
    375.0000,      10.0000,      431.86
    385.0000,      10.0000,      401.50
    395.0000,      10.0000,      416.34
    405.0000,      10.0000,      440.85
    415.0000,      10.0000,      454.27
    425.0000,      10.0000,      513.99
    435.0000,      10.0000,      513.95
    445.0000,      10.0000,      490.89
    455.0000,      10.0000,      379.40
    465.0000,      10.0000,      370.72
    475.0000,      10.0000,      255.38
    485.0000,      10.0000,      393.20
    495.0000,      10.0000,      419.70
    505.0000,      10.0000,      327.63
    515.0000,      10.0000,      420.79
    525.0000,      10.0000,      426.53
    535.0000,      10.0000,      293.38
    545.0000,      10.0000,      378.61
    555.0000,      10.0000,      341.53
    565.0000,      10.0000,      311.32
    575.0000,      10.0000,      322.27
    585.0000,      10.0000,      286.67
     30.0000,      20.0000,      1090.7
     40.0000,      20.0000,      927.67
     50.0000,      20.0000,      830.79
     60.0000,      20.0000,      971.20
     70.0000,      20.0000,      941.43
     80.0000,      20.0000,      790.68
     90.0000,      20.0000,      845.55
    100.0000,      20.0000,      865.13
    110.0000,      20.0000,      738.39
    120.0000,      20.0000,      781.00
    130.0000,      20.0000,      848.26
    140.0000,      20.0000,      634.57
    150.0000,      20.0000,      598.53
    160.0000,      20.0000,      829.18
    170.0000,      20.0000,      841.43
    180.0000,      20.0000,      742.15
    190.0000,      20.0000,      738.21
    200.0000,      20.0000,      701.28
    210.0000,      20.0000,      648.22
    220.0000,      20.0000,      709.74
    230.0000,      20.0000,      661.54
    240.0000,      20.0000,      614.01
    250.0000,      20.0000,      722.19
    260.0000,      20.0000,      756.48
    270.0000,      20.0000,      635.46
    280.0000,      20.0000,      576.45
    290.0000,      20.0000,      597.63
    300.0000,      20.0000,      555.67
    310.0000,      20.0000,      446.48
    320.0000,      20.0000,      501.27
    330.0000,      20.0000,      727.10
    340.0000,      20.0000,      667.78
    350.0000,      20.0000,      570.08
    360.0000,      20.0000,      730.44
    370.0000,      20.0000,      800.59
    380.0000,      20.0000,      627.49
    390.0000,      20.0000,      614.49
    400.0000,      20.0000,      681.94
    410.0000,      20.0000,      655.03
    420.0000,      20.0000,      653.80
    430.0000,      20.0000,      722.36
    440.0000,      20.0000,      732.81
    450.0000,      20.0000,      665.84
    460.0000,      20.0000,      557.79
    470.0000,      20.0000,      442.79
    480.0000,      20.0000,      537.77
    490.0000,      20.0000,      690.01
    500.0000,      20.0000,      563.13
    510.0000,      20.0000,      540.18
    520.0000,      20.0000,      654.66
    530.0000,      20.0000,      556.67
    540.0000,      20.0000,      475.02
    550.0000,      20.0000,      554.70
    560.0000,      20.0000,      524.66
    570.0000,      20.0000,      468.09
     45.0000,      30.0000,      1211.4
     55.0000,      30.0000,      1156.9
     65.0000,      30.0000,      1140.9
     75.0000,      30.0000,      1175.0
     85.0000,      30.0000,      1095.5
     95.0000,      30.0000,      1093.7
    105.0000,      30.0000,      1060.8
    115.0000,      30.0000,      1164.4
    125.0000,      30.0000,      1001.1
    135.0000,      30.0000,      952.22
    145.0000,      30.0000,      832.14
    155.0000,      30.0000,      934.36
    165.0000,      30.0000,      1026.1
    175.0000,      30.0000,      1122.4
    185.0000,      30.0000,      1023.7
    195.0000,      30.0000,      899.62
    205.0000,      30.0000,      895.56
    215.0000,      30.0000,      837.48
    225.0000,      30.0000,      865.67
    235.0000,      30.0000,      826.73
    245.0000,      30.0000,      942.20
    255.0000,      30.0000,      924.19
    265.0000,      30.0000,      964.13
    275.0000,      30.0000,      858.69
    285.0000,      30.0000,      807.05
    295.0000,      30.0000,      699.76
    305.0000,      30.0000,      661.22
    315.0000,      30.0000,      689.21
    325.0000,      30.0000,      792.64
    335.0000,      30.0000,      854.65
    345.0000,      30.0000,      898.81
    355.0000,      30.0000,      926.28
    365.0000,      30.0000,      914.94
    375.0000,      30.0000,      906.55
    385.0000,      30.0000,      820.53
    395.0000,      30.0000,      758.96
    405.0000,      30.0000,      755.42
    415.0000,      30.0000,      850.12
    425.0000,      30.0000,      918.95
    435.0000,      30.0000,      1001.5
    445.0000,      30.0000,      917.57
    455.0000,      30.0000,      765.00
    465.0000,      30.0000,      606.36
    475.0000,      30.0000,      661.96
    485.0000,      30.0000,      728.66
    495.0000,      30.0000,      824.73
    505.0000,      30.0000,      821.48
    515.0000,      30.0000,      770.62
    525.0000,      30.0000,      705.99
    535.0000,      30.0000,      701.77
    545.0000,      30.0000,      661.17
    555.0000,      30.0000,      672.36
     60.0000,      40.0000,      1316.3
     70.0000,      40.0000,      1307.5
     80.0000,      40.0000,      1309.2
     90.0000,      40.0000,      1338.0
    100.0000,      40.0000,      1316.9
    110.0000,      40.0000,      1311.4
    120.0000,      40.0000,      1225.2
    130.0000,      40.0000,      1080.4
    140.0000,      40.0000,      1072.2
    150.0000,      40.0000,      1097.9
    160.0000,      40.0000,      1123.8
    170.0000,      40.0000,      1232.0
    180.0000,      40.0000,      1263.1
    190.0000,      40.0000,      1164.5
    200.0000,      40.0000,      1065.3
    210.0000,      40.0000,      968.80
    220.0000,      40.0000,      908.49
    230.0000,      40.0000,      983.11
    240.0000,      40.0000,      1078.0
    250.0000,      40.0000,      1119.4
    260.0000,      40.0000,      1171.6
    270.0000,      40.0000,      1155.3
    280.0000,      40.0000,      980.01
    290.0000,      40.0000,      883.95
    300.0000,      40.0000,      778.20
    310.0000,      40.0000,      746.09
    320.0000,      40.0000,      875.66
    330.0000,      40.0000,      927.60
    340.0000,      40.0000,      1053.3
    350.0000,      40.0000,      1193.0
    360.0000,      40.0000,      1116.7
    370.0000,      40.0000,      1045.5
    380.0000,      40.0000,      953.31
    390.0000,      40.0000,      825.47
    400.0000,      40.0000,      844.10
    410.0000,      40.0000,      918.05
    420.0000,      40.0000,      1060.4
    430.0000,      40.0000,      1153.5
    440.0000,      40.0000,      1092.0
    450.0000,      40.0000,      996.64
    460.0000,      40.0000,      799.26
    470.0000,      40.0000,      739.12
    480.0000,      40.0000,      814.09
    490.0000,      40.0000,      812.35
    500.0000,      40.0000,      970.94
    510.0000,      40.0000,      1003.8
    520.0000,      40.0000,      859.27
    530.0000,      40.0000,      885.27
    540.0000,      40.0000,      803.00
     75.0000,      50.0000,      1482.7
     85.0000,      50.0000,      1529.7
     95.0000,      50.0000,      1355.3
    105.0000,      50.0000,      1421.7
    115.0000,      50.0000,      1376.3
    125.0000,      50.0000,      1205.9
    135.0000,      50.0000,      1148.5
    145.0000,      50.0000,      1303.3
    155.0000,      50.0000,      1227.6
    165.0000,      50.0000,      1243.3
    175.0000,      50.0000,      1352.5
    185.0000,      50.0000,      1300.0
    195.0000,      50.0000,      1158.7
    205.0000,      50.0000,      1136.5
    215.0000,      50.0000,      1081.6
    225.0000,      50.0000,      995.90
    235.0000,      50.0000,      1146.0
    245.0000,      50.0000,      1262.8
    255.0000,      50.0000,      1297.9
    265.0000,      50.0000,      1240.1
    275.0000,      50.0000,      1232.7
    285.0000,      50.0000,      1034.8
    295.0000,      50.0000,      867.18
    305.0000,      50.0000,      828.71
    315.0000,      50.0000,      924.67
    325.0000,      50.0000,      939.34
    335.0000,      50.0000,      1055.4
    345.0000,      50.0000,      1274.8
    355.0000,      50.0000,      1286.4
    365.0000,      50.0000,      1124.9
    375.0000,      50.0000,      1064.2
    385.0000,      50.0000,      1024.7
    395.0000,      50.0000,      900.32
    405.0000,      50.0000,      982.36
    415.0000,      50.0000,      1111.9
    425.0000,      50.0000,      1127.0
    435.0000,      50.0000,      1135.5
    445.0000,      50.0000,      1135.4
    455.0000,      50.0000,      970.01
    465.0000,      50.0000,      918.18
    475.0000,      50.0000,      883.40
    485.0000,      50.0000,      843.50
    495.0000,      50.0000,      912.58
    505.0000,      50.0000,      1063.1
    515.0000,      50.0000,      1027.9
    525.0000,      50.0000,      990.32
     90.0000,      60.0000,      1464.6
    100.0000,      60.0000,      1434.9
    110.0000,      60.0000,      1360.4
    120.0000,      60.0000,      1322.8
    130.0000,      60.0000,      1286.8
    140.0000,      60.0000,      1291.0
    150.0000,      60.0000,      1349.8
    160.0000,      60.0000,      1319.7
    170.0000,      60.0000,      1278.5
    180.0000,      60.0000,      1271.7
    190.0000,      60.0000,      1296.0
    200.0000,      60.0000,      1215.3
    210.0000,      60.0000,      1155.4
    220.0000,      60.0000,      1169.5
    230.0000,      60.0000,      1253.2
    240.0000,      60.0000,      1298.3
    250.0000,      60.0000,      1262.4
    260.0000,      60.0000,      1301.3
    270.0000,      60.0000,      1268.6
    280.0000,      60.0000,      1170.9
    290.0000,      60.0000,      982.17
    300.0000,      60.0000,      926.97
    310.0000,      60.0000,      987.24
    320.0000,      60.0000,      988.40
    330.0000,      60.0000,      1027.2
    340.0000,      60.0000,      1142.0
    350.0000,      60.0000,      1232.2
    360.0000,      60.0000,      1198.7
    370.0000,      60.0000,      1128.8
    380.0000,      60.0000,      1135.0
    390.0000,      60.0000,      1160.9
    400.0000,      60.0000,      1072.7
    410.0000,      60.0000,      1042.9
    420.0000,      60.0000,      1118.1
    430.0000,      60.0000,      1130.4
    440.0000,      60.0000,      1064.4
    450.0000,      60.0000,      1029.5
    460.0000,      60.0000,      1063.1
    470.0000,      60.0000,      1012.9
    480.0000,      60.0000,      902.92
    490.0000,      60.0000,      935.10
    500.0000,      60.0000,      1004.0
    510.0000,      60.0000,      1044.3
    105.0000,      70.0000,      1398.8
    115.0000,      70.0000,      1323.9
    125.0000,      70.0000,      1294.3
    135.0000,      70.0000,      1359.9
    145.0000,      70.0000,      1353.2
    155.0000,      70.0000,      1318.6
    165.0000,      70.0000,      1250.5
    175.0000,      70.0000,      1229.0
    185.0000,      70.0000,      1277.2
    195.0000,      70.0000,      1297.1
    205.0000,      70.0000,      1247.5
    215.0000,      70.0000,      1268.0
    225.0000,      70.0000,      1325.0
    235.0000,      70.0000,      1307.5
    245.0000,      70.0000,      1330.3
    255.0000,      70.0000,      1265.2
    265.0000,      70.0000,      1176.6
    275.0000,      70.0000,      1155.1
    285.0000,      70.0000,      1110.9
    295.0000,      70.0000,      1023.6
    305.0000,      70.0000,      1062.9
    315.0000,      70.0000,      1022.5
    325.0000,      70.0000,      1020.7
    335.0000,      70.0000,      1063.5
    345.0000,      70.0000,      1058.4
    355.0000,      70.0000,      1101.1
    365.0000,      70.0000,      1191.0
    375.0000,      70.0000,      1200.9
    385.0000,      70.0000,      1211.6
    395.0000,      70.0000,      1204.8
    405.0000,      70.0000,      1160.0
    415.0000,      70.0000,      1112.7
    425.0000,      70.0000,      1032.1
    435.0000,      70.0000,      1035.5
    445.0000,      70.0000,      1016.1
    455.0000,      70.0000,      1040.3
    465.0000,      70.0000,      1059.2
    475.0000,      70.0000,      1013.3
    485.0000,      70.0000,      990.71
    495.0000,      70.0000,      1012.0
    120.0000,      80.0000,      1296.1
    130.0000,      80.0000,      1356.8
    140.0000,      80.0000,      1282.6
    150.0000,      80.0000,      1246.4
    160.0000,      80.0000,      1296.2
    170.0000,      80.0000,      1183.2
    180.0000,      80.0000,      1203.2
    190.0000,      80.0000,      1295.6
    200.0000,      80.0000,      1361.0
    210.0000,      80.0000,      1302.7
    220.0000,      80.0000,      1336.8
    230.0000,      80.0000,      1342.9
    240.0000,      80.0000,      1278.5
    250.0000,      80.0000,      1250.1
    260.0000,      80.0000,      1180.7
    270.0000,      80.0000,      1116.1
    280.0000,      80.0000,      1055.0
    290.0000,      80.0000,      1110.1
    300.0000,      80.0000,      1097.9
    310.0000,      80.0000,      1044.5
    320.0000,      80.0000,      1000.5
    330.0000,      80.0000,      1007.5
    340.0000,      80.0000,      1011.4
    350.0000,      80.0000,      1028.2
    360.0000,      80.0000,      1132.7
    370.0000,      80.0000,      1157.3
    380.0000,      80.0000,      1154.6
    390.0000,      80.0000,      1226.7
    400.0000,      80.0000,      1245.4
    410.0000,      80.0000,      1131.7
    420.0000,      80.0000,      1087.9
    430.0000,      80.0000,      1035.0
    440.0000,      80.0000,      942.64
    450.0000,      80.0000,      980.51
    460.0000,      80.0000,      1068.1
    470.0000,      80.0000,      1026.6
    480.0000,      80.0000,      1014.7
    135.0000,      90.0000,      1250.7
    145.0000,      90.0000,      1214.9
    155.0000,      90.0000,      1181.0
    165.0000,      90.0000,      1207.3
    175.0000,      90.0000,      1199.5
    185.0000,      90.0000,      1228.9
    195.0000,      90.0000,      1310.4
    205.0000,      90.0000,      1337.1
    215.0000,      90.0000,      1346.1
    225.0000,      90.0000,      1324.9
    235.0000,      90.0000,      1242.4
    245.0000,      90.0000,      1178.0
    255.0000,      90.0000,      1156.2
    265.0000,      90.0000,      1137.3
    275.0000,      90.0000,      1072.2
    285.0000,      90.0000,      1043.4
    295.0000,      90.0000,      1084.2
    305.0000,      90.0000,      1012.0
    315.0000,      90.0000,      963.05
    325.0000,      90.0000,      999.97
    335.0000,      90.0000,      1012.1
    345.0000,      90.0000,      1018.9
    355.0000,      90.0000,      1036.6
    365.0000,      90.0000,      1073.1
    375.0000,      90.0000,      1118.2
    385.0000,      90.0000,      1097.1
    395.0000,      90.0000,      1166.3
    405.0000,      90.0000,      1210.5
    415.0000,      90.0000,      1101.5
    425.0000,      90.0000,      1030.9
    435.0000,      90.0000,      978.78
    445.0000,      90.0000,      983.60
    455.0000,      90.0000,      995.09
    465.0000,      90.0000,      993.01
    150.0000,     100.0000,      1172.1
    160.0000,     100.0000,      1131.4
    170.0000,     100.0000,      1195.8
    180.0000,     100.0000,      1190.1
    190.0000,     100.0000,      1207.4
    200.0000,     100.0000,      1244.5
    210.0000,     100.0000,      1341.3
    220.0000,     100.0000,      1265.0
    230.0000,     100.0000,      1212.1
    240.0000,     100.0000,      1167.6
    250.0000,     100.0000,      1116.3
    260.0000,     100.0000,      1105.9
    270.0000,     100.0000,      1028.1
    280.0000,     100.0000,      1033.5
    290.0000,     100.0000,      1029.1
    300.0000,     100.0000,      975.16
    310.0000,     100.0000,      917.40
    320.0000,     100.0000,      986.37
    330.0000,     100.0000,      1013.1
    340.0000,     100.0000,      988.43
    350.0000,     100.0000,      971.39
    360.0000,     100.0000,      993.99
    370.0000,     100.0000,      1032.8
    380.0000,     100.0000,      1049.3
    390.0000,     100.0000,      1072.0
    400.0000,     100.0000,      1088.7
    410.0000,     100.0000,      1109.5
    420.0000,     100.0000,      1028.3
    430.0000,     100.0000,      964.41
    440.0000,     100.0000,      992.51
    450.0000,     100.0000,      1019.9
    165.0000,     110.0000,      1129.4
    175.0000,     110.0000,      1133.4
    185.0000,     110.0000,      1106.3
    195.0000,     110.0000,      1136.8
    205.0000,     110.0000,      1214.9
    215.0000,     110.0000,      1216.6
    225.0000,     110.0000,      1178.5
    235.0000,     110.0000,      1158.7
    245.0000,     110.0000,      1104.9
    255.0000,     110.0000,      1035.4
    265.0000,     110.0000,      989.13
    275.0000,     110.0000,      955.10
    285.0000,     110.0000,      944.66
    295.0000,     110.0000,      958.00
    305.0000,     110.0000,      968.81
    315.0000,     110.0000,      971.64
    325.0000,     110.0000,      941.28
    335.0000,     110.0000,      920.32
    345.0000,     110.0000,      929.67
    355.0000,     110.0000,      921.98
    365.0000,     110.0000,      927.80
    375.0000,     110.0000,      995.46
    385.0000,     110.0000,      1035.8
    395.0000,     110.0000,      1012.8
    405.0000,     110.0000,      1009.8
    415.0000,     110.0000,      987.56
    425.0000,     110.0000,      939.26
    435.0000,     110.0000,      954.79
    180.0000,     120.0000,      1073.4
    190.0000,     120.0000,      1003.8
    200.0000,     120.0000,      1051.6
    210.0000,     120.0000,      1128.4
    220.0000,     120.0000,      1173.6
    230.0000,     120.0000,      1099.6
    240.0000,     120.0000,      1063.8
    250.0000,     120.0000,      1007.7
    260.0000,     120.0000,      903.27
    270.0000,     120.0000,      882.04
    280.0000,     120.0000,      904.89
    290.0000,     120.0000,      917.11
    300.0000,     120.0000,      933.86
    310.0000,     120.0000,      997.00
    320.0000,     120.0000,      915.11
    330.0000,     120.0000,      868.99
    340.0000,     120.0000,      833.29
    350.0000,     120.0000,      838.30
    360.0000,     120.0000,      864.26
    370.0000,     120.0000,      902.62
    380.0000,     120.0000,      969.90
    390.0000,     120.0000,      985.27
    400.0000,     120.0000,      948.27
    410.0000,     120.0000,      940.52
    420.0000,     120.0000,      907.71
    195.0000,     130.0000,      978.65
    205.0000,     130.0000,      1004.8
    215.0000,     130.0000,      1042.3
    225.0000,     130.0000,      1068.5
    235.0000,     130.0000,      1012.4
    245.0000,     130.0000,      923.52
    255.0000,     130.0000,      850.09
    265.0000,     130.0000,      832.62
    275.0000,     130.0000,      872.21
    285.0000,     130.0000,      885.48
    295.0000,     130.0000,      888.22
    305.0000,     130.0000,      911.80
    315.0000,     130.0000,      907.50
    325.0000,     130.0000,      847.73
    335.0000,     130.0000,      793.34
    345.0000,     130.0000,      776.93
    355.0000,     130.0000,      770.92
    365.0000,     130.0000,      815.03
    375.0000,     130.0000,      867.33
    385.0000,     130.0000,      923.40
    395.0000,     130.0000,      938.55
    405.0000,     130.0000,      886.93
    210.0000,     140.0000,      936.78
    220.0000,     140.0000,      943.18
    230.0000,     140.0000,      916.86
    240.0000,     140.0000,      854.81
    250.0000,     140.0000,      823.41
    260.0000,     140.0000,      796.96
    270.0000,     140.0000,      828.47
    280.0000,     140.0000,      843.96
    290.0000,     140.0000,      822.35
    300.0000,     140.0000,      858.27
    310.0000,     140.0000,      839.37
    320.0000,     140.0000,      813.50
    330.0000,     140.0000,      762.50
    340.0000,     140.0000,      753.97
    350.0000,     140.0000,      733.41
    360.0000,     140.0000,      737.82
    370.0000,     140.0000,      764.90
    380.0000,     140.0000,      827.03
    390.0000,     140.0000,      862.02
    225.0000,     150.0000,      810.82
    235.0000,     150.0000,      807.48
    245.0000,     150.0000,      758.90
    255.0000,     150.0000,      778.25
    265.0000,     150.0000,      797.28
    275.0000,     150.0000,      752.79
    285.0000,     150.0000,      776.50
    295.0000,     150.0000,      796.96
    305.0000,     150.0000,      769.50
    315.0000,     150.0000,      758.86
    325.0000,     150.0000,      750.43
    335.0000,     150.0000,      711.57
    345.0000,     150.0000,      688.21
    355.0000,     150.0000,      709.31
    365.0000,     150.0000,      730.27
    375.0000,     150.0000,      736.94
    240.0000,     160.0000,      747.35
    250.0000,     160.0000,      718.16
    260.0000,     160.0000,      716.22
    270.0000,     160.0000,      721.12
    280.0000,     160.0000,      709.12
    290.0000,     160.0000,      715.96
    300.0000,     160.0000,      720.38
    310.0000,     160.0000,      711.60
    320.0000,     160.0000,      693.60
    330.0000,     160.0000,      692.61
    340.0000,     160.0000,      661.70
    350.0000,     160.0000,      671.45
    360.0000,     160.0000,      675.65
    255.0000,     170.0000,      677.20
    265.0000,     170.0000,      656.97
    275.0000,     170.0000,      634.88
    285.0000,     170.0000,      661.02
    295.0000,     170.0000,      672.56
    305.0000,     170.0000,      645.10
    315.0000,     170.0000,      644.02
    325.0000,     170.0000,      649.70
    335.0000,     170.0000,      652.88
    345.0000,     170.0000,      634.74
    270.0000,     180.0000,      601.63
    280.0000,     180.0000,      607.87
    290.0000,     180.0000,      589.96
    300.0000,     180.0000,      599.59
    310.0000,     180.0000,      602.75
    320.0000,     180.0000,      598.96
    330.0000,     180.0000,      602.82
    285.0000,     190.0000,      555.32
    295.0000,     190.0000,      538.44
    305.0000,     190.0000,      545.64
    315.0000,     190.0000,      554.33
    300.0000,     200.0000,      498.83
   3.60
REFERENCE MODEL USED
CONSTANT REFERENCE MODEL METHOD
Reference resistivity is
877.977
TOPOGRAPHICAL DATA
2
61
      0.0000      50.0000
     10.0000      50.0000
     20.0000      50.0000
     30.0000      49.0000
     40.0000      48.0000
     50.0000      48.0000
     60.0000      49.0000
     70.0000      49.0000
     80.0000      50.0000
     90.0000      50.0000
    100.0000      49.0000
    110.0000      50.0000
    120.0000      50.0000
    130.0000      49.0000
    140.0000      50.0000
    150.0000      51.0000
    160.0000      50.0000
    170.0000      50.0000
    180.0000      50.0000
    190.0000      49.0000
    200.0000      51.0000
    210.0000      50.0000
    220.0000      50.0000
    230.0000      51.0000
    240.0000      51.0000
    250.0000      51.0000
    260.0000      51.0000
    270.0000      51.0000
    280.0000      52.0000
    290.0000      52.0000
    300.0000      52.0000
    310.0000      52.0000
    320.0000      51.0000
    330.0000      51.0000
    340.0000      52.0000
    350.0000      53.0000
    360.0000      53.0000
    370.0000      54.0000
    380.0000      53.0000
    390.0000      54.0000
    400.0000      55.0000
    410.0000      55.0000
    420.0000      56.0000
    430.0000      56.0000
    440.0000      56.0000
    450.0000      56.0000
    460.0000      57.0000
    470.0000      57.0000
    480.0000      57.0000
    490.0000      56.0000
    500.0000      56.0000
    510.0000      57.0000
    520.0000      57.0000
    530.0000      58.0000
    540.0000      58.0000
    550.0000      59.0000
    560.0000      59.0000
    570.0000      60.0000
    580.0000      60.0000
    590.0000      60.0000
    600.0000      60.0000
1
DAMPED FINITE-ELEMENT METHOD USED FOR TOPOGRAPHIC MODELLING WITH DAMPING FACTOR OF 0.40
       0.00000
      50.00000
       0.01671
COORDINATES FOR ELECTRODES
       0.00000        0.00000
       9.99860       -0.16709
      19.99721       -0.33418
      29.92899       -1.50029
      39.86076       -2.66641
      49.85937       -2.83350
      59.82456       -1.99989
      69.82317       -2.16698
      79.78836       -1.33337
      89.78697       -1.50046
      99.71874       -2.66658
     109.68393       -1.83297
     119.68254       -2.00006
     129.61432       -3.16617
     139.57951       -2.33257
     149.54471       -1.49896
     159.47649       -2.66507
     169.47508       -2.83216
     179.47369       -2.99925
     189.40546       -4.16537
     199.23547       -2.32936
     209.16725       -3.49547
     219.16586       -3.66256
     229.13104       -2.82896
     239.12965       -2.99605
     249.12827       -3.16314
     259.12686       -3.33023
     269.12546       -3.49732
     279.09064       -2.66371
     289.08926       -2.83080
     299.08786       -2.99790
     309.08649       -3.16499
     319.01825       -4.33110
     329.01688       -4.49819
     338.98206       -3.66458
     348.94727       -2.83097
     358.94586       -2.99806
     368.91107       -2.16445
     378.84283       -3.33057
     388.80801       -2.49696
     398.77322       -1.66335
     408.77182       -1.83044
     418.73703       -0.99684
     428.73563       -1.16393
     438.73425       -1.33102
     448.73285       -1.49811
     458.69806       -0.66450
     468.69662       -0.83159
     478.69522       -0.99868
     488.62701       -2.16480
     498.62561       -2.33189
     508.59082       -1.49828
     518.58942       -1.66537
     528.55463       -0.83176
     538.55322       -0.99885
     548.51843       -0.16524
     558.51697       -0.33234
     568.48218        0.50127
     578.48077        0.33418
     588.47943        0.16709
     598.47803        0.00000
Shift matrix
  0    0.0000    5.0000   10.0500   15.1505   20.3020   25.5050   30.7601   36.0677   41.4284   46.8426   52.3111   57.8342   63.4125   69.0466   74.7371   80.4845   86.2893   92.1522   98.0737  104.0545  110.0950  116.1960 
  1    0.0000    0.0000    0.0000    0.0000    0.0000    0.0000    0.0000    0.0000    0.0000    0.0000    0.0000    0.0000    0.0000    0.0000    0.0000    0.0000    0.0000    0.0000    0.0000    0.0000    0.0000    0.0000 
  2   -0.1671   -0.1174   -0.0822   -0.0574   -0.0399   -0.0276   -0.0191   -0.0131   -0.0090   -0.0061   -0.0042   -0.0028   -0.0019   -0.0013   -0.0009   -0.0006   -0.0004   -0.0003   -0.0002   -0.0001   -0.0001   -0.0000 
  3   -0.3342   -0.2372   -0.1678   -0.1183   -0.0831   -0.0582   -0.0406   -0.0282   -0.0195   -0.0135   -0.0093   -0.0063   -0.0043   -0.0029   -0.0020   -0.0013   -0.0009   -0.0006   -0.0004   -0.0003   -0.0002   -0.0001 
  4   -1.5003   -1.1275   -0.8449   -0.6313   -0.4703   -0.3494   -0.2588   -0.1911   -0.1407   -0.1032   -0.0755   -0.0551   -0.0401   -0.0290   -0.0210   -0.0151   -0.0108   -0.0078   -0.0055   -0.0039   -0.0028   -0.0020 
  5   -2.6664   -2.0873   -1.6299   -1.2696   -0.9865   -0.7646   -0.5911   -0.4558   -0.3505   -0.2689   -0.2057   -0.1570   -0.1194   -0.0906   -0.0686   -0.0518   -0.0390   -0.0292   -0.0219   -0.0163   -0.0121   -0.0090 
  6   -2.8335   -2.2290   -1.7492   -1.3694   -1.0694   -0.8331   -0.6474   -0.5018   -0.3880   -0.2992   -0.2301   -0.1765   -0.1351   -0.1031   -0.0784   -0.0595   -0.0451   -0.0340   -0.0256   -0.0192   -0.0144   -0.0107 
  7   -1.9999   -1.5318   -1.1702   -0.8915   -0.6773   -0.5132   -0.3878   -0.2922   -0.2195   -0.1645   -0.1229   -0.0915   -0.0680   -0.0503   -0.0372   -0.0273   -0.0201   -0.0147   -0.0107   -0.0078   -0.0056   -0.0041 
  8   -2.1670   -1.6695   -1.2828   -0.9831   -0.7514   -0.5728   -0.4355   -0.3302   -0.2496   -0.1882   -0.1415   -0.1061   -0.0793   -0.0591   -0.0439   -0.0325   -0.0240   -0.0177   -0.0130   -0.0095   -0.0069   -0.0051 
  9   -1.3334   -0.9951   -0.7404   -0.5493   -0.4063   -0.2997   -0.2203   -0.1615   -0.1180   -0.0860   -0.0624   -0.0452   -0.0326   -0.0234   -0.0168   -0.0120   -0.0085   -0.0061   -0.0043   -0.0030   -0.0021   -0.0015 
 10   -1.5005   -1.1276   -0.8450   -0.6314   -0.4704   -0.3494   -0.2588   -0.1911   -0.1407   -0.1033   -0.0756   -0.0551   -0.0401   -0.0290   -0.0210   -0.0151   -0.0108   -0.0078   -0.0055   -0.0039   -0.0028   -0.0020 
 11   -2.6666   -2.0874   -1.6300   -1.2697   -0.9866   -0.7647   -0.5911   -0.4558   -0.3506   -0.2689   -0.2057   -0.1570   -0.1194   -0.0906   -0.0686   -0.0518   -0.0390   -0.0292   -0.0219   -0.0163   -0.0121   -0.0090 
 12   -1.8330   -1.3955   -1.0595   -0.8022   -0.6057   -0.4560   -0.3424   -0.2563   -0.1913   -0.1424   -0.1057   -0.0782   -0.0577   -0.0424   -0.0311   -0.0227   -0.0166   -0.0120   -0.0087   -0.0063   -0.0045   -0.0032 
 13   -2.0001   -1.5319   -1.1703   -0.8916   -0.6774   -0.5133   -0.3878   -0.2922   -0.2196   -0.1645   -0.1229   -0.0915   -0.0680   -0.0503   -0.0372   -0.0274   -0.0201   -0.0147   -0.0107   -0.0078   -0.0056   -0.0041 
 14   -3.1662   -2.5137   -1.9911   -1.5735   -1.2405   -0.9757   -0.7656   -0.5992   -0.4679   -0.3644   -0.2832   -0.2194   -0.1696   -0.1308   -0.1006   -0.0771   -0.0590   -0.0450   -0.0343   -0.0260   -0.0197   -0.0148 
 15   -2.3326   -1.8070   -1.3962   -1.0761   -0.8272   -0.6342   -0.4849   -0.3698   -0.2812   -0.2133   -0.1613   -0.1217   -0.0915   -0.0686   -0.0513   -0.0383   -0.0285   -0.0211   -0.0156   -0.0115   -0.0084   -0.0062 
 16   -1.4990   -1.1264   -0.8441   -0.6306   -0.4698   -0.3490   -0.2585   -0.1908   -0.1405   -0.1031   -0.0754   -0.0550   -0.0400   -0.0290   -0.0209   -0.0151   -0.0108   -0.0077   -0.0055   -0.0039   -0.0028   -0.0020 
 17   -2.6651   -2.0861   -1.6289   -1.2688   -0.9858   -0.7640   -0.5906   -0.4554   -0.3502   -0.2687   -0.2055   -0.1568   -0.1193   -0.0905   -0.0685   -0.0517   -0.0389   -0.0292   -0.0218   -0.0163   -0.0121   -0.0090 
 18   -2.8322   -2.2278   -1.7483   -1.3686   -1.0688   -0.8325   -0.6469   -0.5014   -0.3877   -0.2989   -0.2299   -0.1764   -0.1349   -0.1030   -0.0784   -0.0595   -0.0450   -0.0340   -0.0256   -0.0192   -0.0144   -0.0107 
 19   -2.9993   -2.3704   -1.8690   -1.4702   -1.1537   -0.9031   -0.7053   -0.5494   -0.4269   -0.3309   -0.2558   -0.1973   -0.1517   -0.1164   -0.0890   -0.0679   -0.0517   -0.0392   -0.0297   -0.0224   -0.0169   -0.0127 
 20   -4.1654   -3.3868   -2.7481   -2.2252   -1.7980   -1.4497   -1.1664   -0.9364   -0.7501   -0.5995   -0.4781   -0.3804   -0.3020   -0.2392   -0.1890   -0.1490   -0.1172   -0.0919   -0.0720   -0.0562   -0.0438   -0.0340 
 21   -2.3294   -1.8043   -1.3940   -1.0743   -0.8257   -0.6330   -0.4839   -0.3690   -0.2806   -0.2128   -0.1609   -0.1214   -0.0913   -0.0685   -0.0512   -0.0382   -0.0284   -0.0210   -0.0155   -0.0114   -0.0084   -0.0062 
 22   -3.4955   -2.7987   -2.2358   -1.7822   -1.4173   -1.1246   -0.8903   -0.7031   -0.5540   -0.4355   -0.3415   -0.2671   -0.2085   -0.1623   -0.1260   -0.0976   -0.0754   -0.0581   -0.0446   -0.0342   -0.0262   -0.0199 
 23   -3.6626   -2.9444   -2.3619   -1.8904   -1.5097   -1.2030   -0.9564   -0.7586   -0.6003   -0.4740   -0.3733   -0.2933   -0.2299   -0.1798   -0.1403   -0.1091   -0.0847   -0.0656   -0.0506   -0.0390   -0.0300   -0.0230 
 24   -2.8290   -2.2251   -1.7459   -1.3667   -1.0671   -0.8312   -0.6458   -0.5005   -0.3869   -0.2983   -0.2294   -0.1760   -0.1346   -0.1027   -0.0782   -0.0593   -0.0449   -0.0339   -0.0255   -0.0191   -0.0143   -0.0107 
 25   -2.9960   -2.3677   -1.8667   -1.4682   -1.1521   -0.9018   -0.7041   -0.5485   -0.4261   -0.3303   -0.2553   -0.1968   -0.1514   -0.1161   -0.0888   -0.0678   -0.0516   -0.0391   -0.0296   -0.0223   -0.0168   -0.0126 
 26   -3.1631   -2.5111   -1.9889   -1.5716   -1.2389   -0.9744   -0.7645   -0.5983   -0.4671   -0.3638   -0.2826   -0.2190   -0.1693   -0.1305   -0.1004   -0.0770   -0.0589   -0.0449   -0.0342   -0.0259   -0.0196   -0.0148 
 27   -3.3302   -2.6553   -2.1124   -1.6766   -1.3277   -1.0489   -0.8268   -0.6501   -0.5099   -0.3990   -0.3115   -0.2425   -0.1884   -0.1460   -0.1128   -0.0869   -0.0668   -0.0513   -0.0392   -0.0299   -0.0227   -0.0172 
 28   -3.4973   -2.8003   -2.2372   -1.7834   -1.4183   -1.1255   -0.8910   -0.7037   -0.5545   -0.4359   -0.3418   -0.2674   -0.2087   -0.1624   -0.1261   -0.0977   -0.0755   -0.0582   -0.0447   -0.0343   -0.0262   -0.0200 
 29   -2.6637   -2.0850   -1.6280   -1.2680   -0.9852   -0.7635   -0.5902   -0.4551   -0.3499   -0.2684   -0.2053   -0.1566   -0.1192   -0.0904   -0.0684   -0.0516   -0.0389   -0.0292   -0.0218   -0.0163   -0.0121   -0.0090 
 30   -2.8308   -2.2267   -1.7473   -1.3678   -1.0681   -0.8320   -0.6465   -0.5010   -0.3873   -0.2987   -0.2297   -0.1762   -0.1348   -0.1029   -0.0783   -0.0594   -0.0449   -0.0339   -0.0255   -0.0192   -0.0143   -0.0107 
 31   -2.9979   -2.3693   -1.8680   -1.4694   -1.1530   -0.9026   -0.7048   -0.5490   -0.4266   -0.3306   -0.2556   -0.1971   -0.1516   -0.1163   -0.0889   -0.0679   -0.0516   -0.0392   -0.0297   -0.0224   -0.0168   -0.0126 
 32   -3.1650   -2.5127   -1.9902   -1.5727   -1.2399   -0.9752   -0.7651   -0.5989   -0.4676   -0.3642   -0.2830   -0.2193   -0.1695   -0.1307   -0.1005   -0.0771   -0.0590   -0.0450   -0.0342   -0.0260   -0.0196   -0.0148 
 33   -4.3311   -3.5339   -2.8776   -2.3383   -1.8962   -1.5344   -1.2391   -0.9984   -0.8028   -0.6441   -0.5156   -0.4118   -0.3282   -0.2610   -0.2070   -0.1639   -0.1294   -0.1019   -0.0801   -0.0628   -0.0491   -0.0383 
 34   -4.4982   -3.6827   -3.0091   -2.4537   -1.9967   -1.6215   -1.3141   -1.0627   -0.8576   -0.6906   -0.5549   -0.4449   -0.3559   -0.2841   -0.2262   -0.1798   -0.1425   -0.1127   -0.0889   -0.0700   -0.0550   -0.0431 
 35   -3.6646   -2.9462   -2.3634   -1.8918   -1.5109   -1.2039   -0.9572   -0.7593   -0.6009   -0.4744   -0.3737   -0.2937   -0.2302   -0.1800   -0.1404   -0.1093   -0.0848   -0.0657   -0.0507   -0.0391   -0.0300   -0.0230 
 36   -2.8310   -2.2268   -1.7474   -1.3679   -1.0682   -0.8321   -0.6465   -0.5011   -0.3874   -0.2987   -0.2297   -0.1762   -0.1348   -0.1029   -0.0783   -0.0594   -0.0450   -0.0339   -0.0255   -0.0192   -0.0143   -0.0107 
 37   -2.9981   -2.3694   -1.8682   -1.4695   -1.1531   -0.9026   -0.7048   -0.5490   -0.4266   -0.3306   -0.2556   -0.1971   -0.1516   -0.1163   -0.0890   -0.0679   -0.0516   -0.0392   -0.0297   -0.0224   -0.0168   -0.0126 
 38   -2.1645   -1.6674   -1.2811   -0.9817   -0.7503   -0.5719   -0.4347   -0.3296   -0.2491   -0.1878   -0.1412   -0.1058   -0.0791   -0.0590   -0.0438   -0.0325   -0.0240   -0.0177   -0.0130   -0.0095   -0.0069   -0.0050 
 39   -3.3306   -2.6556   -2.1127   -1.6769   -1.3279   -1.0491   -0.8269   -0.6502   -0.5100   -0.3991   -0.3115   -0.2426   -0.1884   -0.1460   -0.1128   -0.0870   -0.0669   -0.0513   -0.0392   -0.0299   -0.0227   -0.0173 
 40   -2.4970   -1.9445   -1.5105   -1.1704   -0.9045   -0.6973   -0.5361   -0.4111   -0.3144   -0.2399   -0.1825   -0.1384   -0.1047   -0.0790   -0.0594   -0.0446   -0.0334   -0.0249   -0.0185   -0.0137   -0.0101   -0.0075 
 41   -1.6634   -1.2582   -0.9490   -0.7139   -0.5354   -0.4004   -0.2986   -0.2220   -0.1646   -0.1217   -0.0896   -0.0659   -0.0482   -0.0352   -0.0256   -0.0186   -0.0134   -0.0097   -0.0070   -0.0050   -0.0036   -0.0025 
 42   -1.8304   -1.3934   -1.0578   -0.8009   -0.6046   -0.4552   -0.3417   -0.2558   -0.1909   -0.1421   -0.1054   -0.0780   -0.0575   -0.0423   -0.0310   -0.0227   -0.0165   -0.0120   -0.0087   -0.0063   -0.0045   -0.0032 
 43   -0.9968   -0.7327   -0.5369   -0.3923   -0.2857   -0.2074   -0.1500   -0.1082   -0.0778   -0.0558   -0.0398   -0.0283   -0.0201   -0.0142   -0.0100   -0.0070   -0.0049   -0.0034   -0.0024   -0.0016   -0.0011   -0.0008 
 44   -1.1639   -0.8622   -0.6367   -0.4688   -0.3441   -0.2518   -0.1837   -0.1336   -0.0968   -0.0700   -0.0504   -0.0362   -0.0259   -0.0185   -0.0131   -0.0093   -0.0066   -0.0046   -0.0032   -0.0023   -0.0016   -0.0011 
 45   -1.3310   -0.9932   -0.7390   -0.5482   -0.4055   -0.2990   -0.2198   -0.1611   -0.1177   -0.0857   -0.0622   -0.0450   -0.0325   -0.0234   -0.0167   -0.0120   -0.0085   -0.0060   -0.0043   -0.0030   -0.0021   -0.0015 
 46   -1.4981   -1.1257   -0.8435   -0.6302   -0.4695   -0.3487   -0.2583   -0.1907   -0.1404   -0.1030   -0.0754   -0.0550   -0.0400   -0.0290   -0.0209   -0.0151   -0.0108   -0.0077   -0.0055   -0.0039   -0.0028   -0.0020 
 47   -0.6645   -0.4804   -0.3462   -0.2487   -0.1780   -0.1270   -0.0903   -0.0640   -0.0452   -0.0318   -0.0223   -0.0156   -0.0109   -0.0075   -0.0052   -0.0036   -0.0025   -0.0017   -0.0011   -0.0008   -0.0005   -0.0004 
 48   -0.8316   -0.6064   -0.4408   -0.3194   -0.2307   -0.1660   -0.1191   -0.0852   -0.0607   -0.0431   -0.0305   -0.0215   -0.0151   -0.0106   -0.0074   -0.0052   -0.0036   -0.0025   -0.0017   -0.0012   -0.0008   -0.0005 
 49   -0.9987   -0.7342   -0.5380   -0.3931   -0.2863   -0.2078   -0.1504   -0.1085   -0.0780   -0.0559   -0.0399   -0.0284   -0.0202   -0.0143   -0.0100   -0.0071   -0.0049   -0.0034   -0.0024   -0.0017   -0.0011   -0.0008 
 50   -2.1648   -1.6677   -1.2813   -0.9819   -0.7505   -0.5720   -0.4348   -0.3296   -0.2492   -0.1879   -0.1412   -0.1059   -0.0791   -0.0590   -0.0438   -0.0325   -0.0240   -0.0177   -0.0130   -0.0095   -0.0069   -0.0050 
 51   -2.3319   -1.8064   -1.3958   -1.0757   -0.8269   -0.6339   -0.4847   -0.3696   -0.2811   -0.2132   -0.1613   -0.1216   -0.0915   -0.0686   -0.0513   -0.0383   -0.0284   -0.0211   -0.0156   -0.0115   -0.0084   -0.0062 
 52   -1.4983   -1.1259   -0.8436   -0.6303   -0.4696   -0.3488   -0.2583   -0.1907   -0.1404   -0.1030   -0.0754   -0.0550   -0.0400   -0.0290   -0.0209   -0.0151   -0.0108   -0.0077   -0.0055   -0.0039   -0.0028   -0.0020 
 53   -1.6654   -1.2598   -0.9503   -0.7149   -0.5362   -0.4011   -0.2991   -0.2224   -0.1649   -0.1219   -0.0898   -0.0660   -0.0483   -0.0353   -0.0257   -0.0186   -0.0135   -0.0097   -0.0070   -0.0050   -0.0036   -0.0025 
 54   -0.8318   -0.6065   -0.4409   -0.3194   -0.2307   -0.1661   -0.1192   -0.0852   -0.0607   -0.0431   -0.0305   -0.0215   -0.0152   -0.0106   -0.0074   -0.0052   -0.0036   -0.0025   -0.0017   -0.0012   -0.0008   -0.0005 
 55   -0.9989   -0.7343   -0.5381   -0.3932   -0.2863   -0.2079   -0.1504   -0.1085   -0.0780   -0.0559   -0.0399   -0.0284   -0.0202   -0.0143   -0.0100   -0.0071   -0.0049   -0.0034   -0.0024   -0.0017   -0.0011   -0.0008 
 56   -0.1652   -0.1161   -0.0813   -0.0567   -0.0394   -0.0273   -0.0188   -0.0130   -0.0089   -0.0061   -0.0041   -0.0028   -0.0019   -0.0013   -0.0008   -0.0006   -0.0004   -0.0002   -0.0002   -0.0001   -0.0001   -0.0000 
 57   -0.3323   -0.2359   -0.1668   -0.1176   -0.0826   -0.0578   -0.0403   -0.0280   -0.0194   -0.0134   -0.0092   -0.0063   -0.0043   -0.0029   -0.0020   -0.0013   -0.0009   -0.0006   -0.0004   -0.0003   -0.0002   -0.0001 
 58    0.5013    0.3360    0.2243    0.1492    0.0988    0.0651    0.0428    0.0280    0.0182    0.0118    0.0076    0.0049    0.0031    0.0020    0.0013    0.0008    0.0005    0.0003    0.0002    0.0001    0.0001    0.0000 
 59    0.3342    0.2269    0.1535    0.1034    0.0694    0.0464    0.0309    0.0205    0.0135    0.0089    0.0058    0.0038    0.0025    0.0016    0.0010    0.0007    0.0004    0.0003    0.0002    0.0001    0.0001    0.0000 
 60    0.1671    0.1148    0.0786    0.0536    0.0365    0.0247    0.0166    0.0112    0.0075    0.0050    0.0033    0.0022    0.0014    0.0009    0.0006    0.0004    0.0003    0.0002    0.0001    0.0001    0.0000    0.0000 
 61    0.0000    0.0000    0.0000    0.0000    0.0000    0.0000    0.0000    0.0000    0.0000    0.0000    0.0000    0.0000    0.0000    0.0000    0.0000    0.0000    0.0000    0.0000    0.0000    0.0000    0.0000    0.0000 
Topography damping parameter
   4.9995
Blocks sensitivity and uncertainity values (with smoothness constrain)
                     Resistivity      
Block No.  Sensitivity  % Approximate Uncertainity
     1       4.4191        2.88
     2       2.5187        2.80
     3       3.0988        2.69
     4       2.7474        2.67
     5       3.5021        2.66
     6       4.2937        2.59
     7       3.9614        2.56
     8       4.3850        2.34
     9       5.0375        2.29
    10       5.3739        2.48
    11       4.0493        2.60
    12       6.2244        2.47
    13       4.9307        2.52
    14       3.9431        2.61
    15       5.0733        2.53
    16       7.3361        2.40
    17       6.1982        2.50
    18       6.1508        2.51
    19       6.0082        2.58
    20       4.7156        2.63
    21       5.9312        2.54
    22       5.8384        2.55
    23       6.0039        2.54
    24       5.8932        2.44
    25       8.4750        2.12
    26       7.0190        2.30
    27       6.6938        2.32
    28       6.0223        2.40
    29       5.5150        2.55
    30       4.6980        2.60
    31       3.7925        2.63
    32       5.3887        2.56
    33       7.0473        2.36
    34       5.2664        2.61
    35       5.7491        2.57
    36       7.3469        2.47
    37       5.5627        2.59
    38       4.7458        2.62
    39       4.8710        2.64
    40       5.0059        2.61
    41       5.0658        2.60
    42       5.7503        2.57
    43       6.0491        2.52
    44       5.4729        2.56
    45       4.0964        2.67
    46       3.8076        2.68
    47       2.7381        2.67
    48       4.5731        2.63
    49       4.7932        2.60
    50       3.4037        2.67
    51       4.1425        2.65
    52       4.0915        2.62
    53       2.6450        2.68
    54       3.1685        2.69
    55       2.7429        2.75
    56       2.2508        2.76
    57       1.8883        2.90
    58       4.0025        3.04
    59       3.0986        3.72
    60       1.1587        3.90
    61       1.3710        3.85
    62       1.1097        3.90
    63       1.5149        3.84
    64       1.9282        3.78
    65       1.7629        3.80
    66       2.0501        3.70
    67       2.1256        3.72
    68       2.3926        3.73
    69       2.0153        3.79
    70       2.9765        3.66
    71       2.1239        3.79
    72       1.9757        3.78
    73       2.4772        3.74
    74       3.6258        3.60
    75       3.0797        3.69
    76       2.8257        3.73
    77       3.1800        3.67
    78       2.5293        3.75
    79       2.7763        3.73
    80       2.8110        3.73
    81       3.0089        3.70
    82       2.7635        3.73
    83       4.1710        3.49
    84       3.1472        3.67
    85       3.0464        3.67
    86       2.8397        3.70
    87       2.6595        3.72
    88       2.3394        3.74
    89       1.9773        3.80
    90       2.6321        3.73
    91       3.8243        3.55
    92       2.8600        3.72
    93       2.8961        3.73
    94       3.9417        3.60
    95       2.7995        3.74
    96       2.2714        3.79
    97       2.6516        3.72
    98       2.6349        3.73
    99       2.5121        3.76
   100       2.9290        3.72
   101       2.9654        3.72
   102       2.6363        3.75
   103       2.0556        3.79
   104       1.9570        3.78
   105       1.4818        3.85
   106       2.3599        3.73
   107       2.2696        3.76
   108       1.5691        3.85
   109       2.0258        3.77
   110       2.0024        3.77
   111       1.2098        3.88
   112       1.4254        3.84
   113       1.2456        3.87
   114       0.9833        3.91
   115       0.8537        3.94
   116       2.6417        3.91
   117       1.7305        5.11
   118       0.4823        6.06
   119       0.4000        6.08
   120       0.4982        6.06
   121       0.6335        6.03
   122       0.5649        6.05
   123       0.6292        6.03
   124       0.6413        6.03
   125       0.7109        6.02
   126       0.6942        6.03
   127       0.9231        5.98
   128       0.6903        6.04
   129       0.6738        6.04
   130       0.8466        6.01
   131       1.1977        5.94
   132       1.0950        5.97
   133       1.0311        5.98
   134       1.2002        5.93
   135       1.0706        5.97
   136       1.0104        5.98
   137       1.0363        5.99
   138       1.0419        5.98
   139       0.9563        6.01
   140       1.2633        5.93
   141       0.9508        6.01
   142       0.9221        6.01
   143       0.9356        6.01
   144       0.8953        6.01
   145       0.8481        6.01
   146       0.7434        6.03
   147       0.9482        6.00
   148       1.4596        5.87
   149       1.1896        5.95
   150       1.2558        5.94
   151       1.7785        5.80
   152       1.2161        5.94
   153       0.9873        5.98
   154       1.1497        5.93
   155       1.1740        5.93
   156       1.2024        5.93
   157       1.4496        5.87
   158       1.5100        5.84
   159       1.3047        5.89
   160       0.9992        5.95
   161       0.9017        5.96
   162       0.6996        6.02
   163       1.0092        5.93
   164       0.9474        5.95
   165       0.7323        6.01
   166       0.8401        5.97
   167       0.8255        5.97
   168       0.5133        6.05
   169       0.5824        6.03
   170       0.5378        6.04
   171       0.4617        6.06
   172       1.9553        5.04
   173       1.3887        7.81
   174       0.2735        10.33
   175       0.2148        10.34
   176       0.2033        10.34
   177       0.2913        10.32
   178       0.4152        10.28
   179       0.5391        10.23
   180       0.6079        10.20
   181       0.5798        10.22
   182       0.4254        10.28
   183       0.4100        10.30
   184       0.3796        10.31
   185       0.3290        10.31
   186       0.3476        10.30
   187       0.3685        10.29
   188       0.4054        10.28
   189       0.4558        10.25
   190       0.4810        10.25
   191       0.4988        10.26
   192       0.5235        10.25
   193       0.6194        10.22
   194       0.7325        10.17
   195       0.6667        10.20
   196       0.6365        10.23
   197       0.5262        10.27
   198       0.4478        10.29
   199       0.4333        10.30
   200       0.4086        10.30
   201       0.3900        10.32
   202       0.3700        10.30
   203       0.4972        10.24
   204       0.4888        10.25
   205       0.5449        10.22
   206       0.7076        10.12
   207       0.5372        10.21
   208       0.4998        10.24
   209       0.5051        10.22
   210       0.5259        10.20
   211       0.5664        10.19
   212       0.6878        10.11
   213       0.7355        10.07
   214       0.6313        10.11
   215       0.4918        10.19
   216       0.4187        10.23
   217       0.3565        10.27
   218       0.4093        10.23
   219       0.3841        10.25
   220       0.3354        10.28
   221       0.3442        10.27
   222       0.3131        10.28
   223       0.2342        10.32
   224       0.2433        10.31
   225       0.2345        10.32
   226       1.2654        7.97
   227       2.9407        6.81
   228       0.5624        12.60
   229       0.6149        12.55
   230       0.7028        12.44
   231       0.8523        12.23
   232       0.9785        12.05
   233       1.0946        11.88
   234       1.0976        11.92
   235       0.9485        12.21
   236       0.9122        12.28
   237       0.8561        12.38
   238       0.7747        12.51
   239       0.7173        12.60
   240       0.7314        12.59
   241       0.8319        12.47
   242       0.8853        12.40
   243       0.8991        12.39
   244       0.9557        12.30
   245       1.0016        12.23
   246       1.1225        12.04
   247       1.2329        11.85
   248       1.1104        12.08
   249       1.0363        12.17
   250       0.9127        12.36
   251       0.8162        12.49
   252       0.7761        12.54
   253       0.6904        12.65
   254       0.6219        12.72
   255       0.5760        12.78
   256       0.5465        12.82
   257       0.5966        12.77
   258       0.6346        12.74
   259       0.6279        12.76
   260       0.6739        12.70
   261       0.6761        12.69
   262       0.6299        12.74
   263       0.5948        12.78
   264       0.5302        12.83
   265       0.4713        12.87
   266       0.4659        12.86
   267       0.5034        12.84
   268       0.5037        12.83
   269       0.4501        12.87
   270       0.4207        12.89
   271       0.3741        12.92
   272       0.3739        12.92
   273       0.3810        12.91
   274       0.3460        12.93
   275       0.2934        12.96
   276       0.2783        12.96
   277       0.2504        12.97
   278       1.3870        10.63
   279       4.6455        4.67
   280       0.5688        12.05
   281       0.7107        11.89
   282       0.7988        11.79
   283       0.8954        11.68
   284       0.9077        11.68
   285       0.8062        11.85
   286       0.7996        11.87
   287       0.8117        11.86
   288       0.7548        11.94
   289       0.7061        12.01
   290       0.7462        11.97
   291       0.8563        11.84
   292       0.9433        11.73
   293       0.9611        11.72
   294       0.9202        11.77
   295       0.8923        11.81
   296       0.9239        11.77
   297       0.9376        11.75
   298       0.8332        11.89
   299       0.7495        11.98
   300       0.7012        12.03
   301       0.7035        12.03
   302       0.7448        11.98
   303       0.7422        11.99
   304       0.6942        12.04
   305       0.6351        12.10
   306       0.6021        12.14
   307       0.6396        12.11
   308       0.6651        12.09
   309       0.6683        12.10
   310       0.7010        12.06
   311       0.7042        12.05
   312       0.6839        12.08
   313       0.6466        12.11
   314       0.5776        12.18
   315       0.5263        12.22
   316       0.5305        12.22
   317       0.5711        12.17
   318       0.5661        12.17
   319       0.5171        12.20
   320       0.4706        12.23
   321       0.4238        12.27
   322       0.4143        12.27
   323       0.4107        12.26
   324       0.3771        12.28
   325       0.3279        12.31
   326       2.2407        7.99
   327       2.6335        7.40
   328       0.4732        11.60
   329       0.5268        11.56
   330       0.5945        11.50
   331       0.5846        11.52
   332       0.5025        11.60
   333       0.4712        11.63
   334       0.4733        11.63
   335       0.4426        11.66
   336       0.4219        11.68
   337       0.4595        11.65
   338       0.5250        11.61
   339       0.5881        11.56
   340       0.6024        11.55
   341       0.5490        11.60
   342       0.5246        11.62
   343       0.5408        11.61
   344       0.5452        11.60
   345       0.4954        11.64
   346       0.4362        11.68
   347       0.4080        11.69
   348       0.4180        11.69
   349       0.4511        11.67
   350       0.4694        11.65
   351       0.4485        11.67
   352       0.4190        11.69
   353       0.4157        11.69
   354       0.4534        11.67
   355       0.4853        11.65
   356       0.5103        11.64
   357       0.5376        11.62
   358       0.5480        11.61
   359       0.5513        11.61
   360       0.5275        11.63
   361       0.4816        11.66
   362       0.4588        11.67
   363       0.4785        11.66
   364       0.5181        11.62
   365       0.5143        11.62
   366       0.4729        11.65
   367       0.4212        11.68
   368       0.3758        11.70
   369       0.3595        11.71
   370       0.3502        11.71
   371       0.3281        11.71
   372       2.2530        8.30
   373       1.9344        8.24
   374       0.4010        11.11
   375       0.3728        11.13
   376       0.3124        11.16
   377       0.2731        11.18
   378       0.2600        11.18
   379       0.2397        11.19
   380       0.2302        11.20
   381       0.2508        11.19
   382       0.2803        11.18
   383       0.3127        11.17
   384       0.3244        11.16
   385       0.2985        11.18
   386       0.2927        11.18
   387       0.3077        11.17
   388       0.3140        11.17
   389       0.2933        11.18
   390       0.2587        11.19
   391       0.2385        11.20
   392       0.2388        11.20
   393       0.2501        11.19
   394       0.2592        11.19
   395       0.2499        11.19
   396       0.2406        11.20
   397       0.2506        11.19
   398       0.2832        11.18
   399       0.3153        11.17
   400       0.3460        11.16
   401       0.3697        11.15
   402       0.3830        11.15
   403       0.3927        11.14
   404       0.3815        11.15
   405       0.3592        11.16
   406       0.3568        11.16
   407       0.3808        11.14
   408       0.4124        11.12
   409       0.4121        11.12
   410       0.3834        11.14
   411       0.3418        11.15
   412       0.3044        11.17
   413       0.2889        11.17
   414       2.3196        7.69
   415       1.6222        8.48
   416       0.2052        10.65
   417       0.1709        10.66
   418       0.1540        10.67
   419       0.1389        10.67
   420       0.1328        10.67
   421       0.1418        10.67
   422       0.1543        10.67
   423       0.1701        10.67
   424       0.1791        10.66
   425       0.1709        10.67
   426       0.1735        10.67
   427       0.1857        10.66
   428       0.1917        10.66
   429       0.1831        10.66
   430       0.1640        10.67
   431       0.1498        10.67
   432       0.1456        10.67
   433       0.1466        10.67
   434       0.1488        10.67
   435       0.1442        10.67
   436       0.1430        10.67
   437       0.1544        10.67
   438       0.1790        10.67
   439       0.2052        10.66
   440       0.2313        10.65
   441       0.2502        10.65
   442       0.2626        10.65
   443       0.2719        10.64
   444       0.2685        10.64
   445       0.2605        10.65
   446       0.2666        10.64
   447       0.2874        10.64
   448       0.3098        10.63
   449       0.3127        10.63
   450       0.2957        10.63
   451       0.2686        10.64
   452       2.2697        7.65
   453       1.3182        8.50
   454       0.0994        10.16
   455       0.0880        10.16
   456       0.0835        10.16
   457       0.0867        10.16
   458       0.0920        10.16
   459       0.1002        10.16
   460       0.1069        10.16
   461       0.1063        10.16
   462       0.1111        10.15
   463       0.1202        10.15
   464       0.1249        10.15
   465       0.1213        10.15
   466       0.1107        10.15
   467       0.1011        10.16
   468       0.0961        10.16
   469       0.0936        10.16
   470       0.0931        10.16
   471       0.0906        10.16
   472       0.0920        10.16
   473       0.1014        10.16
   474       0.1190        10.15
   475       0.1385        10.15
   476       0.1581        10.15
   477       0.1724        10.15
   478       0.1825        10.15
   479       0.1903        10.14
   480       0.1909        10.14
   481       0.1896        10.14
   482       0.1980        10.14
   483       0.2140        10.14
   484       0.2290        10.13
   485       0.2347        10.13
   486       2.1909        7.59
   487       1.0136        8.39
   488       0.0566        9.66
   489       0.0572        9.66
   490       0.0597        9.66
   491       0.0644        9.66
   492       0.0694        9.66
   493       0.0713        9.66
   494       0.0760        9.66
   495       0.0825        9.66
   496       0.0860        9.66
   497       0.0846        9.66
   498       0.0786        9.66
   499       0.0721        9.66
   500       0.0677        9.66
   501       0.0646        9.66
   502       0.0632        9.66
   503       0.0619        9.66
   504       0.0638        9.66
   505       0.0710        9.66
   506       0.0834        9.66
   507       0.0974        9.66
   508       0.1113        9.66
   509       0.1218        9.66
   510       0.1298        9.66
   511       0.1363        9.66
   512       0.1387        9.66
   513       0.1399        9.66
   514       0.1479        9.66
   515       0.1603        9.66
   516       2.0172        7.56
   517       0.7018        9.10
   518       0.0401        9.20
   519       0.0416        9.20
   520       0.0447        9.20
   521       0.0483        9.20
   522       0.0508        9.20
   523       0.0546        9.20
   524       0.0593        9.20
   525       0.0619        9.20
   526       0.0614        9.20
   527       0.0579        9.20
   528       0.0536        9.20
   529       0.0502        9.20
   530       0.0474        9.20
   531       0.0459        9.20
   532       0.0451        9.20
   533       0.0469        9.20
   534       0.0522        9.20
   535       0.0608        9.20
   536       0.0707        9.20
   537       0.0806        9.19
   538       0.0882        9.19
   539       0.0945        9.19
   540       0.1000        9.19
   541       0.1032        9.19
   542       0.1050        9.19
   543       0.1115        9.19
   544       1.5829        8.39
   545       0.5833        7.84
   546       0.0330        8.75
   547       0.0355        8.75
   548       0.0378        8.75
   549       0.0408        8.75
   550       0.0442        8.75
   551       0.0460        8.75
   552       0.0460        8.75
   553       0.0439        8.75
   554       0.0410        8.75
   555       0.0384        8.75
   556       0.0362        8.75
   557       0.0349        8.75
   558       0.0344        8.75
   559       0.0359        8.75
   560       0.0397        8.75
   561       0.0457        8.75
   562       0.0527        8.75
   563       0.0596        8.75
   564       0.0652        8.75
   565       0.0699        8.75
   566       0.0748        8.75
   567       0.0788        8.75
   568       1.3770        7.48
   569       0.4419        8.37
   570       0.0270        8.33
   571       0.0289        8.33
   572       0.0313        8.33
   573       0.0337        8.33
   574       0.0350        8.33
   575       0.0352        8.33
   576       0.0340        8.33
   577       0.0320        8.33
   578       0.0301        8.33
   579       0.0284        8.33
   580       0.0274        8.33
   581       0.0270        8.33
   582       0.0282        8.33
   583       0.0309        8.33
   584       0.0350        8.33
   585       0.0398        8.33
   586       0.0448        8.33
   587       0.0491        8.33
   588       0.0524        8.33
   589       0.0564        8.33
   590       1.0474        8.12
   591       0.3897        7.15
   592       0.0247        7.93
   593       0.0262        7.93
   594       0.0271        7.93
   595       0.0273        7.93
   596       0.0266        7.93
   597       0.0253        7.93
   598       0.0240        7.93
   599       0.0227        7.93
   600       0.0219        7.93
   601       0.0216        7.93
   602       0.0225        7.93
   603       0.0244        7.93
   604       0.0271        7.93
   605       0.0304        7.93
   606       0.0340        7.93
   607       0.0375        7.93
   608       0.8682        7.05
   609       0.3192        7.61
   610       0.0205        7.54
   611       0.0212        7.54
   612       0.0215        7.54
   613       0.0211        7.54
   614       0.0202        7.54
   615       0.0192        7.54
   616       0.0183        7.54
   617       0.0177        7.54
   618       0.0175        7.54
   619       0.0181        7.54
   620       0.0193        7.54
   621       0.0212        7.54
   622       0.0232        7.54
   623       0.0258        7.54
   624       0.6487        7.55
   625       0.2935        6.50
   626       0.0171        7.18
   627       0.0168        7.18
   628       0.0162        7.18
   629       0.0155        7.18
   630       0.0148        7.18
   631       0.0144        7.18
   632       0.0142        7.18
   633       0.0146        7.18
   634       0.0154        7.18
   635       0.0166        7.18
   636       0.5165        6.47
   637       0.2454        6.91
   638       0.0134        6.84
   639       0.0130        6.84
   640       0.0126        6.84
   641       0.0122        6.84
   642       0.0119        6.84
   643       0.0117        6.84
   644       0.0119        6.84
   645       0.0122        6.84
   646       0.3792        6.90
   647       0.2083        6.58
   648       0.0106        6.51
   649       0.0103        6.51
   650       0.0101        6.51
   651       0.0100        6.51
   652       0.0098        6.51
   653       0.0099        6.51
   654       0.2905        6.57
   655       0.1772        6.27
   656       0.0087        6.20
   657       0.0087        6.20
   658       0.0087        6.20
   659       0.0086        6.20
   660       0.2327        6.26
   661       1.6007        6.53
   662       0.0703        6.87
   663       0.0734        6.87
   664       2.1078        6.21
Average Sensitivity 1.8089
Model inversion constraint
0
Data inversion constraint
1

Inversion settings
Initial damping factor (0.01 to 1.00)
0.1800
Minimum damping factor (0.001 to 0.75)
0.0300
Local optimization option (0=No, 1=Yes)
1
Convergence limit for relative change in RMS error in percent (0.1 to 20)
0.1000
Minimum change in RMS error for line search in percent (0.5 to 100)
0.5000
Number of iterations (1 to 30)
7
Vertical to horizontal flatness filter ratio (0.25 to 4.0)
1.0000
Model for increase in thickness of layers(0=default 10%, 1=default 25%, 2=user defined)
2
Number of nodes between adjacent electrodes (2 or 4)
4
Flatness filter type, Include smoothing of model resistivity (0=model changes only,1=directly on model)
1
Reduce number of topographical data points? (0=No,1=Yes. Recommend leave at 0)
0
Carry out topography modeling? (0=No,1=Yes)
1
Type of topography trend removal (0=Average,1=Least-squares,2=End to end)
2
Type of Jacobian matrix calculation (0=Quasi-Newton, 1=Gauss-Newton, 2=Mixed)
1
Increase of damping factor with depth (1.0 to 2.0)
1.1000
Type of topographical modeling (0=None, 1=No longer supported so do not use, 2=uniform distorted FEM, 3=underwater, 4=damped FEM, 5=FEM with inverse Swartz-Christoffel)
4
Robust data constrain? (0=No, 1=Yes)
1
Cutoff factor for data constrain (0.0001 to 0.1))
0.0500
Robust model constrain? (0=No, 1=Yes)
0
Cutoff factor for model constrain (0.0001 to 1.0)
0.0050
Allow number of model parameters to exceed data points?  (0=No, 1=Yes)
1
Use extended model? (0=No, 1=Yes)
0
Reduce effect of side blocks? (0=No, 1=Slight, 2=Severe, 3=Very Severe)
0
Type of mesh (0=Normal,1=Fine,2=Finest)
0
Optimise damping factor? (0=No, 1=Yes)
1
Time-lapse inversion constrain (0=None,1&2=Smooth,3=Robust)
3
Type of time-lapse inversion method (0=Simultaneous,1=Sequential)
0
Thickness of first layer (0.25 to 1.0)
0.5000
Factor to increase thickness layer with depth (1.0 to 1.25)
1.0100
USE FINITE ELEMENT METHOD (YES=1,NO=0)
1
WIDTH OF BLOCKS (1=NORMAL WIDTH, 2=DOUBLE, 3=TRIPLE, 4=QUADRAPLE, 5=QUINTIPLE)
1
MAKE SURE BLOCKS HAVE THE SAME WIDTH (YES=1,NO=0)
1
RMS CONVERGENCE LIMIT (IN PERCENT)
0.100
USE LOGARITHM OF APPARENT RESISTIVITY (0=USE LOG OF APPARENT RESISTIVITY, 1=USE RESISTANCE VALUES, 2=USE APPARENT RESISTIVITY)
2
TYPE OF IP INVERSION METHOD (0=CONCURRENT,1=SEQUENTIAL)
0
PROCEED AUTOMATICALLY FOR SEQUENTIAL METHOD (1=YES,0=NO)
0
IP DAMPING FACTOR (0.01 to 1.0)
1.000
USE AUTOMATIC IP DAMPING FACTOR (YES=1,NO=0)
0
CUTOFF FACTOR FOR BOREHOLE DATA (0.0005 to 0.02)
0.00010
TYPE OF CROSS-BOREHOLE MODEL (0=normal,1=halfsize)
0
LIMIT RESISTIVITY VALUES(0=No,1=Yes)
0
Upper limit factor (10-50)
50.000
Lower limit factor (0.02 to 0.1)
0.020
Type of reference resistivity (0=average,1=first iteration)
0
Model refinement (1.0=Normal,0.5=Half-width cells)
1.00
Combined Combined Marquardt and Occam inversion (0=Not used,1=used)
0
Type of optimisation method (0=Gauss-Newton,2=Incomplete GN)
0
Convergence limit for Incomplete Gauss-Newton method (0.005 to 0.05)
0.005
Use data compression with Incomplete Gauss-Newton (0=No,1=Yes)
0
Use reference model in inversion (0=No,1=Yes)
1
Damping factor for reference model (0.0 to 0.3)
0.01000
Use fast method to calculate Jacobian matrix. (0=No,1=Yes)
1
Use higher damping for first layer? (0=No,1=Yes)
1
Extra damping factor for first layer (1.0 to 100.0)
5.00000
Type of finite-element method (0=Triangular,1=Trapezoidal elements)
1
Factor to increase model depth range (1.0 to 5.0)
1.050
Reduce model variations near borehole (0=No, 1=Yes)
0
Factor to control the degree variations near the boreholes are reduced (2 to 100)
5.0
Factor to control variation of borehole damping factor with distance (0.5 to 5.0)
1.0
Floating electrodes survey inversion method (0=use fixed water layer, 1=Incorporate water layer into the model)
1
Resistivity variation within water layer (0=allow resistivity to vary freely,1=minimise variation)
1
Use sparse inversion method for very long survey lines (0=No, 1=Yes)
0
Optimize Jacobian matrix calculation (0=No, 1=Yes)
0
Automatically switch electrodes for negative geometric factor (0=No, 1=Yes)
1
Force resistance value to be consistant with the geometric factor (0=No, 1=Yes)
0
Shift the electrodes to round up positions of electrodes (0=No, 1=Yes)
0
Use difference of measurements in time-lapse inversion (0=No,1=Yes)
0
Use active constraint balancing (0=No,1=Yes)
0
Type of active constraints (0=Normal,1=Reverse)
0
Lower damping factor limit for active constraints 
0.4000
Upper damping factor limit for active constraints 
2.5000
Water resistivity variation damping factor
8.0000
Use automatic calculation for change of damping factor with depth (0=No,1=Yes)
0

Mean Error -0.0041
Average absolute error 0.0360
Standard deviation of error distribution 0.0707
Error Distribution
      0.0000,     10.0000,   599.80,   608.04, -0.0135
     10.0000,     10.0000,   618.20,   654.43, -0.0577
     20.0000,     10.0000,   615.70,   669.72, -0.0864
     30.0000,     10.0000,   485.36,   510.34, -0.0505
     40.0000,     10.0000,   565.65,   569.34, -0.0064
     50.0000,     10.0000,   586.52,   600.39, -0.0233
     60.0000,     10.0000,   479.80,   517.75, -0.0776
     70.0000,     10.0000,   342.46,   525.50, -0.5204   ***
     80.0000,     10.0000,   332.85,   504.61, -0.5020   ***
     90.0000,     10.0000,   502.30,   543.94, -0.0814
    100.0000,     10.0000,   356.82,   372.03, -0.0415
    110.0000,     10.0000,   493.34,   532.05, -0.0770
    120.0000,     10.0000,   363.22,   403.27, -0.1075
    130.0000,     10.0000,   352.53,   376.77, -0.0670
    140.0000,     10.0000,   378.38,   417.42, -0.1007
    150.0000,     10.0000,   509.37,   557.00, -0.0918
    160.0000,     10.0000,   440.67,   464.00, -0.0518
    170.0000,     10.0000,   457.15,   478.10, -0.0449
    180.0000,     10.0000,   485.56,   491.45, -0.0119
    190.0000,     10.0000,   348.68,   364.11, -0.0431
    200.0000,     10.0000,   414.07,   439.56, -0.0602
    210.0000,     10.0000,   375.44,   389.26, -0.0359
    220.0000,     10.0000,   418.72,   428.83, -0.0236
    230.0000,     10.0000,   312.72,   377.32, -0.2006   ***
    240.0000,     10.0000,   285.37,   515.17, -0.7799   ***
    250.0000,     10.0000,   291.14,   399.25, -0.3599   ***
    260.0000,     10.0000,   292.02,   401.97, -0.3649   ***
    270.0000,     10.0000,   269.58,   343.33, -0.2645   ***
    280.0000,     10.0000,   310.85,   322.33, -0.0359
    290.0000,     10.0000,   268.88,   291.06, -0.0797
    300.0000,     10.0000,   230.41,   246.94, -0.0690
    310.0000,     10.0000,   312.58,   332.66, -0.0624
    320.0000,     10.0000,   310.21,   451.54, -0.4423   ***
    330.0000,     10.0000,   385.71,   397.43, -0.0297
    340.0000,     10.0000,   444.31,   440.73,  0.0079
    350.0000,     10.0000,   538.76,   542.24, -0.0063
    360.0000,     10.0000,   428.75,   431.86, -0.0071
    370.0000,     10.0000,   382.18,   401.50, -0.0494
    380.0000,     10.0000,   396.69,   416.34, -0.0484
    390.0000,     10.0000,   405.94,   440.85, -0.0841
    400.0000,     10.0000,   443.05,   454.27, -0.0248
    410.0000,     10.0000,   537.34,   513.99,  0.0427
    420.0000,     10.0000,   520.55,   513.95,  0.0125
    430.0000,     10.0000,   472.53,   490.89, -0.0381
    440.0000,     10.0000,   375.53,   379.40, -0.0100
    450.0000,     10.0000,   355.44,   370.72, -0.0419
    460.0000,     10.0000,   241.22,   255.38, -0.0565
    470.0000,     10.0000,   382.46,   393.20, -0.0274
    480.0000,     10.0000,   417.66,   419.70, -0.0048
    490.0000,     10.0000,   319.95,   327.63, -0.0233
    500.0000,     10.0000,   421.06,   420.79,  0.0006
    510.0000,     10.0000,   404.57,   426.53, -0.0531
    520.0000,     10.0000,   280.87,   293.38, -0.0431
    530.0000,     10.0000,   370.75,   378.61, -0.0207
    540.0000,     10.0000,   335.94,   341.53, -0.0162
    550.0000,     10.0000,   286.46,   311.32, -0.0841
    560.0000,     10.0000,   319.55,   322.27, -0.0083
    570.0000,     10.0000,   287.94,   286.67,  0.0043
      0.0000,     20.0000,  1114.70,  1090.67,  0.0214
     10.0000,     20.0000,   956.92,   927.67,  0.0303
     20.0000,     20.0000,   850.75,   830.79,  0.0232
     30.0000,     20.0000,  1058.80,   971.20,  0.0820
     40.0000,     20.0000,  1060.40,   941.43,  0.1112
     50.0000,     20.0000,   800.11,   790.68,  0.0117
     60.0000,     20.0000,   876.71,   845.55,  0.0352
     70.0000,     20.0000,   794.58,   865.13, -0.0878
     80.0000,     20.0000,   756.34,   738.39,  0.0234
     90.0000,     20.0000,   787.81,   781.00,  0.0085
    100.0000,     20.0000,   877.32,   848.26,  0.0328
    110.0000,     20.0000,   658.14,   634.57,  0.0353
    120.0000,     20.0000,   619.21,   598.53,  0.0329
    130.0000,     20.0000,   857.04,   829.18,  0.0322
    140.0000,     20.0000,   867.14,   841.43,  0.0293
    150.0000,     20.0000,   760.89,   742.15,  0.0243
    160.0000,     20.0000,   758.92,   738.21,  0.0270
    170.0000,     20.0000,   758.02,   701.28,  0.0739
    180.0000,     20.0000,   679.79,   648.22,  0.0458
    190.0000,     20.0000,   730.76,   709.74,  0.0284
    200.0000,     20.0000,   670.19,   661.54,  0.0127
    210.0000,     20.0000,   644.00,   614.01,  0.0459
    220.0000,     20.0000,   794.37,   722.19,  0.0898
    230.0000,     20.0000,   779.49,   756.48,  0.0292
    240.0000,     20.0000,   660.50,   635.46,  0.0374
    250.0000,     20.0000,   596.20,   576.45,  0.0326
    260.0000,     20.0000,   624.81,   597.63,  0.0429
    270.0000,     20.0000,   569.56,   555.67,  0.0240
    280.0000,     20.0000,   458.17,   446.48,  0.0250
    290.0000,     20.0000,   507.12,   501.27,  0.0113
    300.0000,     20.0000,   730.08,   727.10,  0.0040
    310.0000,     20.0000,   754.08,   667.78,  0.1130
    320.0000,     20.0000,   583.27,   570.08,  0.0223
    330.0000,     20.0000,   687.62,   730.44, -0.0614
    340.0000,     20.0000,   939.47,   800.59,  0.1464
    350.0000,     20.0000,   637.80,   627.49,  0.0159
    360.0000,     20.0000,   627.77,   614.49,  0.0209
    370.0000,     20.0000,   708.67,   681.94,  0.0372
    380.0000,     20.0000,   659.90,   655.03,  0.0073
    390.0000,     20.0000,   659.06,   653.80,  0.0079
    400.0000,     20.0000,   654.14,   722.36, -0.1028
    410.0000,     20.0000,   758.91,   732.81,  0.0340
    420.0000,     20.0000,   677.55,   665.84,  0.0170
    430.0000,     20.0000,   597.04,   557.79,  0.0647
    440.0000,     20.0000,   463.88,   442.79,  0.0446
    450.0000,     20.0000,   561.16,   537.77,  0.0410
    460.0000,     20.0000,   711.26,   690.01,  0.0295
    470.0000,     20.0000,   575.86,   563.13,  0.0218
    480.0000,     20.0000,   543.08,   540.18,  0.0052
    490.0000,     20.0000,   690.06,   654.66,  0.0506
    500.0000,     20.0000,   558.66,   556.67,  0.0035
    510.0000,     20.0000,   486.20,   475.02,  0.0226
    520.0000,     20.0000,   545.08,   554.70, -0.0173
    530.0000,     20.0000,   545.41,   524.66,  0.0374
    540.0000,     20.0000,   530.65,   468.09,  0.1159
      0.0000,     30.0000,  1214.80,  1211.42,  0.0028
     10.0000,     30.0000,  1226.70,  1156.92,  0.0565
     20.0000,     30.0000,  1155.10,  1140.87,  0.0122
     30.0000,     30.0000,  1216.40,  1174.95,  0.0338
     40.0000,     30.0000,  1194.00,  1095.53,  0.0818
     50.0000,     30.0000,  1149.20,  1093.70,  0.0479
     60.0000,     30.0000,  1092.00,  1060.85,  0.0283
     70.0000,     30.0000,  1225.60,  1164.39,  0.0496
     80.0000,     30.0000,  1016.70,  1001.07,  0.0152
     90.0000,     30.0000,   980.57,   952.22,  0.0286
    100.0000,     30.0000,   870.56,   832.14,  0.0437
    110.0000,     30.0000,   951.64,   934.36,  0.0180
    120.0000,     30.0000,  1016.70,  1026.12, -0.0092
    130.0000,     30.0000,  1181.50,  1122.42,  0.0496
    140.0000,     30.0000,  1052.80,  1023.68,  0.0274
    150.0000,     30.0000,   902.32,   899.62,  0.0030
    160.0000,     30.0000,   913.48,   895.56,  0.0194
    170.0000,     30.0000,   863.00,   837.48,  0.0293
    180.0000,     30.0000,   880.65,   865.67,  0.0168
    190.0000,     30.0000,   869.26,   826.73,  0.0484
    200.0000,     30.0000,   963.26,   942.20,  0.0217
    210.0000,     30.0000,   953.49,   924.19,  0.0304
    220.0000,     30.0000,   988.48,   964.13,  0.0244
    230.0000,     30.0000,   892.99,   858.69,  0.0380
    240.0000,     30.0000,   836.14,   807.05,  0.0344
    250.0000,     30.0000,   723.52,   699.76,  0.0324
    260.0000,     30.0000,   683.71,   661.22,  0.0324
    270.0000,     30.0000,   711.37,   689.21,  0.0307
    280.0000,     30.0000,   819.16,   792.64,  0.0320
    290.0000,     30.0000,   889.19,   854.65,  0.0384
    300.0000,     30.0000,   921.73,   898.81,  0.0246
    310.0000,     30.0000,  1083.70,   926.28,  0.1440
    320.0000,     30.0000,   942.65,   914.94,  0.0291
    330.0000,     30.0000,   939.05,   906.55,  0.0343
    340.0000,     30.0000,   831.39,   820.53,  0.0129
    350.0000,     30.0000,   776.28,   758.96,  0.0220
    360.0000,     30.0000,   761.49,   755.42,  0.0079
    370.0000,     30.0000,   880.79,   850.12,  0.0345
    380.0000,     30.0000,   963.52,   918.95,  0.0458
    390.0000,     30.0000,  1028.10,  1001.51,  0.0256
    400.0000,     30.0000,   936.48,   917.57,  0.0200
    410.0000,     30.0000,   776.88,   765.00,  0.0151
    420.0000,     30.0000,   609.69,   606.36,  0.0054
    430.0000,     30.0000,   682.76,   661.96,  0.0301
    440.0000,     30.0000,   719.77,   728.66, -0.0122
    450.0000,     30.0000,   837.51,   824.73,  0.0151
    460.0000,     30.0000,   826.12,   821.48,  0.0056
    470.0000,     30.0000,   811.88,   770.62,  0.0502
    480.0000,     30.0000,   705.23,   705.99, -0.0011
    490.0000,     30.0000,   757.40,   701.77,  0.0726
    500.0000,     30.0000,   676.09,   661.17,  0.0218
    510.0000,     30.0000,   733.73,   672.36,  0.0826
      0.0000,     40.0000,  1295.00,  1316.34, -0.0164
     10.0000,     40.0000,  1308.10,  1307.52,  0.0004
     20.0000,     40.0000,  1344.40,  1309.15,  0.0260
     30.0000,     40.0000,  1364.40,  1337.96,  0.0192
     40.0000,     40.0000,  1362.50,  1316.86,  0.0333
     50.0000,     40.0000,  1382.10,  1311.42,  0.0508
     60.0000,     40.0000,  1258.60,  1225.20,  0.0263
     70.0000,     40.0000,  1089.20,  1080.35,  0.0081
     80.0000,     40.0000,  1091.20,  1072.20,  0.0173
     90.0000,     40.0000,  1112.80,  1097.94,  0.0132
    100.0000,     40.0000,  1140.30,  1123.77,  0.0144
    110.0000,     40.0000,  1233.80,  1231.98,  0.0015
    120.0000,     40.0000,  1274.60,  1263.09,  0.0090
    130.0000,     40.0000,  1177.30,  1164.54,  0.0108
    140.0000,     40.0000,  1065.10,  1065.34, -0.0002
    150.0000,     40.0000,   959.98,   968.80, -0.0091
    160.0000,     40.0000,   901.96,   908.49, -0.0072
    170.0000,     40.0000,   986.68,   983.11,  0.0036
    180.0000,     40.0000,  1088.90,  1078.01,  0.0099
    190.0000,     40.0000,  1116.50,  1119.36, -0.0025
    200.0000,     40.0000,  1194.70,  1171.60,  0.0192
    210.0000,     40.0000,  1189.00,  1155.31,  0.0281
    220.0000,     40.0000,   983.56,   980.01,  0.0036
    230.0000,     40.0000,   903.06,   883.95,  0.0209
    240.0000,     40.0000,   786.84,   778.20,  0.0109
    250.0000,     40.0000,   741.18,   746.09, -0.0065
    260.0000,     40.0000,   918.24,   875.66,  0.0459
    270.0000,     40.0000,   926.42,   927.60, -0.0013
    280.0000,     40.0000,  1071.30,  1053.29,  0.0167
    290.0000,     40.0000,  1243.10,  1193.04,  0.0400
    300.0000,     40.0000,  1120.00,  1116.67,  0.0030
    310.0000,     40.0000,  1048.00,  1045.50,  0.0024
    320.0000,     40.0000,   952.94,   953.31, -0.0004
    330.0000,     40.0000,   782.65,   825.47, -0.0541
    340.0000,     40.0000,   860.51,   844.10,  0.0189
    350.0000,     40.0000,   911.35,   918.05, -0.0073
    360.0000,     40.0000,   934.50,  1060.42, -0.1334
    370.0000,     40.0000,   994.87,  1153.54, -0.1580
    380.0000,     40.0000,   998.70,  1092.03, -0.0926
    390.0000,     40.0000,   981.10,   996.64, -0.0157
    400.0000,     40.0000,   781.65,   799.26, -0.0223
    410.0000,     40.0000,   741.22,   739.12,  0.0028
    420.0000,     40.0000,   799.78,   814.09, -0.0177
    430.0000,     40.0000,   816.75,   812.35,  0.0053
    440.0000,     40.0000,   969.39,   970.94, -0.0016
    450.0000,     40.0000,  1041.70,  1003.82,  0.0360
    460.0000,     40.0000,   832.37,   859.27, -0.0320
    470.0000,     40.0000,   902.86,   885.27,  0.0193
    480.0000,     40.0000,   757.11,   803.00, -0.0599
      0.0000,     50.0000,  1427.40,  1482.67, -0.0385
     10.0000,     50.0000,  1563.60,  1529.71,  0.0215
     20.0000,     50.0000,  1404.50,  1355.34,  0.0348
     30.0000,     50.0000,  1494.30,  1421.66,  0.0483
     40.0000,     50.0000,  1484.50,  1376.31,  0.0724
     50.0000,     50.0000,  1272.50,  1205.86,  0.0520
     60.0000,     50.0000,  1160.50,  1148.49,  0.0103
     70.0000,     50.0000,  1361.90,  1303.26,  0.0428
     80.0000,     50.0000,  1256.60,  1227.59,  0.0229
     90.0000,     50.0000,  1240.50,  1243.28, -0.0022
    100.0000,     50.0000,  1379.40,  1352.54,  0.0193
    110.0000,     50.0000,  1310.80,  1299.98,  0.0082
    120.0000,     50.0000,  1338.60,  1158.74,  0.1334
    130.0000,     50.0000,  1149.40,  1136.46,  0.0112
    140.0000,     50.0000,  1046.70,  1081.61, -0.0331
    150.0000,     50.0000,   979.17,   995.90, -0.0169
    160.0000,     50.0000,  1123.50,  1146.00, -0.0199
    170.0000,     50.0000,  1281.30,  1262.83,  0.0143
    180.0000,     50.0000,  1322.00,  1297.95,  0.0181
    190.0000,     50.0000,  1203.30,  1240.10, -0.0303
    200.0000,     50.0000,  1230.50,  1232.69, -0.0018
    210.0000,     50.0000,  1033.60,  1034.79, -0.0011
    220.0000,     50.0000,   862.14,   867.18, -0.0058
    230.0000,     50.0000,   828.61,   828.71, -0.0001
    240.0000,     50.0000,   936.24,   924.67,  0.0122
    250.0000,     50.0000,   928.35,   939.34, -0.0117
    260.0000,     50.0000,  1051.40,  1055.39, -0.0038
    270.0000,     50.0000,  1297.30,  1274.80,  0.0172
    280.0000,     50.0000,  1301.50,  1286.37,  0.0115
    290.0000,     50.0000,  1111.40,  1124.92, -0.0121
    300.0000,     50.0000,  1032.00,  1064.17, -0.0309
    310.0000,     50.0000,  1017.20,  1024.70, -0.0073
    320.0000,     50.0000,   876.95,   900.32, -0.0264
    330.0000,     50.0000,   976.23,   982.36, -0.0062
    340.0000,     50.0000,  1115.30,  1111.89,  0.0030
    350.0000,     50.0000,  1099.50,  1127.04, -0.0248
    360.0000,     50.0000,  1118.90,  1135.52, -0.0147
    370.0000,     50.0000,  1140.50,  1135.44,  0.0044
    380.0000,     50.0000,   956.51,   970.01, -0.0140
    390.0000,     50.0000,   886.39,   918.18, -0.0355
    400.0000,     50.0000,   841.71,   883.40, -0.0490
    410.0000,     50.0000,   825.72,   843.50, -0.0213
    420.0000,     50.0000,   877.37,   912.58, -0.0397
    430.0000,     50.0000,  1033.30,  1063.06, -0.0285
    440.0000,     50.0000,   951.69,  1027.87, -0.0793
    450.0000,     50.0000,   966.27,   990.32, -0.0246
      0.0000,     60.0000,  1440.00,  1464.64, -0.0170
     10.0000,     60.0000,  1487.20,  1434.88,  0.0350
     20.0000,     60.0000,  1311.10,  1360.39, -0.0373
     30.0000,     60.0000,  1044.00,  1322.77, -0.2647   ***
     40.0000,     60.0000,   956.87,  1286.75, -0.3414   ***
     50.0000,     60.0000,  1093.20,  1290.98, -0.1794   ***
     60.0000,     60.0000,  1281.30,  1349.84, -0.0531
     70.0000,     60.0000,  1352.00,  1319.66,  0.0238
     80.0000,     60.0000,  1264.70,  1278.48, -0.0108
     90.0000,     60.0000,  1250.80,  1271.73, -0.0166
    100.0000,     60.0000,  1312.00,  1296.00,  0.0121
    110.0000,     60.0000,  1191.90,  1215.29, -0.0195
    120.0000,     60.0000,  1212.90,  1155.44,  0.0470
    130.0000,     60.0000,  1154.50,  1169.47, -0.0129
    140.0000,     60.0000,  1291.90,  1253.17,  0.0298
    150.0000,     60.0000,  1187.90,  1298.31, -0.0922
    160.0000,     60.0000,  1270.10,  1262.37,  0.0060
    170.0000,     60.0000,  1307.90,  1301.28,  0.0050
    180.0000,     60.0000,  1263.40,  1268.62, -0.0041
    190.0000,     60.0000,  1028.30,  1170.85, -0.1374
    200.0000,     60.0000,   975.87,   982.17, -0.0064
    210.0000,     60.0000,   910.26,   926.97, -0.0182
    220.0000,     60.0000,  1012.60,   987.24,  0.0248
    230.0000,     60.0000,   971.31,   988.40, -0.0174
    240.0000,     60.0000,  1037.70,  1027.24,  0.0100
    250.0000,     60.0000,  1160.10,  1141.97,  0.0155
    260.0000,     60.0000,  1266.40,  1232.17,  0.0268
    270.0000,     60.0000,  1214.40,  1198.71,  0.0128
    280.0000,     60.0000,  1133.70,  1128.76,  0.0043
    290.0000,     60.0000,  1145.00,  1135.00,  0.0087
    300.0000,     60.0000,  1163.20,  1160.86,  0.0020
    310.0000,     60.0000,  1072.50,  1072.68, -0.0002
    320.0000,     60.0000,  1048.30,  1042.93,  0.0051
    330.0000,     60.0000,  1132.20,  1118.10,  0.0124
    340.0000,     60.0000,  1153.90,  1130.39,  0.0202
    350.0000,     60.0000,  1067.20,  1064.45,  0.0026
    360.0000,     60.0000,  1040.80,  1029.48,  0.0108
    370.0000,     60.0000,  1056.90,  1063.12, -0.0058
    380.0000,     60.0000,   994.74,  1012.91, -0.0181
    390.0000,     60.0000,   899.14,   902.92, -0.0042
    400.0000,     60.0000,   935.55,   935.10,  0.0005
    410.0000,     60.0000,  1033.60,  1004.01,  0.0284
    420.0000,     60.0000,  1088.20,  1044.29,  0.0400
      0.0000,     70.0000,  1397.10,  1398.83, -0.0012
     10.0000,     70.0000,  1353.40,  1323.90,  0.0216
     20.0000,     70.0000,  1403.20,  1294.30,  0.0771
     30.0000,     70.0000,  1437.10,  1359.92,  0.0534
     40.0000,     70.0000,  1347.80,  1353.21, -0.0040
     50.0000,     70.0000,  1346.50,  1318.58,  0.0206
     60.0000,     70.0000,  1254.90,  1250.46,  0.0035
     70.0000,     70.0000,  1224.70,  1229.03, -0.0035
     80.0000,     70.0000,  1248.10,  1277.17, -0.0231
     90.0000,     70.0000,  1238.80,  1297.11, -0.0467
    100.0000,     70.0000,  1229.90,  1247.49, -0.0142
    110.0000,     70.0000,  1236.10,  1268.04, -0.0256
    120.0000,     70.0000,  1312.10,  1324.99, -0.0098
    130.0000,     70.0000,  1347.50,  1307.50,  0.0295
    140.0000,     70.0000,  1364.20,  1330.30,  0.0247
    150.0000,     70.0000,  1254.50,  1265.21, -0.0085
    160.0000,     70.0000,  1156.90,  1176.55, -0.0169
    170.0000,     70.0000,  1169.00,  1155.13,  0.0118
    180.0000,     70.0000,  1125.30,  1110.92,  0.0127
    190.0000,     70.0000,  1016.20,  1023.59, -0.0072
    200.0000,     70.0000,  1006.40,  1062.94, -0.0557
    210.0000,     70.0000,   964.67,  1022.47, -0.0593
    220.0000,     70.0000,  1014.50,  1020.72, -0.0061
    230.0000,     70.0000,  1081.00,  1063.49,  0.0161
    240.0000,     70.0000,  1023.30,  1058.42, -0.0340
    250.0000,     70.0000,  1103.80,  1101.13,  0.0024
    260.0000,     70.0000,  1213.40,  1190.98,  0.0183
    270.0000,     70.0000,  1181.90,  1200.88, -0.0159
    280.0000,     70.0000,  1210.70,  1211.64, -0.0008
    290.0000,     70.0000,  1217.10,  1204.78,  0.0100
    300.0000,     70.0000,  1141.90,  1160.02, -0.0157
    310.0000,     70.0000,  1162.70,  1112.66,  0.0427
    320.0000,     70.0000,  1034.00,  1032.08,  0.0018
    330.0000,     70.0000,  1071.20,  1035.46,  0.0331
    340.0000,     70.0000,  1051.20,  1016.07,  0.0331
    350.0000,     70.0000,  1028.90,  1040.27, -0.0110
    360.0000,     70.0000,  1050.20,  1059.15, -0.0085
    370.0000,     70.0000,  1013.00,  1013.27, -0.0003
    380.0000,     70.0000,   960.77,   990.71, -0.0309
    390.0000,     70.0000,  1042.90,  1011.96,  0.0294
      0.0000,     80.0000,  1293.30,  1296.06, -0.0021
     10.0000,     80.0000,  1389.70,  1356.83,  0.0235
     20.0000,     80.0000,  1268.70,  1282.60, -0.0109
     30.0000,     80.0000,  1255.60,  1246.35,  0.0073
     40.0000,     80.0000,  1347.70,  1296.21,  0.0379
     50.0000,     80.0000,  1187.70,  1183.21,  0.0038
     60.0000,     80.0000,  1144.90,  1203.22, -0.0505
     70.0000,     80.0000,  1305.40,  1295.64,  0.0074
     80.0000,     80.0000,  1310.80,  1361.05, -0.0381
     90.0000,     80.0000,  1248.00,  1302.69, -0.0435
    100.0000,     80.0000,  1246.50,  1336.76, -0.0719
    110.0000,     80.0000,  1323.10,  1342.89, -0.0149
    120.0000,     80.0000,  1260.80,  1278.53, -0.0140
    130.0000,     80.0000,  1233.70,  1250.12, -0.0132
    140.0000,     80.0000,  1172.40,  1180.73, -0.0070
    150.0000,     80.0000,  1100.90,  1116.11, -0.0137
    160.0000,     80.0000,  1040.40,  1054.98, -0.0139
    170.0000,     80.0000,  1067.80,  1110.10, -0.0393
    180.0000,     80.0000,  1104.20,  1097.90,  0.0057
    190.0000,     80.0000,  1042.50,  1044.51, -0.0019
    200.0000,     80.0000,   988.21,  1000.53, -0.0123
    210.0000,     80.0000,   997.26,  1007.50, -0.0102
    220.0000,     80.0000,  1010.90,  1011.38, -0.0005
    230.0000,     80.0000,  1024.10,  1028.16, -0.0039
    240.0000,     80.0000,  1140.20,  1132.68,  0.0065
    250.0000,     80.0000,  1152.70,  1157.32, -0.0040
    260.0000,     80.0000,  1147.40,  1154.56, -0.0062
    270.0000,     80.0000,  1216.10,  1226.66, -0.0086
    280.0000,     80.0000,  1275.50,  1245.40,  0.0234
    290.0000,     80.0000,  1141.90,  1131.73,  0.0088
    300.0000,     80.0000,  1111.20,  1087.87,  0.0208
    310.0000,     80.0000,  1043.60,  1034.96,  0.0082
    320.0000,     80.0000,   929.44,   942.64, -0.0141
    330.0000,     80.0000,  1005.10,   980.51,  0.0242
    340.0000,     80.0000,  1086.20,  1068.07,  0.0166
    350.0000,     80.0000,  1026.20,  1026.60, -0.0004
    360.0000,     80.0000,  1030.60,  1014.75,  0.0152
      0.0000,     90.0000,  1256.00,  1250.67,  0.0042
     10.0000,     90.0000,  1204.60,  1214.85, -0.0084
     20.0000,     90.0000,  1147.60,  1181.04, -0.0289
     30.0000,     90.0000,  1223.30,  1207.30,  0.0130
     40.0000,     90.0000,  1198.40,  1199.52, -0.0009
     50.0000,     90.0000,  1221.20,  1228.95, -0.0063
     60.0000,     90.0000,  1354.30,  1310.42,  0.0322
     70.0000,     90.0000,  1280.10,  1337.09, -0.0442
     80.0000,     90.0000,  1320.90,  1346.09, -0.0189
     90.0000,     90.0000,  1301.40,  1324.91, -0.0179
    100.0000,     90.0000,  1246.30,  1242.36,  0.0031
    110.0000,     90.0000,  1199.90,  1177.99,  0.0181
    120.0000,     90.0000,  1027.90,  1156.21, -0.1237
    130.0000,     90.0000,   987.52,  1137.33, -0.1503
    140.0000,     90.0000,  1008.10,  1072.23, -0.0630
    150.0000,     90.0000,  1057.60,  1043.39,  0.0133
    160.0000,     90.0000,  1117.50,  1084.21,  0.0295
    170.0000,     90.0000,   996.46,  1011.97, -0.0154
    180.0000,     90.0000,   934.40,   963.05, -0.0304
    190.0000,     90.0000,   997.36,   999.97, -0.0026
    200.0000,     90.0000,  1008.50,  1012.11, -0.0036
    210.0000,     90.0000,   986.02,  1018.86, -0.0330
    220.0000,     90.0000,  1038.90,  1036.64,  0.0022
    230.0000,     90.0000,  1044.80,  1073.12, -0.0269
    240.0000,     90.0000,  1084.40,  1118.22, -0.0309
    250.0000,     90.0000,  1084.40,  1097.06, -0.0116
    260.0000,     90.0000,  1174.90,  1166.30,  0.0073
    270.0000,     90.0000,  1248.70,  1210.48,  0.0304
    280.0000,     90.0000,  1103.20,  1101.47,  0.0016
    290.0000,     90.0000,  1030.70,  1030.85, -0.0001
    300.0000,     90.0000,   989.76,   978.78,  0.0110
    310.0000,     90.0000,   988.37,   983.60,  0.0048
    320.0000,     90.0000,  1000.30,   995.09,  0.0052
    330.0000,     90.0000,  1012.00,   993.01,  0.0186
      0.0000,    100.0000,  1157.00,  1172.06, -0.0129
     10.0000,    100.0000,  1021.70,  1131.35, -0.1064
     20.0000,    100.0000,  1185.80,  1195.78, -0.0084
     30.0000,    100.0000,  1239.70,  1190.06,  0.0397
     40.0000,    100.0000,  1254.40,  1207.39,  0.0372
     50.0000,    100.0000,  1341.10,  1244.51,  0.0715
     60.0000,    100.0000,  1521.00,  1341.31,  0.1174
     70.0000,    100.0000,  1337.30,  1264.99,  0.0537
     80.0000,    100.0000,  1286.30,  1212.08,  0.0573
     90.0000,    100.0000,  1306.70,  1167.56,  0.1057
    100.0000,    100.0000,  1235.50,  1116.27,  0.0958
    110.0000,    100.0000,  1197.00,  1105.94,  0.0755
    120.0000,    100.0000,  1163.80,  1028.08,  0.1157
    130.0000,    100.0000,  1111.70,  1033.53,  0.0697
    140.0000,    100.0000,  1094.20,  1029.13,  0.0590
    150.0000,    100.0000,  1055.70,   975.16,  0.0756
    160.0000,    100.0000,  1079.90,   917.40,  0.1492
    170.0000,    100.0000,  1088.60,   986.37,  0.0931
    180.0000,    100.0000,  1167.70,  1013.08,  0.1314
    190.0000,    100.0000,  1061.90,   988.43,  0.0686
    200.0000,    100.0000,  1022.00,   971.39,  0.0491
    210.0000,    100.0000,  1055.10,   993.99,  0.0574
    220.0000,    100.0000,  1132.90,  1032.76,  0.0877
    230.0000,    100.0000,  1150.80,  1049.32,  0.0875
    240.0000,    100.0000,  1200.70,  1072.00,  0.1064
    250.0000,    100.0000,  1272.10,  1088.65,  0.1432
    260.0000,    100.0000,  1245.60,  1109.53,  0.1084
    270.0000,    100.0000,  1025.30,  1028.28, -0.0029
    280.0000,    100.0000,   976.86,   964.41,  0.0126
    290.0000,    100.0000,  1009.90,   992.51,  0.0171
    300.0000,    100.0000,  1024.00,  1019.94,  0.0039
      0.0000,    110.0000,  1111.60,  1129.36, -0.0158
     10.0000,    110.0000,  1138.80,  1133.38,  0.0047
     20.0000,    110.0000,  1080.00,  1106.28, -0.0241
     30.0000,    110.0000,  1130.50,  1136.84, -0.0056
     40.0000,    110.0000,  1193.30,  1214.85, -0.0179
     50.0000,    110.0000,  1203.00,  1216.61, -0.0112
     60.0000,    110.0000,  1155.90,  1178.51, -0.0194
     70.0000,    110.0000,  1140.50,  1158.75, -0.0159
     80.0000,    110.0000,  1041.90,  1104.89, -0.0599
     90.0000,    110.0000,  1013.60,  1035.40, -0.0213
    100.0000,    110.0000,  1031.70,   989.13,  0.0409
    110.0000,    110.0000,   942.01,   955.10, -0.0138
    120.0000,    110.0000,   896.34,   944.66, -0.0534
    130.0000,    110.0000,   938.47,   958.00, -0.0206
    140.0000,    110.0000,   956.19,   968.81, -0.0131
    150.0000,    110.0000,   972.15,   971.64,  0.0005
    160.0000,    110.0000,   968.02,   941.28,  0.0274
    170.0000,    110.0000,   963.99,   920.32,  0.0449
    180.0000,    110.0000,   898.37,   929.67, -0.0345
    190.0000,    110.0000,   891.07,   921.98, -0.0343
    200.0000,    110.0000,   941.40,   927.80,  0.0143
    210.0000,    110.0000,   986.45,   995.46, -0.0091
    220.0000,    110.0000,   990.12,  1035.78, -0.0457
    230.0000,    110.0000,   989.84,  1012.84, -0.0230
    240.0000,    110.0000,   958.31,  1009.77, -0.0532
    250.0000,    110.0000,   986.43,   987.56, -0.0011
    260.0000,    110.0000,   931.41,   939.26, -0.0083
    270.0000,    110.0000,   955.05,   954.79,  0.0003
      0.0000,    120.0000,  1018.70,  1073.39, -0.0532
     10.0000,    120.0000,   979.59,  1003.78, -0.0245
     20.0000,    120.0000,  1018.70,  1051.58, -0.0320
     30.0000,    120.0000,  1138.70,  1128.37,  0.0090
     40.0000,    120.0000,  1069.20,  1173.58, -0.0968
     50.0000,    120.0000,  1062.80,  1099.59, -0.0343
     60.0000,    120.0000,  1043.80,  1063.84, -0.0190
     70.0000,    120.0000,  1005.10,  1007.66, -0.0025
     80.0000,    120.0000,   890.28,   903.27, -0.0144
     90.0000,    120.0000,   996.07,   882.04,  0.1134
    100.0000,    120.0000,   922.97,   904.89,  0.0194
    110.0000,    120.0000,   900.44,   917.11, -0.0183
    120.0000,    120.0000,   923.57,   933.86, -0.0110
    130.0000,    120.0000,  1014.00,   997.00,  0.0166
    140.0000,    120.0000,   907.12,   915.11, -0.0087
    150.0000,    120.0000,   856.90,   868.99, -0.0140
    160.0000,    120.0000,   828.39,   833.29, -0.0058
    170.0000,    120.0000,   831.95,   838.30, -0.0075
    180.0000,    120.0000,   937.82,   864.26,  0.0777
    190.0000,    120.0000,   880.10,   902.62, -0.0253
    200.0000,    120.0000,   940.09,   969.90, -0.0314
    210.0000,    120.0000,   983.44,   985.27, -0.0018
    220.0000,    120.0000,   928.06,   948.27, -0.0216
    230.0000,    120.0000,   928.97,   940.52, -0.0123
    240.0000,    120.0000,   895.57,   907.71, -0.0134
      0.0000,    130.0000,  1003.20,   978.65,  0.0242
     10.0000,    130.0000,  1001.00,  1004.79, -0.0037
     20.0000,    130.0000,  1039.40,  1042.26, -0.0027
     30.0000,    130.0000,  1081.80,  1068.48,  0.0122
     40.0000,    130.0000,  1022.30,  1012.43,  0.0096
     50.0000,    130.0000,   920.99,   923.52, -0.0027
     60.0000,    130.0000,   824.57,   850.09, -0.0306
     70.0000,    130.0000,   837.43,   832.62,  0.0057
     80.0000,    130.0000,   857.35,   872.21, -0.0171
     90.0000,    130.0000,   870.02,   885.48, -0.0176
    100.0000,    130.0000,   892.96,   888.22,  0.0052
    110.0000,    130.0000,   901.29,   911.80, -0.0115
    120.0000,    130.0000,   897.66,   907.50, -0.0108
    130.0000,    130.0000,   838.32,   847.73, -0.0111
    140.0000,    130.0000,   792.02,   793.34, -0.0016
    150.0000,    130.0000,   759.27,   776.93, -0.0230
    160.0000,    130.0000,   752.28,   770.92, -0.0245
    170.0000,    130.0000,   797.35,   815.03, -0.0219
    180.0000,    130.0000,   848.51,   867.33, -0.0219
    190.0000,    130.0000,   909.57,   923.40, -0.0150
    200.0000,    130.0000,   916.79,   938.55, -0.0235
    210.0000,    130.0000,   861.88,   886.93, -0.0288
      0.0000,    140.0000,   957.41,   936.78,  0.0213
     10.0000,    140.0000,   967.55,   943.18,  0.0249
     20.0000,    140.0000,   912.71,   916.86, -0.0045
     30.0000,    140.0000,   860.90,   854.81,  0.0070
     40.0000,    140.0000,   831.86,   823.41,  0.0101
     50.0000,    140.0000,   796.57,   796.96, -0.0005
     60.0000,    140.0000,   829.34,   828.47,  0.0010
     70.0000,    140.0000,   848.86,   843.96,  0.0057
     80.0000,    140.0000,   809.99,   822.35, -0.0151
     90.0000,    140.0000,   849.83,   858.27, -0.0098
    100.0000,    140.0000,   852.98,   839.37,  0.0158
    110.0000,    140.0000,   809.04,   813.50, -0.0054
    120.0000,    140.0000,   743.59,   762.50, -0.0251
    130.0000,    140.0000,   747.03,   753.97, -0.0092
    140.0000,    140.0000,   723.59,   733.41, -0.0134
    150.0000,    140.0000,   730.60,   737.82, -0.0098
    160.0000,    140.0000,   764.62,   764.90, -0.0004
    170.0000,    140.0000,   843.08,   827.03,  0.0188
    180.0000,    140.0000,   846.31,   862.02, -0.0184
      0.0000,    150.0000,   815.48,   810.82,  0.0056
     10.0000,    150.0000,   822.46,   807.48,  0.0180
     20.0000,    150.0000,   766.38,   758.90,  0.0096
     30.0000,    150.0000,   790.17,   778.25,  0.0149
     40.0000,    150.0000,   803.97,   797.28,  0.0082
     50.0000,    150.0000,   767.08,   752.79,  0.0184
     60.0000,    150.0000,   758.48,   776.50, -0.0235
     70.0000,    150.0000,   793.36,   796.96, -0.0045
     80.0000,    150.0000,   765.39,   769.50, -0.0053
     90.0000,    150.0000,   732.22,   758.86, -0.0359
    100.0000,    150.0000,   768.75,   750.43,  0.0236
    110.0000,    150.0000,   703.51,   711.57, -0.0113
    120.0000,    150.0000,   705.66,   688.21,  0.0244
    130.0000,    150.0000,   714.06,   709.31,  0.0066
    140.0000,    150.0000,   723.56,   730.27, -0.0092
    150.0000,    150.0000,   722.60,   736.94, -0.0196
      0.0000,    160.0000,   754.04,   747.35,  0.0088
     10.0000,    160.0000,   745.95,   718.16,  0.0368
     20.0000,    160.0000,   715.57,   716.22, -0.0009
     30.0000,    160.0000,   712.98,   721.12, -0.0113
     40.0000,    160.0000,   732.64,   709.12,  0.0317
     50.0000,    160.0000,   724.39,   715.96,  0.0115
     60.0000,    160.0000,   714.06,   720.38, -0.0087
     70.0000,    160.0000,   700.56,   711.60, -0.0156
     80.0000,    160.0000,   693.66,   693.60,  0.0001
     90.0000,    160.0000,   689.39,   692.61, -0.0046
    100.0000,    160.0000,   697.09,   661.70,  0.0501
    110.0000,    160.0000,   677.87,   671.45,  0.0093
    120.0000,    160.0000,   693.81,   675.65,  0.0258
      0.0000,    170.0000,   655.05,   677.20, -0.0333
     10.0000,    170.0000,   660.62,   656.97,  0.0054
     20.0000,    170.0000,   622.91,   634.88, -0.0189
     30.0000,    170.0000,   650.28,   661.02, -0.0163
     40.0000,    170.0000,   761.95,   672.56,  0.1159
     50.0000,    170.0000,   629.01,   645.10, -0.0252
     60.0000,    170.0000,   673.31,   644.02,  0.0429
     70.0000,    170.0000,   655.79,   649.70,  0.0092
     80.0000,    170.0000,   646.21,   652.88, -0.0102
     90.0000,    170.0000,   637.82,   634.74,  0.0048
      0.0000,    180.0000,   599.87,   601.63, -0.0029
     10.0000,    180.0000,   541.06,   607.87, -0.1214
     20.0000,    180.0000,   542.46,   589.96, -0.0861
     30.0000,    180.0000,   591.27,   599.59, -0.0138
     40.0000,    180.0000,   643.57,   602.75,  0.0625
     50.0000,    180.0000,   632.68,   598.96,  0.0525
     60.0000,    180.0000,   620.28,   602.82,  0.0277
      0.0000,    190.0000,   530.10,   555.32, -0.0468
     10.0000,    190.0000,   468.87,   538.44, -0.1455
     20.0000,    190.0000,   594.80,   545.64,  0.0814
     30.0000,    190.0000,   658.79,   554.33,  0.1564
      0.0000,    200.0000,   488.13,   498.83, -0.0215

Iteration  Time for this iteration  Total Time   % Abs. Error
     1              17.64              17.64       13.208
     2               6.02              23.67        8.549
     3               7.66              31.33        6.293
     4               7.97              39.30        4.501
     5               7.67              46.97        3.743
     6               7.69              54.66        3.629
     7               7.58              62.24        3.601

RES2DINVx32 ver. 3.71.101 - ID. No. : K3-FEC4B08A-08C2 
Windows 7 Version 6.1
Key ID number is K3-FEC4B08A-08C2
