# Supplementary material for: Geoelectrical resistivity data sets for subsurface characterisation and aquifer delineation in Iyesi, southwestern Nigeria
Source: Data Brief. 2017 Oct 26;15:828–32. doi: 10.1016/j.dib.2017.10.057 (PMC5676085; doi:10.1016/j.dib.2017.10.057)
Supplement: Supplementary file 3 — Supplementary material [file mmc3.zip › Traverse 4.DAT]

Traverse 4
10.0
1
408
1
0
15.0	10.0	482.17
25.0	10.0	550.72
35.0	10.0	499.03
45.0	10.0	463.45
55.0	10.0	534.73
65.0	10.0	517.54
75.0	10.0	684.43
85.0	10.0	578.14
95.0	10.0	595.36
105.0	10.0	546.41
115.0	10.0	518.19
125.0	10.0	470.17
135.0	10.0	483.5
145.0	10.0	516.84
155.0	10.0	423.6
165.0	10.0	395.62
175.0	10.0	425.82
185.0	10.0	523.26
195.0	10.0	543.51
205.0	10.0	569.08
215.0	10.0	423.82
225.0	10.0	575.96
235.0	10.0	575.26
245.0	10.0	684.31
255.0	10.0	548.62
265.0	10.0	611.77
275.0	10.0	584.61
285.0	10.0	630.48
295.0	10.0	796.94
305.0	10.0	713.68
315.0	10.0	742.66
325.0	10.0	730.5
335.0	10.0	743.55
345.0	10.0	702.48
355.0	10.0	546.91
365.0	10.0	604.06
375.0	10.0	652.23
385.0	10.0	741.53
395.0	10.0	701.05
405.0	10.0	781.55
415.0	10.0	796.50
425.0	10.0	778.70
435.0	10.0	756.29
445.0	10.0	690.16
455.0	10.0	676.42
465.0	10.0	515.53
475.0	10.0	512.66
485.0	10.0	370.27
30.0	20.0	881.53
40.0	20.0	829.44
50.0	20.0	824.02
60.0	20.0	914.24
70.0	20.0	942.28
80.0	20.0	827.55
90.0	20.0	800.56
100.0	20.0	774.62
110.0	20.0	847.24
120.0	20.0	864.06
130.0	20.0	745.16
140.0	20.0	542.6
150.0	20.0	529.97
160.0	20.0	626.31
170.0	20.0	765.05
180.0	20.0	907.75
190.0	20.0	909.64
200.0	20.0	727.25
210.0	20.0	699.3
220.0	20.0	867.62
230.0	20.0	988.78
240.0	20.0	919.63
250.0	20.0	892.48
260.0	20.0	869.22
270.0	20.0	956.69
280.0	20.0	1106.4
290.0	20.0	1166.3
300.0	20.0	980.24
310.0	20.0	993.24
320.0	20.0	1125.3
330.0	20.0	1117.5
340.0	20.0	903.51
350.0	20.0	925.61
360.0	20.0	925.82
370.0	20.0	1103.2
380.0	20.0	1125.6
390.0	20.0	1041.6
400.0	20.0	1034.7
410.0	20.0	1086.5
420.0	20.0	1107.3
430.0	20.0	1081.4
440.0	20.0	973.17
450.0	20.0	798.56
460.0	20.0	666.06
470.0	20.0	743.38
45.0	30.0	1012.8
55.0	30.0	1030.2
65.0	30.0	1124.7
75.0	30.0	1183.4
85.0	30.0	1122.1
95.0	30.0	948.16
105.0	30.0	959.72
115.0	30.0	1095.4
125.0	30.0	1244.1
135.0	30.0	1123.8
145.0	30.0	838.81
155.0	30.0	675.95
165.0	30.0	728.92
175.0	30.0	754.84
185.0	30.0	1202
195.0	30.0	1272
205.0	30.0	1016.7
215.0	30.0	954.7
225.0	30.0	940.15
235.0	30.0	1174.5
245.0	30.0	1224.2
255.0	30.0	1149.3
265.0	30.0	1025.4
275.0	30.0	1095
285.0	30.0	1243
295.0	30.0	1323.5
305.0	30.0	1315.7
315.0	30.0	1267.4
325.0	30.0	1259
335.0	30.0	1283.8
345.0	30.0	1215.6
355.0	30.0	1187.1
365.0	30.0	1195.9
375.0	30.0	1337.6
385.0	30.0	1289.8
395.0	30.0	1265.3
405.0	30.0	1227.5
415.0	30.0	1285
425.0	30.0	1234.5
435.0	30.0	1057.9
445.0	30.0	861.77
455.0	30.0	848.62
60.0	40.0	1274.5
70.0	40.0	1231.9
80.0	40.0	1227
90.0	40.0	1236
100.0	40.0	1229
110.0	40.0	1353
120.0	40.0	1354.7
130.0	40.0	1275.9
140.0	40.0	1120.3
150.0	40.0	917.16
160.0	40.0	873.42
170.0	40.0	975.32
180.0	40.0	1245.6
190.0	40.0	1433.5
200.0	40.0	1386.2
210.0	40.0	1296.7
220.0	40.0	1189.8
230.0	40.0	1204.7
240.0	40.0	1205
250.0	40.0	1203.5
260.0	40.0	1279.3
270.0	40.0	1274.6
280.0	40.0	1304.5
290.0	40.0	1339.1
300.0	40.0	1403
310.0	40.0	1510.8
320.0	40.0	1461.7
330.0	40.0	1357
340.0	40.0	1314.9
350.0	40.0	1318.6
360.0	40.0	1298.5
370.0	40.0	1313.2
380.0	40.0	1326.9
390.0	40.0	1341.2
400.0	40.0	1408.5
410.0	40.0	1341.4
420.0	40.0	1208.8
430.0	40.0	1020.9
440.0	40.0	1023.8
75.0	50.0	1262.2
85.0	50.0	1358.8
95.0	50.0	1508.7
105.0	50.0	1515.1
115.0	50.0	1371.6
125.0	50.0	1291.7
135.0	50.0	1167.3
145.0	50.0	1131.6
155.0	50.0	1061.1
165.0	50.0	1046.7
175.0	50.0	1198.7
185.0	50.0	1378.1
195.0	50.0	1435.6
205.0	50.0	1539.4
215.0	50.0	1483.2
225.0	50.0	1362.6
235.0	50.0	1189.3
245.0	50.0	1231.5
255.0	50.0	1257.4
265.0	50.0	1296.7
275.0	50.0	1383.6
285.0	50.0	1461.5
295.0	50.0	1433.4
305.0	50.0	1523
315.0	50.0	1570.5
325.0	50.0	1523.4
335.0	50.0	1391.2
345.0	50.0	1352.3
355.0	50.0	1309.3
365.0	50.0	1285.2
375.0	50.0	1328.8
385.0	50.0	1399.44
395.0	50.0	1389.67
405.0	50.0	1331.64
415.0	50.0	1383.21
425.0	50.0	1366.43
90.0	60.0	1493.0
100.0	60.0	1514.4
110.0	60.0	1493.8
120.0	60.0	1339.6
130.0	60.0	1229.2
140.0	60.0	1197.7
150.0	60.0	1175.2
160.0	60.0	1127.5
170.0	60.0	1202.2
180.0	60.0	1305.6
190.0	60.0	1326.1
200.0	60.0	1442.8
210.0	60.0	1454.5
220.0	60.0	1500.9
230.0	60.0	1376.5
240.0	60.0	1306.5
250.0	60.0	1292.1
260.0	60.0	1300.8
270.0	60.0	1398
280.0	60.0	1400.4
290.0	60.0	1497.2
300.0	60.0	1557.9
310.0	60.0	1602.4
320.0	60.0	1568
330.0	60.0	1354.4
340.0	60.0	1357.9
350.0	60.0	1304.3
360.0	60.0	1312.9
370.0	60.0	1561.9
380.0	60.0	1501.2
390.0	60.0	1445.2
400.0	60.0	1406.4
410.0	60.0	1178.1
105.0	70.0	1466
115.0	70.0	1403
125.0	70.0	1256.3
135.0	70.0	1209.9
145.0	70.0	1222.5
155.0	70.0	1202.9
165.0	70.0	1231.3
175.0	70.0	1265.5
185.0	70.0	1241.1
195.0	70.0	1276.9
205.0	70.0	1373
215.0	70.0	1459.3
225.0	70.0	1448.9
235.0	70.0	1410.4
245.0	70.0	1369.7
255.0	70.0	1406.4
265.0	70.0	1394.2
275.0	70.0	1384.1
285.0	70.0	1378.4
295.0	70.0	1467.9
305.0	70.0	1550.3
315.0	70.0	1558.9
325.0	70.0	1391.8
335.0	70.0	1297.1
345.0	70.0	1291.1
355.0	70.0	1309.5
365.0	70.0	1206.1
375.0	70.0	1100.1
385.0	70.0	1029.4
395.0	70.0	1120.2
120.0	80.0	1254.9
130.0	80.0	1182.3
140.0	80.0	1179.4
150.0	80.0	1246.6
160.0	80.0	1303.1
170.0	80.0	1258.9
180.0	80.0	1086.4
190.0	80.0	1280.1
200.0	80.0	1326.6
210.0	80.0	1360.8
220.0	80.0	1405.5
230.0	80.0	1358.7
240.0	80.0	1401.9
250.0	80.0	1374.3
260.0	80.0	1477.00
270.0	80.0	1443.00
280.0	80.0	1397.7
290.0	80.0	1353.8
300.0	80.0	1377.8
310.0	80.0	1353.2
320.0	80.0	1351.9
330.0	80.0	1365.6
340.0	80.0	1221.5
350.0	80.0	1187.3
360.0	80.0	1093.1
370.0	80.0	1003.9
380.0	80.0	1057.4
135.0	90.0	1135.2
145.0	90.0	1163.3
155.0	90.0	1265.7
165.0	90.0	1242.9
175.0	90.0	1078.00
185.0	90.0	1035.5
195.0	90.0	1057.5
205.0	90.0	1216.7
215.0	90.0	1293.5
225.0	90.0	1367.7
235.0	90.0	1350.8
245.0	90.0	1325.6
255.0	90.0	1235.2
265.0	90.0	1426.5
275.0	90.0	1414.3
285.0	90.0	1378.00
295.0	90.0	1271.6
305.0	90.0	1212.2
315.0	90.0	1194.1
325.0	90.0	1183.6
335.0	90.0	1202.3
345.0	90.0	1118.00
355.0	90.0	977.49
365.0	90.0	998.43
150.0	100.0	1084.00
160.0	100.0	1158.1
170.0	100.0	1078.2
180.0	100.0	1029.9
190.0	100.0	987.65
200.0	100.0	1065.8
210.0	100.0	1123.6
220.0	100.0	1226.7
230.0	100.0	1285.2
240.0	100.0	1268.7
250.0	100.0	1309.00
260.0	100.0	1223.9
270.0	100.0	1284.2
280.0	100.0	1308.5
290.0	100.0	1279.5
300.0	100.0	1231.00
310.0	100.0	1110.00
320.0	100.0	1035.80
330.0	100.0	1010.1
340.0	100.0	944.31
350.0	100.0	997.12
165.0	110.0	999.27
175.0	110.0	984.72
185.0	110.0	967.92
195.0	110.0	993.05
205.0	110.0	1025
215.0	110.0	1100.6
225.0	110.0	1124.3
235.0	110.0	1200.03
245.0	110.0	1205.1
255.0	110.0	1129.3
265.0	110.0	1139.4
275.0	110.0	1098.2
285.0	110.0	1177.1
295.0	110.0	1169.5
305.0	110.0	1060.9
315.0	110.0	983.08
325.0	110.0	851.45
335.0	110.0	924.7
180.0	120.0	886.19
190.0	120.0	864.12
200.0	120.0	890.58
210.0	120.0	887.88
220.0	120.0	1023.5
230.0	120.0	1052.5
240.0	120.0	1058.5
250.0	120.0	1028.3
260.0	120.0	1002.6
270.0	120.0	998.09
280.0	120.0	1015.5
290.0	120.0	986.92
300.0	120.0	927.82
310.0	120.0	872.35
320.0	120.0	949.74
195.0	130.0	867.31
205.0	130.0	883.14
215.0	130.0	884.66
225.0	130.0	900.77
235.0	130.0	924.63
245.0	130.0	917.54
255.0	130.0	880.35
265.0	130.0	910.38
275.0	130.0	865.68
285.0	130.0	867.88
295.0	130.0	770.03
305.0	130.0	829.92
210.0	140.0	749.07
220.0	140.0	763.86
230.0	140.0	769.2
240.0	140.0	802.23
250.0	140.0	807.01
260.0	140.0	704.97
270.0	140.0	693.31
280.0	140.0	713.7
290.0	140.0	742.64
225.0	150.0	639.15
235.0	150.0	668.05
245.0	150.0	684.72
255.0	150.0	654.05
265.0	150.0	632.15
275.0	150.0	655.87
240.0	160.0	541.99
250.0	160.0	570.97
260.0	160.0	561.19
2
17
0.0	50.0
30.0	51.0
60.0	51.0
90.0	51.0
120.0	52.0
150.0	52.0
180.0	53.0
210.0	54.0
240.0	54.0
270.0	57.0
300.0	55.0
330.0	56.0
360.0	58.0
390.0	59.0
420.0	59.0
450.0	60.0
480.0	61.0
0
0
0
0
